# Supplementary material for: Abnormal antibodies to self-carbohydrates in SARS-CoV-2 infected patients
Source: bioRxiv. 2020 Oct 16:2020.10.15.341479. Preprint. [Version 1] doi: 10.1101/2020.10.15.341479 (PMC7574254; doi:10.1101/2020.10.15.341479)
Supplement: Supplement 2 [file media-2.xlsx]

## Sheet: Samples
Covid-19 patient serum			Control Serum
Company:	Raybiotech, Inc.		Company:	Raybiotech, Inc.			Company:	Valley Biomedical Prodcuts and Services
Sample Type	Raybiotech number		Sample Type	Raybiotech number			Sample Type	Valley Biomedical number
COVID-19	PS314		Control	SN204			Control	F50873-05
COVID-19	PS359		Control	SN213			Control	F50866-08
COVID-19	PS318		Control	SN205			Control	F50864-06
COVID-19	PS358		Control	SN212			Control	F50865-01
COVID-19	PS329		Control	SN211			Control	F50861-09
COVID-19	PS357		Control	SN206			Control	F50861-06
COVID-19	PS336		Control	SN207			Control	F50864-09
COVID-19	PS355		Control	SN210			Control	F50861-03
COVID-19	PS341		Control	SN208			Control	F50869-02
COVID-19	PS354		Control	SN209			Control	F50876-04
COVID-19	PS302
COVID-19	PS364
COVID-19	PS306
COVID-19	PS361
COVID-19	PS311
COVID-19	PS349
COVID-19	PS330
COVID-19	PS348
COVID-19	PS340
COVID-19	PS345
COVID-19	PS360
COVID-19	PS334
COVID-19	PS327
COVID-19	PS343
COVID-19	PS372
COVID-19	PS326
COVID-19	PS316
COVID-19	PS366
COVID-19	PS362
COVID-19	PS333
COVID-19	PS373
COVID-19	PS332
COVID-19	PS376
COVID-19	PS322
COVID-19	PS308
COVID-19	PS339
COVID-19	PS370
COVID-19	PS313
COVID-19	PS375
COVID-19	PS331

## Sheet: A815 Array
Family	A816	Abbreviation	Description	Linker	Carrier	Valency	Purity of component		Linker annotation:
z-control	1	Alexa Fluoro 647	Alexa Fluoro 647-BSA (25 ug/ml +100ug/mL BSA, 125 ug/ml total)	na	BSA		>95%		(1-3Gal)	This sugar was in the parent molecule at the reducing end. After reductive amination, the ring is no longer intact. Therefore, this is considered a linker
z-control	2	BSA	Bovine serum albumin (BSA)	na	BSA	na	>99%		(Ara)	This sugar was in the parent molecule at the reducing end. After reductive amination, the ring is no longer intact. Therefore, this is considered a linker
carb-Glc	3	Maltose - 23	Glca1-4Glcb-BSA	MEAG	BSA	23	>95%		(Glc)	This sugar was in the parent molecule at the reducing end. After reductive amination, the ring is no longer intact. Therefore, this is considered a linker
z-control	4	Cy3	Cy3-BSA undoped	na	BSA		>99%		(GlcNAc)	This sugar was in the parent molecule at the reducing end. After reductive amination, the ring is no longer intact. Therefore, this is considered a linker
carb-GalNAc	5	GalNAc-a - 22	GalNAc-a - BSA	MEAG	BSA	22	>95%		(Man)	This sugar was in the parent molecule at the reducing end. After reductive amination, the ring is no longer intact. Therefore, this is considered a linker
carb-Glc	6	Glc-a - 22	Glc-a - BSA	MEAG	BSA	22	>95%		(xyl)	This sugar was in the parent molecule at the reducing end. After reductive amination, the ring is no longer intact. Therefore, this is considered a linker
z-control	7	No Data (BSA for carry over)	BSA	na	BSA	na	>99%		14 atom spacer	Dextra Laboratories, structure undisclosed
carb-GlcNAc	8	GlcNAc-b -21	GlcNAc-b - BSA	MEAG	BSA	21	>95%		3 atom spacer	Dextra Laboratories, structure undisclosed
carb-GalNAc	9	GalNAc-b - 21	GalNAc-b - BSA	MEAG	BSA	21	>95%		3 atom spacer	Dextra Laboratories, structure undisclosed
non-human	10	Fuc-b - 22	Fuc-b - BSA	MEAG	BSA	22	>95%		6 atom spacer	Dextra Laboratories, structure undisclosed
carb-Fuc	11	Fuc-a - 22	Fuc-a - BSA	MEAG	BSA	22	>95%		APD = Acetylpheylenediamine	Reductive amination to NH2PhNHCSNH-BSA OR HSA (glycotech) 12-15 per carrier; then acetylation of amine
non-human	12	Rha-a - 18	Rha-a – BSA	MEAG	BSA	18	>95%		APE = Aminophenylethyl	Redective amination to NH2CH2CH2PhNHCSNH-BSA OR HSA (glycotech), 12-15 per carrier
non-human	13	Rha-b - 21	Rha-b - BSA	MEAG	BSA	21	>95%		CETE = Carboxyethylthioethyl	O-CH2CH2-S-CH2CH2-COOR
carb-Gal	14	Gal-a- 24	Gal-a - BSA	MEAG	BSA	24	>95%		hex	NH-CH2-CH2-CH2-CH2-CH2-CO-R
carb-Gal	15	Gal-b- 21	Gal-b - BSA	MEAG	BSA	21	>95%		MEAG	Mercaptoethylaminoglutarate
peptide-Tn	16	Ac-Tn(Thr)-G - 21	Ac(GalNAca)Thr-Gly-Hex-BSA	hex	BSA	21	>95%		Oct	O-CH2-CH2-CH2-CH2-CH2-CH2-CH2-CH2-S-CH2-CH2-NH-CO-CH2-CH2-CH2-CH2-CO-R
carb-GalNAc	17	GalNAca1-6Galb - 22	GalNAca1-6Galb-BSA	MEAG	BSA	22	>95%		Sp	O-CH2CH2-NR (click rxn)
Blood Group A	18	Adi - 17	GalNAca1-3Galb-BSA	MEAG	BSA	17	>95%		adipic acid	OOC-CH2-CH2-CH2-CH2-COO
carb-GlcNAc	19	GlcNAca1-4Galb - 20	GlcNAca1-4Galb-BSA	MEAG	BSA	20	>95%		na	no linker. Array component was used without modification
non-human-aGal	20	Bdi -23	Gala1-3Gal– BSA	14 atom spacer	BSA	23	na
carb-type 2	21	LacNAc - 22	Galb1-4GlcNAc – BSA	14 atom spacer	BSA	22	na
glycolipid-neutral	22	GA1di -11	Galb1-3GalNAcb – HSA	3 atom spacer	HSA	11	na
glycolipid-neutral	23	Lac - 33	Galb1-4Glcb – BSA	unknown	BSA	33	na
peptide-GlcNAca	24	Ac-S-Ser(GlcNAc-a)-S-G - 24	Ac-Ser-(GlcNAcα)Ser-Ser-Gly-Hex-BSA	hex	BSA	24	>95%
non-human	25	Galb1-6Man-a - 13	Galb1-6Man-a - BSA	MEAG	BSA	13	>95%
carb-Man	26	Mana1-6Man-a - 15	Mana1-6Man-a - BSA	MEAG	BSA	15	>95%
peptide-F1a	27	Ac-S-Thr(F1a)-S-G - 04	Ac-Ser-(Galb1-4GlcNAcb1-6GalNAca)Thr-Ser-Gly-Hex-BSA	hex	BSA	4	>95%
non-human	28	Cellobiose -13	Glcb1-4Glcb-BSA	(Glc)	BSA	13	>95%
z-control	29	HSA	Human serum albumin (isolated from serum)	na	HSA	na	>99%
carb-Glc	30	Isomaltose - 13	Glca1-6Glcb-BSA	MEAG	BSA	13	>95%
glycolipid-neutral	31	Gala1-4Galb - 11	Gala1-4Galb-CETE-BSA	CETE	BSA	11	na
carb-Man	32	ManT -26	Mana1-6[Mana1-3]Manb-BSA	14 atom spacer	BSA	26	na
carb-Sia	33	3'Neu5Ac-LacNAc -19	Neu5Aca2-3Galb1-4GlcNAc – BSA	14 atom spacer	BSA	19	na
non-human	34	Ara5 - 20	Araa1-5Araa1-5Araa1-5Araa1-5Araa1-BSA	(Ara)	BSA	20	>95%
Blood Group A	35	2'F-A type 2-Sp - 13	GalNAca1-3[Fuca1-2]Galb1-4[Fuca1-3]GlcNAcb-Sp-BSA	Sp	BSA	13	>95%
Blood Group H	36	BG-H1-Lac- 20 (LNF I)	Fuca1-2Galb1-3GlcNAcb1-3Galb1-4Glcb–APD-HSA	APD	HSA	20	na
Lewis	37	LeA-Lac -18 (LNFP II)	Galb1-3[Fuca1-4)GlcNAcb1-3Galb1-4Glcb- BSA	3 atom spacer	BSA	18	na
Lewis	38	LeB-Lac - 09 (LNDFH I)	Fuca1-2Galb1-3(Fuca1-4)GlcNAcb1-3Galb1-4Glcb-BSA	3 atom spacer	BSA	9	na
Lewis	39	LeY -08	Fuca1-2Galb1-4[Fuca1-3)GlcNAc –HSA	APE	HSA	8	na
Lewis	40	LeX-Lac (monomeric, LNFIII)	Galb1-4[Fuca1-3)GlcNAcb1-3Galb1-4Glc-APD-HSA ; SSEA-1; CD-15; Glycotech	APD	HSA	nd	na
Lewis	41	3'Neu5Ac-LeX (Sialyl LeX) - 09	Neu5Aca2-3Galb1-4[Fuca1-3)GlcNAc – BSA	14 atom spacer	BSA	9	na
glycolipid-neutral	42	Gb3- 13	Gala1-4Galb1-4Glc-HSA [aka: Pk or CD77]	3 atom spacer)	HSA	13	na
non-human	43	Xylb4 - 22	Xylb1-4Xylb1-4Xylb1-4Xylb1-BSA	(xyl)	BSA	22	>95%
Blood Group A	44	BG-A -19	GalNAca1-3(Fuca1-2)Galb -BSA	6 atom spacer	BSA	19	na
non-human	45	X3Glc3 - 15	Xyla1-6Glcb1-4(Xyla1-6)Glcb1-4(Xyla1-6)Glcb1-BSA	(Glc)	BSA	15	>90%
glycolipid	46	GM3 - 12	Neu5Aca2-3Galb1-4Glc-APD-HSA	APD	HSA	12-15	na
carb-Sia	47	6'Neu5Ac-Lac	Neu5Aca2-6Galb1-4Glc-APD-HSA	APD	HSA	nd	na
Lewis	48	3'Neu5Ac-LeA -12	Neu5Aca2-3Galb1-3[Fuca1-4)GlcNAcb1-3Galb1-APD-HAS; Sialyl Lewis A; SLeA	APD	HSA	12	na
Lewis	49	LeX (dimeric) -07	Galb1-4[Fuca1-3)GlcNAcb1-3Galb1-4(Fuca1-3)GlcNAcb1-3Galb1-APE-BSA	APE	BSA	7	na
non-human	50	Manb4 - 14	Manb1-4Manb1-4Manb1-4Manb1-BSA	(Man)	BSA	14	>95%
non-human	51	G2M4 - 07	Manb1-4(Gala1-6)Manb1-4(Gala1-6)Manb1-4Manb1-BSA	(man)	BSA	7	>95%
carb-Glc	52	Glca1-6Glca1-4Glca1-4Glcb - 15	Glca1-6Glca1-4Glca1-4Glcb-CETE-BSA	CETE	BSA	15	na
glycolipid-neutral	53	LNT - 21	Galb1-3GlcNAcb1-3Galb-BSA	(Glc)	BSA	21	na
glycolipid	54	LSTa - 10	Neu5Aca2-3Galb1-3GlcNAcb1-3Galb1-BSA	(Glc)	BSA	10	>95%
glycolipid	55	LSTb - 11	Galb1-3(Neu5Aca2-6)GlcNAcb1-3Galb1-BSA	(Glc)	BSA	11	>95%
glycolipid	56	LSTc - 07	Neu5Aca2-6Galb1-3GlcNAcb1-3Galb1-BSA	(Glc)	BSA	7	>95%
glycolipid-neutral	57	GA1 tri- 20	Galb1-3GalNAcb1-4Galb1-BSA (GA1tri or asialo-GM1)	(Glc)	BSA	20	>95%
Blood Group A	58	BG-A3-14	GalNAca1-3(Fuca1-2)Galb1-3GalNAcα1-linker-BSA	Oct	BSA	14	>95%
Blood Group B	59	BG-B4-High	Gala1-3(Fuca1-2)Galb1-3GalNAcb1-linker-BSA	Oct	BSA	?	>95%
Blood Group A	60	BG-A3-04	GalNAca1-3(Fuca1-2)Galb1-3GalNAcα1-linker-BSA	Oct	BSA	4	>95%
Blood Group B	61	BG-B4-06	Gala1-3(Fuca1-2)Galb1-3GalNAcb1-linker-BSA	Oct	BSA	6	>95%
Blood Group A	62	BG-A4-05	GalNAca1-3(Fuca1-2)Galb1-3GalNAcb1-linker-BSA	Oct	BSA	5	>95%
Blood Group A	63	BG-A4-14	GalNAca1-3(Fuca1-2)Galb1-3GalNAcb1-linker-BSA	Oct	BSA	14	>95%
Blood Group B	64	BG-B2-03	Gala1-3(Fuca1-2)Galb1-4GlcNAcb1-linker-BSA	Oct	BSA	3	>95%
Blood Group B	65	BG-B3-05	Gala1-3(Fuca1-2)Galb1-3GalNAcα1-linker-BSA	Oct	BSA	5	>95%
Blood Group B	66	BG-B1-05	Gala1-3(Fuca1-2)Galb1-3GlcNAcb1-linker-BSA	Oct	BSA	5	>95%
Blood Group A	67	BG-A1-04	GalNAca1-3(Fuca1-2)Galb1-3GlcNAcb1-linker-BSA	Oct	BSA	4	>95%
Blood Group A	68	BG-A1-12	GalNAca1-3(Fuca1-2)Galb1-3GlcNAcb1-linker-BSA	Oct	BSA	12	>95%
Blood Group A	69	BG-A2-04	GalNAca1-3(Fuca1-2)Galb1-4GlcNAcb1-linker-BSA	Oct	BSA	4	>95%
Blood Group A	70	BG-A2-16	GalNAca1-3(Fuca1-2)Galb1-4GlcNAcb1-linker-BSA	Oct	BSA	16	>95%
Blood Group B	71	BG-B3-17	Gala1-3(Fuca1-2)Galb1-3GalNAcα1-linker-BSA	Oct	BSA	17	>95%
Blood Group B	72	BG-B1-15	Gala1-3(Fuca1-2)Galb1-3GlcNAcb1-linker-BSA	Oct	BSA	15	>95%
Blood Group B	73	BG-B2-17	Gala1-3(Fuca1-2)Galb1-4GlcNAcb1-linker-BSA	Oct	BSA	17	>95%
peptide-Tn-Ser	74	Ac-Tn(Ser)Tn(Ser)Tn(Ser)-G - 11	Ac-(GalNAca)Ser-(GalNAca)Ser-(GalNAca)Ser-Gly-Hex-BSA	hex	BSA	11	>95%
non-human	75	Chitotriose - 08	GlcNAcb1-4GlcNAcb1-4GlcNAcb-BSA	(GlcNAc)	BSA	8	na
non-human-aGal	76	Gal3- 07	Gala1-3Galb1-4Gala-BSA	(1-3Gal)	BSA	7	na
peptide	77	Ac-S-S-S-G - 24	Ac-Ser-Ser-Ser-Gly-Hex-BSA	hex	BSA	24	>95%
N-linked	78	Man3 - 06	Mana1-6(Mana1-3)Manb1-4GlcNAc -BSA	(GlcNAc)	BSA	6	na
peptide-Tn-Ser	79	Ac-S-Tn(Ser)-S-G - 22	Ac-Ser-(GalNAca)Ser-Ser-Gly-Hex-BSA	hex	BSA	22	>95%
glycolipid-neutral	80	P1 - 09	Gala1-4Galb1-4GlcNAc-BSA		BSA	9	na
glycolipid-neutral	81	Gb4 - 09	GalNAcb1-3Gala1-4Galb1-BSA (aka: P antigen)	(Glc)	BSA	9	na
glycolipid	82	GM1a - 29	Galb1-3GalNAcb1-4(Neu5Aca2-3)Galb	(Glc)	HSA	29	na
carb-type 1	83	pLNH - 21	Galb1-3GlcNAcb1-3Galb1-4GlcNAcb1-3Galb1-BSA	(Glc)	BSA	21	>95%
N-linked	84	Man7D3 - 08	Mana1-2Mana1-6(Mana1-3)Mana1-6(Mana1-2Mana1-3)Manb1-4GlcNAc-BSA	(GlcNAc)	BSA	8	na
glycolipid-neutral	85	LNnT - 14	Galb1-4GlcNAcb1-3Galb1-BSA	(Glc)	BSA	14	na
N-linked	86	Man5 - 06	Mana1-6(Mana1-3)Mana1-6(Mana1-3)Manb1-4GlcNAcb-	(GlcNAc)	BSA	6	>90%
glycolipid-neutral	87	Gb4 tetra (P1 tetra)-Sp - 06	GalNAcb1-3Gala1-4Galb1-4GlcNAcb-Sp-BSA	Sp	BSA	6	>95%
N-linked	88	Man6 - II - 05	Mana1-2Mana1-3Mana1-6(Mana1-2Mana1-3)Manb1-BSA	(GlcNAc)	BSA	5	>80%
Lewis	89	DFpLNH I, LeB - 09	Fuca1-2Galb1-3(Fuca1-4)GlcNAcb1-3Galb1-4GlcNAcb1-3Galb-BSA	(Glc)	BSA	9	na
glycolipid	90	DSLNT - 06	Neu5Aca2-3Galb1-3(Neu5Aca2-6)GlcNAcb1-3Galb1-BSA	(Glc)	BSA	5.6	>95%
N-linked	91	Man9 - 05 #2	Mana1-2Mana1-6(Mana1-2Mana1-3)Mana1-6(Mana1-2Mana1-2Mana1-3)Manb1-4GlcNAc-BSA	(GlcNAc)	BSA	5	na
Blood Group B	92	2'F-B type 2-Sp - 07	Gala1-3[Fuca1-2]Galb1-4[Fuca1-3]GlcNAcb-Sp-BSA	Sp	BSA	7	>95%
z-control	93	HSA (recomb)	human serum albumin (recombinant)	na	HSA	na	>95%
Blood Group A	94	Globo A - 03	GalNAca1-3(Fuca1-2)Galb1-3GalNAcb1-3Gala1-4Galb1-BSA	(Glc)	BSA	3	>95%
N-linked	95	Man7D1 - 10	Mana1-6(Mana1-3)Mana1-6(Mana1-2Mana1-2Mana1-3)Manb1-4GlcNAc-BSA	(GlcNAc)	BSA	10	na
glycolipid	96	GM2-Sp - 14	Neu5Aca2-3[GalNAcb1-4]Galb1-4Glcb-Sp-BSA	Sp	BSA	14	>95%
non-human	97	Cellotriose - 13	Glcb1-4Glcb1-4Glcb-BSA	(Glc)	BSA	13	>95%
Blood Group H	98	BG-H4- 04	Fuca1-2Galb1-3GalNAcb1-linker-BSA	Oct	BSA	4	>95%
Blood Group A	99	BG-A1- 05	GalNAca1-3(Fuca1-2)Galb1-3GlcNAcb1-3Galb1-4(Glc)-APD-HSA	APD	HSA	5	na
Blood Group H	100	BG-H3- 04	Fuca1-2Galb1-3GalNAcα1-linker-BSA	Oct	BSA	4	>95%
Blood Group B	101	BG-B (Dextra) - 13	Gala1-3(Fuca1-2)Galb-BSA [BG-B] from Dextra	6 atom spacer	BSA	13	na
non-human-aGal	102	alphaGal- 08	Gala1-3Galb1-4GlcNAc-BSA	14 atom spacer	BSA	8	na
peptide-TF	103	Ac-S-TF(Ser)-S-G - 04-HSA	AcSer-(Galb1-3GalNAca)Thr-Ser-Gly-Hex-HSA (S-TF-S)		HSA	4
carb-Glc	104	Maltopentaose - 11	Glca1-4Glca1-4Glca1-4Glca1-4Glca-BSA	(Glc)	BSA	11	>95%
Blood Group H	105	BG-H4- 15	Fuca1-2Galb1-3GalNAcb1-linker-BSA	Oct	BSA	15	>95%
Blood Group B	106	Globo B - 05	Gala1-3(Fuca1-2)Galb1-3GalNAcb1-3Gala1-4Galb1-BSA	(Glc)	BSA	5	>95%
carb-type 2	107	LacNAc (trimeric) - 08	Galb1-4GlcNAcb1-3Galb1-4GlcNAcb1-3Galb1-4GlcNAcb-APE-HSA	APE	HSA	8	na
non-human	108	Forssman Di - 21	GalNAca1-3GalNAcb1-BSA	MEAG	BSA	21	>95%
peptide-TF	109	Ac-S-TF(Ser)-S-G - 16	Ac-Ser-(Galb1-3GalNAca)Ser-Ser-Gly-Hex-BSA	hex	BSA	16	>95%
Blood Group H	110	Globo H - 03	Fuca1-2Galb1-3GalNAcb1-3Gala1-4Galb1-BSA	(Glc)	BSA	3	>95%
lewis	111	LeC-Sp - 06	Galb1-3GlcNAcb-Sp-BSA	Sp	BSA	6	>95%
Blood Group B	112	Globo B - 12	Gala1-3(Fuca1-2)Galb1-3GalNAcb1-3Gala1-4Galb1-BSA	(Glc)	BSA	12	>95%
carb-GalNAc	113	GalNAc-a - 04	GalNAc-a - BSA	MEAG		4	>95%
carb-GalNAc	114	GalNAca1-6Galb - 04	GalNAca1-6Galb-BSA	MEAG		4	>95%
Blood Group A	115	Adi - 04	GalNAca1-3Galb-BSA	MEAG	BSA	4	>95%
glycolipid-neutral	116	GA2di - 05	GalNAcb1-4Galb - BSA (aka: asialo-GM2)	MEAG	BSA	5	>95%
glycolipid-neutral	117	LNT - 05	Galb1-3GlcNAcb1-3Galb-BSA	(Glc)	BSA	5	>95%
glycolipid-neutral	118	GA1 tri - 06	Galb1-3GalNAcb1-4Galb1-BSA (GA1tri or asialo-GM1)	(Glc)		6	na
non-human	119	Forssman Di - 04	GalNAca1-3GalNAcb1-BSA	MEAG	BSA	4	>95%
peptide-Tn-Ser	120	Ac-S-Tn(Ser)-S-G - 04	AcSer-(GalNAca)Ser-Ser-Gly-Hex-BSA	hex	BSA	4	>95%
peptide-Tn-Ser	121	Ac-Tn(Ser)Tn(Ser)Tn(Ser)-G - 03	Ac-(GalNAca)Ser-(GalNAca)Ser-(GalNAca)Ser-Gly-Hex-BSA	hex	BSA	3	>95%
peptide-Tn	122	Ac-S-Tn(Thr)-S-G - 04	Ac-Ser-(GalNAca)Thr-Ser-Gly-Hex-BSA	hex	BSA	4	>95%
peptide-TF	123	Ac-S-TF(Ser)-S-G - 04	Ac-Ser-(Galb1-3GalNAca)Ser-Ser-Gly-Hex-BSA	hex	BSA	4	>95%
glycolipid-neutral	124	GA2di - 37	GalNAcb1-4Galb - BSA (aka: asialo-GM2)	MEAG	BSA	37	>95%
non-human	125	Forssman Di - 31	GalNAca1-3GalNAcb1-BSA	MEAG	BSA	31	>95%
peptide-Tn-Ser	126	Ac-S-Tn(Ser)-S-G - 33	Ac-Ser-(GalNAca)Ser-Ser-Gly-Hex-BSA	hex	BSA	33	>95%
Lewis	127	3'Neu5Ac-LeX (Sialyl LeX) - ??	Neu5Aca2-3Galb1-4[Fuca1-3)GlcNAc – BSA	3 atom spacer	BSA		na
peptide-TF	128	Ac-S-TF(Ser)-S-G - 28	Ac-Ser-(Galb1-3GalNAca)Ser-Ser-Gly-Hex-BSA	hex	BSA	28	>95%
non-human	129	Chitotriose - 20	GlcNAcb1-4GlcNAcb1-4GlcNAcb-BSA	(GlcNAc)	BSA	20	na
carb-Fuc	130	Fuc-a - 04	Fuc-a - BSA	MEAG	BSA	4	>95%
non-human	131	Fuc-b - 04	Fuc-b - BSA	MEAG	BSA	4	>95%
carb-GlcNAc	132	GlcNAca1-4Galb - 03	GlcNAca1-4Galb-BSA	MEAG	BSA	3	>95%
carb-type 1+2	133	LNH - 13	Galb1-4GlcNAcb1-6(Galb1-3GlcNAcb1-3)Galb1-BSA	(Glc)	BSA	13	>95%
carb-type 2	134	LNnH - 11	Galb1-4GlcNAcb1-6(Galb1-4GlcNAcb1-3)Galb1-BSA	(Glc)	BSA	11	>95%
glycolipid-neutral	135	LNnT - 04	Galb1-4GlcNAcb1-3Galb1-BSA	(Glc)	BSA	4	>95%
carb-type 1	136	pLNH - 07	Galb1-3GlcNAcb1-3Galb1-4GlcNAcb1-3Galb1-BSA	(Glc)	BSA	7	>95%
Blood Group H	137	BG-H1- 06	Fuca1-2Galb1-3GlcNAcb1-linker-BSA	Oct	BSA	6	>95%
Blood Group H	138	BG-H2- 06	Fuca1-2Galb1-4GlcNAcb1-linker-BSA	Oct	BSA	6	>95%
Blood Group H	139	BG-H2- 12	Fuca1-2Galb1-4GlcNAcb1-linker-BSA	Oct	BSA	12	>95%
Blood Group H	140	BG-H3- 14	Fuca1-2Galb1-3GalNAcα1-linker-BSA	Oct	BSA	14	>95%
N-linked	141	NGA2B - 05	GlcNAcb1-2Mana1-6(GlcNAcb1-2Mana1-3)(GlcNAcb1-4)Manb1-4GlcNAc -BSA	(GlcNAc)	BSA	5	na
peptide-Tn	142	Ac-S-Tn(Thr)-A-G - 08	Ac-Ser-(GalNAca)Thr-Ala-Gly-Hex-BSA (muc1)	hex	BSA	8	>95%
peptide-Tn	143	Ac-S-Tn(Thr)-A-G - 22	Ac-Ser-(GalNAca)Thr-Ala-Gly-Hex-BSA (muc1)	hex	BSA	22	>95%
N-linked	144	NGA2 - 07	GlcNAcb1-2Mana1-6(GlcNAcb1-2Mana1-3)Manb1-4GlcNAc -BSA	(GlcNAc)	BSA	7	na
peptide-Tn	145	Ac-V-Tn(Thr)-S-G - 08	Ac-Val-(GalNAca)Thr-Ser-Gly-Hex-BSA (muc1)	hex	BSA	8	>95%
peptide-Tn	146	Ac-V-Tn(Thr)-S-G - 19	Ac-Val-(GalNAca)Thr-Ser-Gly-Hex-BSA (muc1)	hex	BSA	19	>95%
peptide-Tn	147	Ac-A-Tn(Thr)-S-G - 05	Ac-Ala-(GalNAca)Thr-Ser-Gly-Hex-BSA (muc4)	hex	BSA	5	>95%
peptide-Tn	148	Ac-A-Tn(Thr)-S-G - 08	Ac-Ala-(GalNAca)Thr-Ser-Gly-Hex-BSA (muc4)	hex	BSA	8	>95%
peptide-Tn	149	Ac-A-Tn(Thr)-S-G - 23	Ac-Ala-(GalNAca)Thr-Ser-Gly-Hex-BSA (muc4)	hex	BSA	23	>95%
N-linked	150	NA3 - 05	Galb1-4GlcNAcb1-2Mana1-6[Galb1-4GlcNAcb1-2(Galb1-4GlcNAcb1-4)Mana1-3]Manb1-4GlcNAc -BSA	(GlcNAc)	BSA	5	na
peptide-Tn	151	Ac-S-Tn(Thr)-G-G - 07	Ac-Ser-(GalNAca)Thr-Gly-Gly-Hex-BSA (muc4)	hex	BSA	7	>95%
peptide-Tn	152	Ac-S-Tn(Thr)-G-G - 19	Ac-Ser-(GalNAca)Thr-Gly-Gly-Hex-BSA (muc4)	hex	BSA	19	>95%
N-linked	153	NA2 - 08	Galb1-4GlcNAcb1-2Mana1-6[Galb1-4GlcNAcb1-2Mana1-3]Manb1-4GlcNAc -BSA	(GlcNAc)	BSA	8	na
peptide-Tn	154	Ac-T-Tn(Thr)-P-G - 08	Ac-Thr-(GalNAca)Thr-Pro-Gly-Hex-BSA (muc2,6,7)	hex	BSA	8	>95%
peptide-Tn	155	Ac-T-Tn(Thr)-P-G - 21	Ac-Thr-(GalNAca)Thr-Pro-Gly-Hex-BSA (muc2,6,7)	hex	BSA	21	>95%
peptide-Tn	156	Ac-S-Tn(Thr)-S-G HSA-23	Ac-Ser-(GalNAca)Thr-Ser-Gly-Hex-HSA	hex	HSA	23	>95%
peptide-Tn	157	Ac-S-Tn(Thr)-S-G HSA-04	Ac-Ser-(GalNAca)Thr-Ser-Gly-Hex-HSA	hex	HSA	4	>95%
peptide-TF	158	Ac-TF(Ser)-G - 04	Ac-(Galb1-3GalNAca)Ser-Gly-Hex-BSA	hex	BSA	4	>95%
peptide-TF	159	Ac-TF(Ser)-G - 24	Ac-(Galb1-3GalNAca)Ser-Gly-Hex-BSA	hex	BSA	24	>95%
peptide-Tn	160	Ac-T-Tn(Thr)-P-G - 04	Ac-Thr-(GalNAca)Thr-Pro-Gly-Hex-BSA (muc2,6,7)	hex	BSA	4	>95%
peptide-Tn	161	Ac-S-Tn(Thr)-G-G - 03	Ac-Ser-(GalNAca)Thr-Gly-Gly-Hex-BSA (muc4)	hex	BSA	3	>95%
peptide-Tn	162	Ac-V-Tn(Thr)-S-G - 04	Ac-Val-(GalNAca)Thr-Ser-Gly-Hex-BSA (muc1)	hex	BSA	4	>95%
peptide-Tn	163	Ac-S-Tn(Thr)-A-G - 04	Ac-Ser-(GalNAca)Thr-Ala-Gly-Hex-BSA (muc1)	hex	BSA	4	>95%
glycolipid-neutral	164	GA2di (accurate) - 28	GalNAcb1-4Galb - BSA (aka: asialo-GM2)	unknown	BSA	28	na
N-linked	165	NGA3B - 06	GlcNAcb1-2Mana1-6[GlcNAcb1-2(GlcNAcb1-4)Mana1-3](GlcNAcb1-4)Manb1-4GlcNAc -BSA	(GlcNAc)	BSA	6	na
N-linked	166	NGA3 - 01	GlcNAcb1-2Mana1-6[GlcNAcb1-2(GlcNAcb1-4)Mana1-3]Manb1-4GlcNAc -BSA	(GlcNAc)	BSA	1	na
N-linked	167	NGA4 - 06	GlcNAcb1-2(GlcNAcb1-6)Mana1-6[GlcNAcb1-2(GlcNAcb1-4)Mana1-3]Manb1-4GlcNAc -BSA	(GlcNAc)	BSA	6	na
N-linked	168	NGA4(B)2 - 04	GlcNAcb1-2(GlcNAcb1-4)(GlcNAcb1-6)Mana1-6[GlcNAcb1-2Mana1-3](GlcNAcb1-4)Manb1-4GlcNAc -BSA	(GlcNAc)	BSA	4	na
N-linked	169	NGA5B - 02	GlcNAcb1-2(GlcNAcb1-4)(GlcNAcb1-6)Mana1-6[GlcNAcb1-2(GlcNAcb1-4)Mana1-3](GlcNAcb1-4)Manb1-4GlcNAc -BSA	(GlcNAc)	BSA	2	na
N-linked	170	NA4 - 05	Galb1-4GlcNAcb1-2(Galb1-4GlcNAcb1-6)Mana1-6[Galb1-4GlcNAcb1-2(Galb1-4GlcNAcb1-4)Mana1-3]Manb1-4GlcNAc -BSA	(GlcNAc)	BSA	5	na
peptide-Tn	171	Ac-P-Tn(Thr)-T-G - 05	Ac-Pro-(GalNAca)Thr-Thr-Gly-Hex-BSA (muc2)	hex	BSA	5	>95%
peptide-Tn	172	Ac-P-Tn(Thr)-T-G - 08	Ac-Pro-(GalNAca)Thr-Thr-Gly-Hex-BSA (muc2)	hex	BSA	8	>95%
peptide-Tn	173	Ac-P-Tn(Thr)-T-G - 22	Ac-Pro-(GalNAca)Thr-Thr-Gly-Hex-BSA (muc2)	hex	BSA	22	>95%
peptide-Tn	174	Ac-Tn(Thr)-Tn(Thr)-Tn(Thr)-G - 05	Ac-(GalNAca)Thr-(GalNAca)Thr-(GalNAca)Thr-Gly-Hex-BSA (muc2)	hex	BSA	5	>95%
peptide-Tn	175	Ac-Tn(Thr)-Tn(Thr)-Tn(Thr)-G - 08	Ac-(GalNAca)Thr-(GalNAca)Thr-(GalNAca)Thr-Gly-Hex-BSA (muc2)	hex	BSA	8	>95%
peptide-Tn	176	Ac-Tn(Thr)-Tn(Thr)-Tn(Thr)-G - 20	Ac-(GalNAca)Thr-(GalNAca)Thr-(GalNAca)Thr-Gly-Hex-BSA (muc2)	hex	BSA	20	>95%
peptide-Tn	177	Ac-S-Tn(Thr)-Tn(Thr)-G - 05	Ac-Ser-(GalNAca)Thr-(GalNAca)Thr-Gly-Hex-BSA (muc2)	hex	BSA	5	>95%
peptide-Tn	178	Ac-S-Tn(Thr)-Tn(Thr)-G - 09	Ac-Ser-(GalNAca)Thr-(GalNAca)Thr-Gly-Hex-BSA (muc2)	hex	BSA	9	>95%
peptide-Tn	179	Ac-S-Tn(Thr)-Tn(Thr)-G - 22	Ac-Ser-(GalNAca)Thr-(GalNAca)Thr-Gly-Hex-BSA (muc2)	hex	BSA	22	>95%
non-human-aGal	180	Gala3-type1 - 09	Gala1-3Galb1-3GlcNAc-BSA	3 atom	BSA	9	na
Blood Group H	181	2'FucLac (BG-H6) - 07	Fuca1-2Galb1-4Glc-BSA	3 atom	BSA	7	na
peptide-Tn	182	Ac-S-Tn(Thr)-V-G - 04	Ac-Ser-(GalNAca)Thr-Val-Gly-Hex-BSA	hex	BSA	4	>95%
peptide-Tn	183	Ac-S-Tn(Thr)-V-G - 22	Ac-Ser-(GalNAca)Thr-Val-Gly-Hex-BSA	hex	BSA	22	>95%
peptide-Tn	184	Ac-G-V-Tn(Thr)-S-A-G - 04	Ac-Gly-Val-(GalNAca)Thr-Ser-Ala-Gly-Hex-BSA (muc1)	hex	BSA	4	>95%
peptide-Tn	185	Ac-G-V-Tn(Thr)-S-A-G - 21	Ac-Gly-Val-(GalNAca)Thr-Ser-Ala-Gly-Hex-BSA (muc1)	hex	BSA	21	>95%
peptide-TF	186	GTSSAS-TF(Thr)-GHATPLPVTD	BSA-PEG7-Gly-Thr-Ser-Ser-Ala-Ser-(Galb1-3GalNAca)Thr-Gly-His-Ala-Thr-Pro-Leu-Pro-Val-Thr-Asp	PEG-linker	BSA	4	>95%
peptide-TF	187	GTSSA-TF(Ser)-TGHATPLPVTD	BSA-PEG7-Gly-Thr-Ser-Ser-Ala-(Galb1-3GalNAca)Ser-Thr-Gly-His-Ala-Thr-Pro-Leu-Pro-Val-Thr-Asp (MUC4)	PEG-linker	BSA	4	>95%
peptide-TF	188	GTSSASTGHA-TF(Thr)-PLPVTD	BSA-PEG7-Gly-Thr-Ser-Ser-Ala-Ser-Thr-Gly-His-Ala-(Galb1-3GalNAca)Thr-Pro-Leu-Pro-Val-Thr-Asp	PEG-linker	BSA	5	>95%
peptide-TF	189	GTSSA-TF(Ser)-TF(Thr)-GHATPLPVTD	BSA-PEG7-Gly-Thr-Ser-Ser-Ala-(Galb1-3GalNAca)Ser-(Galb1-3GalNAca)Thr-Gly-His-Ala-Thr-Pro-Leu-Pro-Val-Thr-Asp	PEG-linker	BSA	5	>95%
peptide	190	GTSSASTGHATPLPVTD	BSA-PEG7-Gly-Thr-Ser-Ser-Ala-Ser-Thr-Gly-His-Ala-Thr-Pro-Leu-Pro-Val-Thr-Asp	PEG-linker	BSA	6	>95%
z-control	191	PEG-linker - 06	OH-(CH2)2-NH-Gly-CO-PEG7-NH-(CO)Hept-SH-Mal-Cychex-CO-BSA	PEG-linker	BSA	6	>95%
non-human-aGal	192	Galilli - 21	Gala1-3Galb1-4Glc-BSA	3 atom	BSA	21	na
Blood Group H	193	6'Neu5Ac-LNF V - 12	Fuca1-2Galb1-3(Neu5Aca2-6)GlcNAcb1-3Galb1-APD-HSA	APD	HSA	12 to 15	na
Lewis+Sia	194	Fuc, 6'Neu5Ac-LNnH-APD-HSA - 12	Galb1-4[Fuca1-3]GlcNAcb1-6[Neu5Aca2-6Galb1-4GlcNAcb1-3]Galb1-APD-HSA	APD	HSA	12 to 15	na
carb-Sia	195	3'Neu5Ac-3-FL - 07	Neu5Aca2-3Galb1-4(Fuca1-3)Glc -BSA	3 atom	BSA	7	na
peptide	196	Ac-S-Thr-S-G - 18	Ac-Ser-Thr-Ser-Gly-Hex-BSA	hex	BSA	18	>95%
N-linked	197	GlcNAc-Man3 - 02	Mana1-6(GlcNAcb1-2Mana1-3)Manb1-4GlcNAcb-BSA	(GlcNAc)	BSA	2	>95%
N-linked	198	LacNAc-Man5 - 02	Mana1-6(Mana1-3)Mana1-6(Galb1-4GlcNAcb1-2Mana1-3)Manb1-4GlcNAcb-BSA	(GlcNAc)	BSA	2	>95%
N-linked	199	GlcNAc-Man5 - 03	Mana1-6(Mana1-3)Mana1-6(GlcNAcb1-2Mana1-3)Manb1-4GlcNAcb-BSA	(GlcNAc)	BSA	3	>95%
Lewis	200	LeA-LeX - 21	Galb1-3(Fuca1-4)GlcNAcb1-3Galb1-4(Fuca1-3)GlcNAcb1-3Galb1-APD-HSA	APD	HSA	21	na
carb-Sia	201	3'Neu5Ac-LNnT - 09	Neu5Aca2-3Galb1-4GlcNAcb1-3Galb1-APD-HSA	APD	HSA	9	na
GAG	202	Hep-N-acetylated	fully N-acetylated heparin polysaccharide	na	BSA	1	na
GAG	203	Hep-5000 - 01	heparin polysaccharide (MW ~5000)	na	BSA	1	na
N-linked	204	Man6 - I - 04	Mana1-6(Mana1-3)Mana1-6(Mana1-2Mana1-3)Manb1-BSA	(GlcNAc)	BSA	4	>90%
Lewis	205	3'-sulpho-LeX - 15	3-SO3-Galb1-4[Fuca1-3)GlcNAc-BSA	3 atom	BSA	15	na
GAG-Hya	206	Hya9 - 03	(GlcAb1-3GlcNAcb1-4)4b1-3GlcAb1-BSA	(GlcNAc)	BSA	3	na
Lewis	207	3'-sulpho-LeA - 15	3-SO3-Galb1-3[Fuca1-4)GlcNAc-BSA	3 atom	BSA	15	na
non-human	208	Gala1-2Gal - 13	Gala1-2Gal-BSA	3 atom	BSA	13	na
Lewis	209	6'-sulpho-LeX - 08	6-SO3-Galb1-4[Fuca1-3)GlcNAc-BSA	3 atom	BSA	8	na
GAG-Hya	210	Hya8 - 03	(GlcNAcb1-4GlcAb1-3)4b1-BSA	(GlcNAc)	BSA	3	na
Lewis	211	6'-sulpho-LeA - 16	6-SO3-Galb1-3[Fuca1-4)GlcNAc-BSA	3 atom	BSA	16	na
Blood Group H	212	MSMFLNH I - 11	Neu5Aca2-6Galb1-4GlcNAcb1-6 (Fuca1-2Galb1-3GlcNAcb1-3)Galb1-BSA	(Glc)	BSA	11	>95%
Blood Group A	213	A-LeB hexa - 06	GalNAca1-3(Fuca1-2)Galb1-3(Fuca1-4)GlcNAcb1-3Galb1-BSA	(Glc)	BSA	6	na
N-linked	214	Hybrid-M5N4B - 03	GlcNAcb1-2Mana1-3[Mana1-3(Mana1-6)Mana1-6](GlcNAcb1-4)Manb1-4GlcNAcb1-BSA	(GlcNAc)	BSA	3	na
Lewis	215	MSMFLnNH - 09	Galb1-4(Fuca1-3)GlcNAcb1-6 (Neu5Aca2-6Galb1-4GlcNAcb1-3)Galb1-BSA	(Glc)	BSA	9	na
carb-type1	216	iLNO - 06	Galb1-3GlcNAcb1-3Galb1-4GlcNAcb1-6 (Galb1-3GlcNAcb1-3)Galb1-BSA	(Glc)	BSA	6	na
Blood Group H	217	MFLNH I - 11	Galb1-4GlcNAcb1-6 (Fuca1-2Galb1-3GlcNAcb1-3)Galb1-BSA	(Glc)	BSA	11	>95%
non-human-aGal	218	alphaGal-6-deoxy - 11	Gala1-3Galb1-4(6deoxy-GlcNAc)-HSA (alphaGal)-HSA	3 atom spacer	HSA	11	na
Lewis	219	MFLNH III - 14	Galb1-4(Fuca1-3)GlcNAcb1-6 (Galb1-3GlcNAcb1-3)Galb1-BSA	(Glc)	BSA	14	na
Blood Group H	220	TFiLNO(1-2,1-2,1-3) - 04	Fuca1-2Galb1-3GlcNAcb1-3Galb1-4(Fuca1-3)GlcNAcb1-6(Fuca1-2Galb1-3GlcNAcb1-3)Galb-BSA (mixed with other stuff by MS)	(Glc)	BSA	4	mixture of at least 3 glycans
Lewis	221	LeC (dimeric)-Sp - 16	Galb1-3GlcNAcb1-3Galb1-3GlcNAcb-Sp-BSA	Sp	BSA	16	>95%
carb-Sia	222	3'Neu5Ac(9Ac)-LacNAc-Sp - 04	Neu5Ac(9Ac)a2-3Galb1-4GlcNAcb-Sp-BSA	Sp	BSA	4	>95%
non-human-aGal	223	Bdi-g - 06	Gala1-3Galb– BSA	(Glc)	BSA	6	>95%
glycolipid-neutral	224	Lac-C5 - 14	Galb1-4Glcb – BSA	pentyl-azide	BSA	14	>95%
carb-Man	225	Mana1-6Man-a - 04	Mana1-6Man-a - BSA	MEAG	BSA	4	>95%
Blood Group B	226	B tetra type 1-Sp - 16	Gala1-3[Fuca1-2]Galb1-3GlcNAcb-Sp-BSA	Sp	BSA	16	>95%
carb-type 2	227	LacNAc-Sp - 06	Galb1-4GlcNAcb-Sp-BSA	Sp	BSA	6	>95%
carb-GlcNAc	228	LNT-2-Sp - 15	GlcNAcb1-3Galb1-4Glcb-Sp-BSA	Sp	BSA	15	>95%
glycolipid	229	GD1a-Sp - 05	Neu5Aca2-3[Neu5Aca2-3Galb1-3GalNAcb1-4]Galb1-4Glcb-Sp-BSA	Sp	BSA	5	>95%
carb-Sia	230	6'Neu5Gc-LacNAc-Sp - 05	Neu5Gca2-6Galb1-4GlcNAcb-Sp-BSA	Sp	BSA	5	>95%
glycolipid	231	SSEA-4-Sp - 05	Neu5Aca2-3Galb1-3GalNAcb1-3Gala1-4Galb1-4Glcb-Sp-BSA	Sp	BSA	5	>95%
carb-Sia	232	3'Neu5Ac(9Ac)-LacNAc-Sp - 10	Neu5Ac(9Ac)a2-3Galb1-4GlcNAcb-Sp-BSA	Sp	BSA	10	>95%
Lewis	233	3'Neu5Ac(9Ac)-LeC-Sp - 12	Neu5Ac(9Ac)a2-3Galb1-3GlcNAcb-Sp-BSA	Sp	BSA	12	>95%
carb-GalNAc	234	LDN-Sp - 14	GalNAcb1-4GlcNAcb-Sp-BSA	Sp	BSA	14	>95%
Blood Group B	235	B tetra type 2-Sp - 07	Gala1-3[Fuca1-2]Galb1-4GlcNAcb-Sp-BSA	Sp	BSA	7	>95%
glycolipid	236	GD1a-Sp - 10	Neu5Aca2-3[Neu5Aca2-3Galb1-3GalNAcb1-4]Galb1-4Glcb-Sp-BSA	Sp	BSA	10	>95%
peptide-GlcNAcb	237	Ac-S-Ser(GlcNAc-b)-S-G - 24	Ac-Ser-(GlcNAcβ)Ser-Ser-Gly-Hex-BSA	hex	BSA	24	>95%
carb-type 2	238	LacNAc-Sp - 15	Galb1-4GlcNAcb-Sp-BSA	Sp	BSA	15	>95%
Lewis	239	LeC (dimeric)-Sp - 06	Galb1-3GlcNAcb1-3Galb1-3GlcNAcb-Sp-BSA	Sp	BSA	6	>95%
glycolipid-neutral	240	Lac-C5 - 05	Galb1-4Glcb – BSA	pentyl-azide	BSA	5	>95%
glycolipid	241	SSEA-4-Sp - 12	Neu5Aca2-3Galb1-3GalNAcb1-3Gala1-4Galb1-4Glcb-Sp-BSA	Sp	BSA	12	>95%
non-human-aGal	242	Bdi-g - 16	Gala1-3Galb– BSA	(Glc)	BSA	16	>95%
Blood Group A	243	A tetra type 1-Sp - 15	GalNAca1-3[Fuca1-2]Galb1-3GlcNAcb-Sp-BSA	Sp	BSA	15	>95%
non-human	244	Forssman Tetra-BSA - 05	GalNAca1-3GalNAcb1-3Gala1-4Galb-BSA	(Glc)	BSA	5	>95%
z-control	245	BSA - C5 (Alkyne) - 10	DF-168B-175-1 C5-alkyne-BSA	C5	BSA	10	>95%
Blood Group H	246	BG-H2 - 16	Fuca1-2Galb1-4GlcNAcb-HSA	unknown	HSA	16	na
carb-Sia	247	CT/Sda-Sp - 13	Neu5Aca2-3[GalNAcb1-4]Galb1-4GlcNAcb-Sp-BSA; like GM2 but on glycoproteins	Sp	BSA	13	>95%
Blood Group A	248	A tetra type 2-Sp - 17	GalNAca1-3[Fuca1-2]Galb1-4GlcNAcb-Sp-BSA	Sp	BSA	17	>95%
carb-Sia	249	6'Neu5Ac-LacNAc (dimeric)-Sp - 13	Neu5Aca2-6[Galb1-4GlcNAcb1-3)2b-Sp-BSA	Sp	BSA	13	>95%
glycolipid	250	GM3(Gc)-Sp - 14	Neu5Gca2-3Galb1-4Glcb-Sp-BSA	Sp	BSA	14	>95%
carb-Sia	251	3'KDN-LacNAc-Sp - 05	KDNa2-3Galb1-4GlcNAcb-Sp-BSA	Sp	BSA	5	>95%
carb-GlcNAc	252	GNLacNAc-Sp - 06	GlcNAcb1-3Galb1-4GlcNAcb-Sp-BSA	Sp	BSA	6	>95%
Blood Group A	253	2'F-A type 2-Sp - 05	GalNAca1-3[Fuca1-2]Galb1-4[Fuca1-3]GlcNAcb-Sp-BSA	Sp	BSA	5	>95%
glycolipid-neutral	254	Gb4 tetra (P1 tetra)-Sp - 15	GalNAcb1-3Gala1-4Galb1-4GlcNAcb-Sp-BSA	Sp	BSA	15	>95%
carb-GlcNAc	255	GNLacNAc-Sp - 16	GlcNAcb1-3Galb1-4GlcNAcb-Sp-BSA	Sp	BSA	16	>95%
carb-Sia	256	3'Neu5Gc-LacNAc-Sp - 06	Neu5Gca2-3Galb1-4GlcNAcb-Sp-BSA	Sp	BSA	6	>95%
glycolipid	257	GT3-Sp - 03	Neu5Aca2-8Neu5Aca2-8Neu5Aca2-3Galb1-4Glcb-Sp-BSA	Sp	BSA	3	>95%
carb-Glc	258	Glc-a - 05	Glc-a - BSA	MEAG	BSA	5	>95%
Lewis	259	LeC-Sp - 15	Galb1-3GlcNAcb-Sp-BSA	Sp	BSA	15	>95%
z-control	260	Triazole linker from Xuefei - 43	BSA-linker-triazole from Xuefei	adipic acid	BSA	43	>95%
carb-Sia	261	6'Neu5Ac-LacNAc-Sp - 05	Neu5Aca2-6Galb1-4GlcNAcb-Sp-BSA	Sp	BSA	5	>95%
glycolipid	262	Fuc-GM1a - 08	Fuca1-2Galb1-3GalNAcb1-4(Neu5Aca2-3)Galb1-4-BSA	(Glc)	BSA	8	>90%
Lewis	263	3'KDN-LeC-Sp - 04	KDNa2-3Galb1-3GlcNAcb-Sp-BSA	Sp	BSA	4	>95%
N-linked	264	Man1 - 04	Manβ1-4GlcNAcβ1-4GlcNAcβ1-BSA	4HB	BSA	4	>95%
Blood Group A	265	A tetra type 1-Sp - 05	GalNAca1-3[Fuca1-2]Galb1-3GlcNAcb-Sp-BSA	Sp	BSA	5	>95%
carb-GlcNAc	266	3'GN type1-Sp - 16	GlcNAcb1-3Galb1-3GlcNAcb-Sp-BSA	Sp	BSA	16	>95%
Blood Group B	267	2'F-B type 2-Sp - 15	Gala1-3[Fuca1-2]Galb1-4[Fuca1-3]GlcNAcb-Sp-BSA	Sp	BSA	15	>95%
Lewis	268	3'KDN-LeC-Sp - 12	KDNa2-3Galb1-3GlcNAcb-Sp-BSA	Sp	BSA	12	>95%
Blood Group B	269	B tetra type 2-Sp - 20	Gala1-3[Fuca1-2]Galb1-4GlcNAcb-Sp-BSA	Sp	BSA	20	>95%
non-human	270	Galb1-4Gal	Galb1-4Gal-BSA	3 atom spacer	BSA	nd	na
glycolipid	271	GD3-Sp - 04	Neu5Aca2-8Neu5Aca2-3Galb1-4Glcb-Sp-BSA	Sp	BSA	4	>95%
carb-Sia	272	3'KDN-LacNAc-Sp - 12	KDNa2-3Galb1-4GlcNAcb-Sp-BSA	Sp	BSA	12	>95%
carb-Sia	273	3'Neu5Ac-LacNAc-Sp - 05	Neu5Aca2-3Galb1-4GlcNAcb-Sp-BSA	Sp	BSA	5	>95%
carb-Sia	274	6'Neu5Ac-LDN-Sp - 13	Neu5Aca2-6GalNAcb1-4GlcNAcb-Sp-BSA	Sp	BSA	13	>95%
carb-Man	275	Man-a - 05	Man-a - BSA	MEAG	BSA	5	>95%
Blood Group B	276	B tetra type 1-Sp - 04	Gala1-3[Fuca1-2]Galb1-3GlcNAcb-Sp-BSA	Sp	BSA	4	>95%
Blood Group A	277	A tetra type 2-Sp - 07	GalNAca1-3[Fuca1-2]Galb1-4GlcNAcb-Sp-BSA	Sp	BSA	7	>95%
carb-type 1	278	LNT-Sp - 06	Galb1-3GlcNAcb1-3Galb1-4GlcNAcb-Sp-BSA	Sp	BSA	6	>95%
Lewis	279	LeC-Sp - 07	Galb1-3GlcNAcb-Sp-BSA	Sp	BSA	7	>95%
glycolipid	280	GQ2-Sp - 06	Neu5Aca2-8Neu5Aca2-8Neu5Aca2-8Neu5Aca2-3[GalNAcb1-4]Galb1-4Glcb-Sp-BSA	Sp	BSA	6	>95%
Lewis	281	3'Neu5Ac-LeC-Sp - 12	Neu5Aca2-3Galb1-3GlcNAcb-Sp-BSA	Sp	BSA	12	>95%
glycolipid	282	GM3-Sp - 11	Neu5Aca2-3Galb1-4Glcb-Sp-BSA	Sp	BSA	11	>95%
peptide-Tn-Ser	283	R-Tn(Ser)-Tn-hydroxyethylamide - 36	BSA-linker-Tn(Ser)-hydroxyethylamide	adipic acid	BSA	36	>95%
Lewis	284	3'Neu5Ac-LeC-Sp - 05	Neu5Aca2-3Galb1-3GlcNAcb-Sp-BSA	Sp	BSA	5	>95%
glycolipid	285	GM3-Sp - 04	Neu5Aca2-3Galb1-4Glcb-Sp-BSA	Sp	BSA	4	>95%
carb-GlcNAc	286	3'GN-LacNAc (dimeric)-Sp - 14	GlcNAcb1-3(Galb1-4GlcNAcb1-3)2b-Sp-BSA	Sp	BSA	14	>95%
carb-GlcNAc	287	LNT-2-Sp - 06	GlcNAcb1-3Galb1-4Glcb-Sp-BSA	Sp	BSA	6	>95%
glycolipid	288	GT2-Sp - 08	Neu5Aca2-8Neu5Aca2-8Neu5Aca2-3[GalNAcb1-4]Galb1-4Glcb-Sp-BSA	Sp	BSA	8	>95%
non-human	289	Forssman Tetra-BSA - 13	GalNAca1-3GalNAcb1-3Gala1-4Galb-BSA	(Glc)	BSA	13	>95%
non-human-aGal	290	alpha-Gal tetra - 17	Gala1-3Galb1-4GlcNAcb1-3Galb1-BSA	(Glc)	BSA	17	>95%
glycolipid-neutral	291	Gb5/SSEA3 - 04	Galb1-3GalNAcb1-3Gala1-4Galb1-BSA	(Glc)	BSA	4	>95%
carb-Sia	292	3'Neu5Ac-LacNAc-Sp - 10	Neu5Aca2-3Galb1-4GlcNAcb-Sp-BSA	Sp	BSA	10	>95%
Blood Group H	293	Globo H - 10	Fuca1-2Galb1-3GalNAcb1-3Gala1-4Galb1-BSA	(Glc)	BSA	10	>95%
Blood Group A	294	Globo A - 09	GalNAca1-3(Fuca1-2)Galb1-3GalNAcb1-3Gala1-4Galb1-BSA	(Glc)	BSA	9	>95%
glycolipid	295	GT2-Sp - 03	Neu5Aca2-8Neu5Aca2-8Neu5Aca2-3[GalNAcb1-4]Galb1-4Glcb-Sp-BSA	Sp	BSA	3	>95%
carb-Sia	296	3'Neu5Gc-LacNAc-Sp - 10	Neu5Gca2-3Galb1-4GlcNAcb-Sp-BSA	Sp	BSA	10	>95%
carb-Sia	297	3'Neu5Ac-LacNAc (dimeric)-Sp - 13	Neu5Aca2-3(Galb1-4GlcNAcb1-3)2b-Sp-BSA	Sp	BSA	13	>95%
carb-Sia	298	CT/Sda-Sp - 05	Neu5Aca2-3[GalNAcb1-4]Galb1-4GlcNAcb-Sp-BSA; like GM2 but on glycoproteins	Sp	BSA	5	>95%
peptide-GlcNAca	299	Ac-S-Ser(GlcNAc-a)-S-G - 07	Ac-Ser-(GlcNAcα)Ser-Ser-Gly-Hex-BSA	hex	BSA	7	>95%
Blood Group H	300	TFiLNO(1-2,1-2,1-4) - 06	Fuca1-2Galb1-3GlcNAcb1-3Galb1-4GlcNAcb1-6[Fuca1-2Galb1-3(Fuca1-4)GlcNAcb1-3]Galb-BSA	(Glc)	BSA	6	na
glycolipid	301	GD3-Sp - 08	Neu5Aca2-8Neu5Aca2-3Galb1-4Glcb-Sp-BSA	Sp	BSA	8	>95%
carb-type 1	302	LNT-Sp - 15	Galb1-3GlcNAcb1-3Galb1-4GlcNAcb-Sp-BSA	Sp	BSA	15	>95%
Lewis	303	3'Neu5Gc-LeC-Sp - 12	Neu5Gca2-3Galb1-3GlcNAcb-Sp-BSA	Sp	BSA	12	>95%
glycolipid	304	GQ2-Sp - 03	Neu5Aca2-8Neu5Aca2-8Neu5Aca2-8Neu5Aca2-3[GalNAcb1-4]Galb1-4Glcb-Sp-BSA	Sp	BSA	3	>95%
glycolipid-neutral	305	Gb5/SSEA3 - 12	Galb1-3GalNAcb1-3Gala1-4Galb1-BSA	(Glc)	BSA	12	>95%
peptide-GlcNAcb	306	Ac-S-Ser(GlcNAc-b)-S-G - 07	Ac-Ser-(GlcNAcβ)Ser-Ser-Gly-Hex-BSA	hex	BSA	7	>95%
carb-type 2	307	LacNAc (dimeric)-Sp - 16	(Galb1-4GlcNAcb1-3)2b-Sp-BSA	Sp	BSA	16	>95%
carb-Sia	308	3'Neu5Ac-LacNAc (dimeric)-Sp - 06	Neu5Aca2-3(Galb1-4GlcNAcb1-3)2b-Sp-BSA	Sp	BSA	6	>95%
non-human-aGal	309	alpha-Gal tetra - 04	Gala1-3Galb1-4GlcNAcb1-3Galb1-BSA	(Glc)	BSA	4	>95%
Lewis	310	3'Neu5Ac(9Ac)-LeC-Sp - 05	Neu5Ac(9Ac)a2-3Galb1-3GlcNAcb-Sp-BSA	Sp	BSA	5	>95%
carb-type 2	311	LacNAc (dimeric)-Sp - 06	(Galb1-4GlcNAcb1-3)2b-Sp-BSA	Sp	BSA	6	>95%
glycolipid	312	GM2-Sp - 07	Neu5Aca2-3[GalNAcb1-4]Galb1-4Glcb-Sp-BSA	Sp	BSA	7	>95%
carb-type 1	313	MFiLNO(1-3) - 09	Galb1-3GlcNAcb1-3Galb1-4(Fuca1-3)GlcNAcb1-6 (Galb1-3GlcNAcb1-3)Galb1-BSA	(Glc)	BSA	9	na
glycolipid	314	GD2-Sp - 04	Neu5Aca2-8Neu5Aca2-3[GalNAcb1-4]Galb1-4Glcb-Sp-BSA	Sp	BSA	4	>95%
carb-Sia	315	6'Neu5Ac-LacNAc (dimeric)-Sp - 05	Neu5Aca2-6[Galb1-4GlcNAcb1-3)2b-Sp-BSA	Sp	BSA	5	>95%
Lewis	316	3'Neu5Gc-LeC-Sp - 05	Neu5Gca2-3Galb1-3GlcNAcb-Sp-BSA	Sp	BSA	5	>95%
Lewis	317	DFLNnH, LeX/LeX - 10	Galb1-4(Fuca1-3)GlcNAcb1-6[Galb1-4(Fuca1-3)GlcNAcb1-3]Galb1-BSA	(Glc)	BSA	10	na
glycolipid	318	GD1b - 05	Neu5Aca2-8Siaa2-3(Galb1-3GalNAcb1-4)Galb1-4-BSA	(Glc)	BSA	5	>90%
carb-Sia	319	6'Neu5Ac-LacNAc-Sp - 11	Neu5Aca2-6Galb1-4GlcNAcb-Sp-BSA	Sp	BSA	11	>95%
carb-GlcNAc	320	3'GN-LacNAc (dimeric)-Sp - 06	GlcNAcb1-3(Galb1-4GlcNAcb1-3)2b-Sp-BSA	Sp	BSA	6	>95%
N-linked	321	Man1 - 12	Manβ1-4GlcNAcβ1-4GlcNAcβ1-BSA	4HB	BSA	12	>95%
glycolipid	322	GM3(Gc)-Sp - 05	Neu5Gca2-3Galb1-4Glcb-Sp-BSA	Sp	BSA	5	>95%
carb-GalNAc	323	LDN-Sp - 05	GalNAcb1-4GlcNAcb-Sp-BSA	Sp	BSA	5	>95%
carb-Sia	324	6'Neu5Ac-LDN-Sp - 05	Neu5Aca2-6GalNAcb1-4GlcNAcb-Sp-BSA	Sp	BSA	5	>95%
glycolipid	325	GT3-Sp - 07	Neu5Aca2-8Neu5Aca2-8Neu5Aca2-3Galb1-4Glcb-Sp-BSA	Sp	BSA	7	>95%
peptide-core 3	326	Ac-S-Thr(core 3)-S-G - 05	Ac-Ser-(GlcNAcb1-3GalNAca)Thr-Ser-Gly-Hex-BSA	hex	BSA	5	>95%
carb-Sia	327	3'Neu5Ac-LDN-Sp - 11	Neu5Aca2-3GalNAcb1-4GlcNAcb-Sp-BSA	Sp	BSA	11	>95%
carb-GlcNAc	328	3'GN type1-Sp - 04	GlcNAcb1-3Galb1-3GlcNAcb-Sp-BSA	Sp	BSA	4	>95%
Lewis	329	DFLNHc, LacNAc/LeB - 08	Galb1-4GlcNAcb1-6[Fuca1-2Galb1-3(Fuca1-4)GlcNAcb1-3]Galb1-BSA	(Glc)	BSA	8	na
glycolipid	330	GD2-Sp - 10	Neu5Aca2-8Neu5Aca2-3[GalNAcb1-4]Galb1-4Glcb-Sp-BSA	Sp	BSA	10	>95%
carb-Sia	331	3'Neu5Ac-LDN-Sp - 05	Neu5Aca2-3GalNAcb1-4GlcNAcb-Sp-BSA	Sp	BSA	5	>95%
z-control	332	BSA - C5 (Alkyne) - 23	DF-168C-16-B5 C5-alkyne-BSA	C5	BSA	23	>95%
Blood Group B	333	2'F-B type 2-Sp - 03	Gala1-3[Fuca1-2]Galb1-4[Fuca1-3]GlcNAcb-Sp-BSA	Sp	BSA	3	>95%
Blood Group A	334	A tetra type 2-Sp - 05	GalNAca1-3[Fuca1-2]Galb1-4GlcNAcb-Sp-BSA	Sp	BSA	5	>95%
Blood Group B	335	B tetra type 2-Sp - 05	Gala1-3[Fuca1-2]Galb1-4GlcNAcb-Sp-BSA	Sp	BSA	5	>95%
glycolipid	336	GM2-Sp - 04	Neu5Aca2-3[GalNAcb1-4]Galb1-4Glcb-Sp-BSA	Sp	BSA	4	>95%
Blood Group A	337	BG-A5-05	GalNAca1-3(Fuca1-2)Galb1-3Galb1-linker-BSA	Oct	BSA	5	>95%
peptide-core 3	338	Ac-S-Thr(core 3)-S-G - 21	Ac-Ser-(GlcNAcb1-3GalNAca)Thr-Ser-Gly-Hex-BSA	hex	BSA	21	>95%
Blood Group B	339	BG-B5-04	Gala1-3(Fuca1-2)Galb1-3Galb1-linker-BSA	Oct	BSA	4	>95%
Blood Group B	340	BG-B5-17	Gala1-3(Fuca1-2)Galb1-3Galb1-linker-BSA	Oct	BSA	17	>95%
peptide-F1a	341	Ac-S-Thr(F1a)-S-G - 18	AcSer-(Galb1-4GlcNAcb1-6GalNAca)Thr-Ser-Gly-Hex-BSA	hex	BSA	18	>95%
Blood Group H	342	BG-H1-10	Fuca1-2Galb1-3GlcNAcb1-linker-BSA	Oct	BSA	10	>95%
Blood Group A	343	BG-A6-04	GalNAca1-3(Fuca1-2)Galb1-4Glcb1-linker-BSA	Oct	BSA	14	>95%
Blood Group A	344	BG-A6-23	GalNAca1-3(Fuca1-2)Galb1-4Glcb1-linker-BSA	Oct	BSA	23	>95%
Blood Group H	345	BG-H5-04	Fuca1-2Galb1-3Galb1-linker-BSA	Oct	BSA	4	>95%
Blood Group H	346	BG-H5-19	Fuca1-2Galb1-3Galb1-linker-BSA	Oct	BSA	19	>95%
Blood Group B	347	BG-B6- 03	Gala1-3(Fuca1-2)Galb1-4Glcb1-linker-BSA	Oct	BSA	3	>95%
Blood Group B	348	BG-B6-15	Gala1-3(Fuca1-2)Galb1-4Glcb1-linker-BSA	Oct	BSA	15	>95%
Blood Group H	349	BG-H6-05	Fuca1-2Galb1-4Glcb1-linker-BSA	Oct	BSA	5	>95%
Blood Group H	350	BG-H6-21	Fuca1-2Galb1-4Glcb1-linker-BSA	Oct	BSA	21	>95%
Blood Group A	351	BG-A5-16	GalNAca1-3(Fuca1-2)Galb1-3Galb1-linker-BSA	Oct	BSA	16	>95%
y-glycoprotein	352	AGE60	Advanced glycation endproducts day 60	na	BSA	na	na
y-glycoprotein	353	Alpha-1-acid glycoprotein	alpha1 Acid Glycoprotein-purified from human serum (Sigma G9985)	na		na	>95%
y-glycoprotein	354	Alpha-fetoprotein	alpha fetoprotein (AFP)-human, from cell culture	na		na	>95%
y-glycoprotein	355	BSM	Bovine submaxillary mucin (Sigma M3895; STn, STF, S-GlcNAcb1-3, ~20% of Sia is acetylated at 7,8, or 9)	na	BSM	na	>95%
y-glycoprotein	356	BSM (ox)	periodate oxidized bovine submaxillary mucin	na		na	>95%
y-glycoprotein	357	BSM (deacetylated)	Deacetylated-Bovine submaxillary mucin	na	BSM	na	>95%
y-glycoprotein	358	BSM (asialo)	Asialo-Bovine submaxillary mucin (aBSM, Tn, TF, GlcNAcb1-3GalNAc)	na	BSM	na	>95%
y-glycoprotein	359	CEA	carcinoembryonic antigen isolated from human metastatic liver	na		na	>95%
y-glycoprotein	360	FABP	Fatty Acid Binding Protein	na		na	>95%
y-glycoprotein	361	fetuin	fetuin from calf serum (Sigma #F2379; most abundant glycans are Neu5Ac2-3LacNAc, Neu5Ac2-6LacNAc, SiaLeC, STF)	na		na	>98%
y-glycoprotein	362	fetuin (asialo)	asialofetuin from calf serum- type I (Sigma A4781; Galb1-4GlcNAc, Galb1-3GlcNAc, Galb1-3GalNAc; mostly NA2 and NA3)	na		na	>95%
y-glycoprotein	363	PSM A pos	porcine submaxillary mucin (A+)	na	porcine submaxillary mucin		>95%
y-glycoprotein	364	PSM A neg	porcine submaxillary mucin (A-)	na	porcine submaxillary mucin		>95%
y-glycoprotein	365	Fetuin (ox)	periodate oxidized fetuin	na		na	>95%
y-glycoprotein	366	glycophorin (asialo)	asialo-glycophorin A (aGn)	na	Gn	na	>95%
y-glycoprotein	367	Glycophorin A	Glycophorin A (Gn; Sigma G6017)	na	Gn	na	>95%
y-glycoprotein	368	hsp90	Heat Shock Protein 90	na		na	>95%
y-glycoprotein	369	KLH	Keyhole limpet hemocyanin (Sigma H7017)	na	KLH	na	>95%
y-glycoprotein	370	gp120	gp120 from HIV; expressed in HEK293T cells;	na	gp120		>95%
y-glycoprotein	371	OSM (ox)	periodate oxidized ovine submaxillary mucin	na	OSM	na	>95%
y-glycoprotein	372	OSM (asialo)	asialo-Ovine submaxillary mucin	na	OSM	na	na
z-control	373	No Data (BSA for carry over)			BSA		>99%
y-glycoprotein	374	ovalbumin	ovalbumin (Sigma A5503; 56% Man5+Man6)	na	Ovalbumin	na	>95%
y-glycoprotein	375	Ovalbumin (ox)	periodate oxidized ovalbumin	na	Ovalbumin	na	>95%
y-glycoprotein	376	PSA	Prostate Specific Antigen (PSA); human seminal fluid	na	prostate specific antigen	na	>95%
y-glycoprotein	377	Tgl	Thyroglobulin -human	na	thyroglobulin	na	>95%
y-glycoprotein	378	FABP-3	Fatty Acid Binding Protein (Heart type)	na	Fatty acid binding protein	na	>95%
peptide-core 2	379	Ac-S-Thr(core 2)-S-G - 12	Ac-Ser-(Galb1-3(GlcNAcb1-6)GalNAca)Thr-Ser-Gly-Hex-BSA	hex	BSA	12	>95%
peptide-N-GlcNAc	380	Ac-F-N(GlcNAcb1)-S-G-Hex-12	AcPhe-(GlcNAcb1)Asn-Ser-Gly-Hex-12	hex	BSA	12	>95%
Peptide-core-5	381	Ac-S-Ser(core 5)-S-G-04	Ac-Ser-(GalNAca1-3GalNAca)Ser-Ser-Gly-Hex-BSA	Hex	BSA	4	>95%
Peptide-core-5	382	Ac-S-Ser(core 5)-S-G-18	Ac-Ser-(GalNAca1-3GalNAca)Ser-Ser-Gly-Hex-BSA	Hex	BSA	18	>95%
Peptide-core-5	383	Ac-Ser(core 5)-S-G-05	Ac-(GalNAca1-3GalNAca)Ser-Ser-Gly-Hex-BSA	Hex	BSA	5	>95%
Peptide-core-5	384	Ac-Ser(core 5)-S-G-08	Ac-(GalNAca1-3GalNAca)Ser-Ser-Gly-Hex-BSA	Hex	BSA	8	>95%
y-glycoprotein	385	OSM	Ovine submaxillary mucin (94% STn, 4% TF, 2% Fuca1-2Galb1-3GalNAc)	na	OSM	na	>95%
peptide-Fuc	386	Ac-G-S(Fuca)-S-G-Hex-05	Ac-G-S(Fuca)-S-G-Hex-BSA	Hex	BSA	5	>95%
peptide-Fuc	387	Ac-G-S(Fuca)-S-G-Hex-15	Ac-G-S(Fuca)-S-G-Hex-BSA	Hex	BSA	15	>95%
peptide-Xyl	388	Ac-G-S(Xylb)-G-G-Hex-04	Ac-Gly-Ser(Xylb)-Gly-Gly-Hex-BSA	Hex	BSA	4	>95%
peptide-Xyl	389	Ac-G-S(Xylb)-G-G-Hex-21	Ac-Gly-Ser(Xylb)-Gly-Gly-Hex-BSA	Hex	BSA	21	>95%
peptide-Tn	390	Ac-G-S-T(Tna)A-P-G-Hex-06	Ac-G-S-T(GalNAca)A-P-G-Hex-BSA	Hex	BSA	6	>95%
peptide-Tn	391	Ac-G-S-T(Tna)A-P-G-Hex-19	Ac-G-S-T(GalNAca)A-P-G-Hex-BSA	Hex	BSA	19	>95%
peptide-Glc	392	Ac-A-S(Glcb)-S-G-Hex-05	Ac-A-S(Glcb)-S-G-Hex-BSA	Hex	BSA	5	>95%
peptide-Glc	393	Ac-A-S(Glcb)-S-G-Hex-18	Ac-A-S(Glcb)-S-G-Hex-BSA	Hex	BSA	18	>95%
N-linked	394	Man8D1D3 #2	Mana1-2Mana1-6(Mana1-3)Mana1-6(Mana1-2Mana1-2Mana1-3)Manb1-4GlcNAc-BSA	(GlcNAc)	BSA	6	na
peptide	395	Muc1	BSA--hexyl-G-V-T-S-A-P-D-T-R-P-A-P-G-S-T-A-P-P-A-amide	azido-hexyl	BSA	6	>95%
peptide-Tn	396	Muc1-Tn8	BSA--hexyl-G-V-T-S-A-P-D-T(GalNAc-a)-R-P-A-P-G-S-T-A-P-P-A-amide	azido-hexyl	BSA	6	>95%
peptide-Tn	397	Muc1-Tn15	BSA--hexyl-G-V-T-S-A-P-D-T-R-P-A-P-G-S-T(GalNAc-a)-A-P-P-A-amide	azido-hexyl	BSA	6	>95%
z-control	398	human IgM	use 50ug/mL + 75ug/mL BSA;	na	IgM		>95%
z-control	399	human IgA	use 50ug/mL + 75ug/mL BSA	na	IgA		>95%
z-control	400	human IgG	use 50ug/mL + 75ug/mL BSA	na	IgG		>95%
y-other	401	dsDNA	double stranded calf thymus DNA	na	null	na	>95%
z-control	402	rabbit IgG	use 50ug/mL + 75ug/mL BSA	na	IgG		>95%
z-control	403	mouse IgM	use 50ug/mL + 75ug/mL BSA; monoclonal IgM purified from hybridoma	na	IgM		>95%
z-control	404	mouse IgG	use 50ug/mL + 75ug/mL BSA	na	IgG		>95%
z-control	405	No Data (BSA for carry over)	Bovine serum albumin	na	BSA	na	>99%
z-control	406	No Data (BSA for carry over)		na	HSA
z-control	407	No Data (BSA for carry over)		na	BSA
peptide-Man	408	Ac-P-T(Mana)-A-G - 07	Ac-Pro-Thr(Man a)-Ala-Gly-Hex-BSA	hex	BSA	7	>95%
peptide-Man	409	Ac-S-S(Mana)-S-G - 20	Ac-S-S(Man a)-S-G-Hex-OH	hex	BSA	20	>95%
peptide-Gal	410	Ac-S-S(Gala)-S-G - 16	Ac-S-S(Gal a)-S-G-Hex-OH	hex	BSA	16	>95%
peptide-Man	411	Ac-P-T(Mana)-A-G - 22	Ac-Pro-Thr(Man a)-Ala-Gly-Hex-BSA	hex	BSA	22	>95%
y-glycoprotein	412	fetuin (human)	a2-HS-glycoprotein (aka human fetuin)	na	na	na	>95%
peptide	413	Ac-APGSTAPPA-G-05	Ac-A-P-G-S-T-A-P-P-A-G-	hex	BSA	5	>95%
peptide-Tn	414	Ac-APGS-Tn(Thr)-APPA-G-11	Ac-A-P-G-S-Tn(Thr)-A-P-P-A-G-	hex	BSA	11	>95%
peptide-Tn	415	Ac-APGS-Tn(Thr)-APPA-G-03	Ac-A-P-G-S-Tn(Thr)-A-P-P-A-G-	hex	BSA	3	>95%
peptide	416	Ac-APGSTAPPA-G-14	Ac-A-P-G-S-T-A-P-P-A-G-	hex	BSA	14	>95%
peptide	417	Ac-GSTAP-G-05	Ac-G-S-T-A-P-G-	hex	BSA	5	>95%
glycolipid-neutral	418	iGb4-07	GalNAcb1-3Gala1-3Galb-	(Glc)	BSA	7	>95%
peptide	419	Ac-GSTAP-G-15	Ac-G-S-T-A-P-G-	hex	BSA	15	>95%
glycolipid-neutral	420	iGb5-06	Galb1-3GalNAcb1-3Gala1-3Galb-	(Glc)	BSA	6	>95%
peptide-Tn-Ser	421	AzHex-S-Tn(Ser)-V-G-HexNH2-06	BSA-AzHex-S-Tn(Ser)-V-G-HexNH2	azido-hexyl	BSA	6	>95%
carb-Man	422	Ma2Ma6(Ma2Ma3)-03	aMan(1-2)aMan(1-6)[aMan(1-2)aMan(1-3)]	(Man)	BSA	3	>95%
peptide-Tn-Ser	423	AzHex-S-Tn(Ser)-V-G-HexOH-06	BSA-AzHex-S-Tn(Ser)-V-G-HexOH	azido-hexyl	BSA	6	>95%
carb-Man	424	Ma2Ma2Ma3-04	aMan(1-2)aMan(1-2)aMan(1-3)	(Man)	BSA	4	>95%
peptide-Tn-Ser	425	AzHex-S-Tn(Ser)-V-G-HexOH-15	BSA-AzHex-S-Tn(Ser)-V-G-HexOH	azido-hexyl	BSA	15	>95%
non-human	426	Rha-a - 05	Rha-a – BSA	MEAG	BSA	5	>95%
peptide-Tn-Ser	427	AzHex-S-Tn(Ser)-V-G-HexNH2-16	BSA-AzHex-S-Tn(Ser)-V-G-HexNH2	azido-hexyl	BSA	16	>95%
non-human	428	Rha-b - 05	Rha-b - BSA	MEAG	BSA	5	>95%
peptide-Tn-Ser	429	Ac-S-Tn(Ser)-V-G-03	Ac-Ser-Ser(GalNAca)-V-G-	hex	BSA	3	>95%
peptide-TF	430	Ac-S-TFa(Ser)-TFa(Ser)-G-15	Ac-Ser-Ser(Galb1-3GalNAca-)-Ser(Galb1-3GalNAca-)-Gly-Hex	hex	BSA	15	>95%
carb-Man	431	Ma2Ma3(Ma6)-08	aMan(1-2)aMan(1-3)[aMan(1-6)]	(Man)	BSA	8	>95%
glycolipid-neutral	432	iFs-05	GalNAca1-3GalNAcb1-3Gala1-3Galb- (iso-Forssman)	(Glc)	BSA	5	>95%
peptide-Core4	433	Ac-S-Core4(Thr)-S-G-07	Ac-Ser-Core4(Thr)-Ser-Gly-Hex-BSA	hex	BSA	7	>95%
glycolipid	434	GT1a - 04	Neu5Aca2-8Neu5Aca2-3Galb1-3GalNAcb1-4(Neu5Aca2-3)Galb-	(Glc)	BSA	4	>95%
peptide-Core4	435	Ac-S-Core4(Thr)-S-G-10	Ac-Ser-Core4(Thr)-Ser-Gly-Hex-BSA	hex	BSA	10	>95%
glycolipid-neutral	436	iFs-11	GalNAca1-3GalNAcb1-3Gala1-3Galb- (iso-Forssman)	(Glc)	BSA	11	>95%
carb-Man	437	Ma3(Ma6Ma6Ma3)-05	aMan(1-3)[aMan(1-6)]aMan(1-6)[aMan(1-3)]	(Man)	BSA	5	>95%
peptide-Tn	438	AzHex-D-Tn(Thr)-R-NH2-06	BSA--hexyl-D-T(GalNAc-a)-R-amide	azido-hexyl	BSA	6	>95%
carb-Man	439	Ma2Ma2Ma3(Ma3Ma6)-03	aMan(1-2)aMan(1-2)aMan(1-3)[aMan(1-3)aMan(1-6)]	(Man)	BSA	3	>95%
peptide-Tn	440	AzHex-PD-Tn(Thr)-RP-NH2-07	BSA--hexyl-PD-T(GalNAc-a)-RP-amide	azido-hexyl	BSA	7	>95%
carb-Man	441	Ma2Ma3Ma6(Ma3)-04	aMan(1-2)aMan(1-3)aMan(1-6)[aMan(1-3)]	(Man)	BSA	4	>95%
peptide-Tn	442	AzHex-SAPD-Tn(Thr)-RPAP-NH2-07	BSA--hexyl-SAPD-T(GalNAc-a)-RPAP-amide	azido-hexyl	BSA	7	>95%
carb-Man	443	Ma2Ma3(Ma6)-04	aMan(1-2)aMan(1-3)[aMan(1-6)]	(Man)	BSA	4	>95%
peptide-Tn	444	AzHex-VTSAPD-Tn(Thr)-RPAPGS-NH2-06	BSA--hexyl-VTSAPD-T(GalNAc-a)-RPAPGS-amide	azido-hexyl	BSA	6	>95%
carb-Man	445	Ma3Ma6-05	aMan(1-3)aMan(1-6)	(Man)	BSA	5	>95%
carb-Man	446	Ma2Ma6-16	aMan(1-2)aMan(1-6)	(Man)	BSA	16	>95%
carb-Man	447	Ma2Ma6(Ma3)-07	aMan(1-2)aMan(1-6)[aMan(1-3)]	(Man)	BSA	7	>95%
Carb-GlcA	448	GlcA-LNT-05	GlcAb1-3Galb1-3GlcNAcb1-3Galb-	(Glc)	BSA	5	>95%
peptide	449	AzHex-D-T-R-NH2-07	BSA--hexyl-D-T-R-amide	azido-hexyl	BSA	7	>95%
peptide	450	AzHex-P-D-T-R-P-NH2-07	BSA--hexyl-PDTRP-amide	azido-hexyl	BSA	7	>95%
peptide	451	AzHex-S-A-P-D-T-R-P-A-P-NH2-07	BSA--hexyl-SAPDTRPAP-amide	azido-hexyl	BSA	7	>95%
peptide	452	AzHex-V-T-S-A-P-D-T-R-P-A-P-G-S-NH2-07	BSA--hexyl-VTSAPDTRPAPGS-amide	azido-hexyl	BSA	7	>95%
glycolipid	453	GD2-b-propyl-03	Neu5Aca2-8Neu5Aca2-3[GalNAcb1-4]Galb1-4Glcb-propyl-BSA	propyl-azide	BSA	3	>95%
carb-Man	454	Ma2Ma2Ma3(Ma6Ma6)-06	aMan(1-2)aMan(1-2)aMan(1-3)[aMan(1-6)aMan(1-6)]	(Man)	BSA	6	>95%
glycolipid	455	GD3(9-OAc)-b-propyl-03	Neu5Ac(9-OAc)a2-8Neu5Aca2-3Galb1-4Glcb-propyl-BSA	propyl-azide	BSA	3	>95%
carb-Man	456	Ma2Ma3(Ma6)Ma6-09	aMan(1-2)aMan(1-3)[aMan(1-6)]aMan(1-6)	(Man)	BSA	9	>95%
glycolipid	457	GD3(Gc-Ac)-b-propyl-03	Neu5Gca2-8Neu5Aca2-3Galb1-4Glcb-propyl-BSA	propyl-azide	BSA	3	>95%
carb-Man	458	Ma6(Ma3)Ma6-10	aMan(1-6)[aMan(1-3)]aMan(1-6)	(Man)	BSA	10	>95%
glycolipid	459	GD3(Gc-Gc)-b-propyl-03	Neu5Gca2-8Neu5Gca2-3Galb1-4Glcb-propyl-BSA	propyl-azide	BSA	3	>95%
carb-Man	460	Ma2Ma6(Ma3)Ma6-07	aMan(1-2)aMan(1-6)[aMan(1-3)]aMan(1-6)	(Man)	BSA	7	>95%
glycolipid	461	GM1b-05	Siaa2-3Galb1-3GalNAcb1-4Galb-	(Glc)	BSA	5	>95%
carb-Man	462	Ma6Ma6(Ma2Ma3)-06	aMan(1-6)aMan(1-6)[aMan(1-2)aMan(1-3)]	(Man)	BSA	6	>95%
carb-Man	463	Ma2Ma6Ma6-06	aMan(1-2)aMan(1-6)aMan(1-6)	(Man)	BSA	6	>95%
peptide-TF	464	Ac-S-TFa(Ser)-TFa(Ser)-G-03	Ac-Ser-Ser(Galb1-3GalNAca-)-Ser(Galb1-3GalNAca-)-Gly-Hex	hex	BSA	3	>95%
carb-Man	465	Ma4(Ma6)-07	aMan(1-4)[aMan(1-6)]	(Man)	BSA	7	>95%
carb-Man	466	Ma2Ma3Ma6(Ma3)-10	aMan(1-2)aMan(1-3)aMan(1-6)[aMan(1-3)]	(Man)	BSA	10	>95%
glycolipid	467	GM1b-13	Siaa2-3Galb1-3GalNAcb1-4Galb-	(Glc)	BSA	13	>95%
carb-Man	468	Ma6Ma4(Ma6Ma6)-06	aMan(1-6)aMan(1-4)[aMan(1-6)aMan(1-6)]	(Man)	BSA	5.5	>95%
carb-Man	469	Ma2Ma6(Ma2Ma3)Ma6-04	aMan(1-2)aMan(1-6)[aMan(1-2)aMan(1-3)]aMan(1-6)	(Man)	BSA	4	>95%
peptide-Core4	470	Ac-S-Core4(Thr)-S-G-03	Ac-Ser-Core4(Thr)-Ser-Gly-Hex-BSA	hex	BSA	3	>95%
carb-Man	471	Ma3Ma6-13	aMan(1-3)aMan(1-6)	(Man)	BSA	13	>95%
glycolipid	472	3'-Neu5Ac-Gb3-08	Siaa2-3Gala1-4Galb-	(Glc)	BSA	8	>95%
carb-Man	473	Ma2Ma2Ma3(Ma6)-07	aMan(1-2)aMan(1-2)aMan(1-3)[aMan(1-6)]	(Man)	BSA	7	>95%
carb-Man	474	Ma3(Ma6)Ma6(Ma2Ma3)-06	aMan(1-3)[aMan(1-6)]aMan(1-6)[aMan(1-2)aMan(1-3)]	(Man)	BSA	5.6	>95%
Carb-GlcA	475	GlcA-LNT-16	GlcAb1-3Galb1-3GlcNAcb1-3Galb-	(Glc)	BSA	16	>95%
carb-Man	476	Ma2Ma3-11	aMan(1-2)aMan(1-3)	(Man)	BSA	11	>95%
carb-Man	477	Ma2Ma2Ma3-12	aMan(1-2)aMan(1-2)aMan(1-3)	(Man)	BSA	12	>95%
carb-Man	478	Ma2Ma3-04	aMan(1-2)aMan(1-3)	(Man)	BSA	4	>95%
carb-Man	479	Ma2Ma3Ma6-15	aMan(1-2)aMan(1-3)aMan(1-6)	(Man)	BSA	15	>95%
carb-Man	480	Ma3Ma6(Ma2Ma3)-03	aMan(1-3)aMan(1-6)[aMan(1-2)aMan(1-3)]	(Man)	BSA	3.4	>95%
y-other	481	DNP-BSA	dinitrophenylated lysines on BSA	na	BSA
carb-Man	482	Ma6Ma6-05	aMan(1-6)aMan(1-6)	(Man)	BSA	5	>95%
glycolipid	483	LSTd-03	Siaa2-3Galb1-4GalNAcb1-3Galb-	(Glc)	BSA	3	>95%
carb-Man	484	Ma2Ma2-06	aMan(1-2)aMan(1-2)	(Man)	BSA	6	>95%
carb-Man	485	Ma3Ma6(Ma2Ma3)-10	aMan(1-3)aMan(1-6)[aMan(1-2)aMan(1-3)]	(Man)	BSA	10	>95%
carb-Man	486	Ma2Ma2Ma3(Ma3Ma6)-09	aMan(1-2)aMan(1-2)aMan(1-3)[aMan(1-3)aMan(1-6)]	(Man)	BSA	9	>95%
glycolipid-neutral	487	iGb4-19	GalNAcb1-3Gala1-3Galb-	(Glc)	BSA	19	>95%
carb-Man	488	Ma6Ma6-09	aMan(1-6)aMan(1-6)	(Man)	BSA	9	>95%
carb-Man	489	Ma2Ma2Ma2-04	aMan(1-2)aMan(1-2)aMan(1-2)	(Man)	BSA	4	>95%
glycolipid-neutral	490	iGb5-15	Galb1-3GalNAcb1-3Gala1-3Galb-	(Glc)	BSA	15	>95%
carb-Man	491	Ma2Ma2-11	aMan(1-2)aMan(1-2)	(Man)	BSA	11	>95%
carb-Man	492	Ma3Ma6(Ma3)-04	aMan(1-3)aMan(1-6)[aMan(1-3)]	(Man)	BSA	4	>95%
glycolipid	493	3'-Neu5Ac-Gb3 - 04	Siaa2-3Gala1-4Galb1-	(Glc)	BSA	4	>95%
carb-Man	494	Ma6(Ma3)Ma6-04	aMan(1-6)[aMan(1-3)]aMan(1-6)	(Man)	BSA	4	>95%
carb-Man	495	Ma3(Ma6)-07	aMan(1-3)[aMan(1-6)]	(Man)	BSA	7	>95%
glycolipid	496	di-sialyl type 1 - 04	NeuAcα2-8Neu5Acα2-3Galβ1-3GlcNAcβ1-3Galb-	(Glc)	BSA	4	>95%
carb-Man	497	Ma3Ma6(Ma3)-11	aMan(1-3)aMan(1-6)[aMan(1-3)]	(Man)	BSA	11	>95%
carb-Man	498	Ma2Ma6(Ma2Ma3)-07	aMan(1-2)aMan(1-6)[aMan(1-2)aMan(1-3)]	(Man)	BSA	7	>95%
peptide-Tn-Ser	499	Ac-S-Tn(Ser)-V-G-13	Ac-Ser-Ser(GalNAca)-V-G-	hex	BSA	13	>95%
carb-Man	500	Ma2Ma3Ma6-03	aMan(1-2)aMan(1-3)aMan(1-6)	(Man)	BSA	3	>95%
carb-Man	501	Ma2Ma6(Ma3)-03	aMan(1-2)aMan(1-6)[aMan(1-3)]	(Man)	BSA	3	>95%
carb-Glc	502	Glc-b - 23	Glc-b - BSA	MEAG	BSA	23	>95%
N-linked	503	Man9 - 08	Mana1-2Mana1-6(Mana1-2Mana1-3)Mana1-6(Mana1-2Mana1-2Mana1-3)Manb1-4GlcNAcb-	(GlcNAc)	BSA	8	>95%
carb-Man	504	Man-a - 20	Man-a - BSA	MEAG	BSA	20	>95%
glycolipid	505	GD2 tetra (Gc/Gc) - 04	Neu5Gca2-8Neu5Gca2-3(GalNAcb1-4)Galb-	(Glc)	BSA	4	>95%
N-linked	506	Man7D2 - 05	Mana1-6(Mana1-2Mana1-3)Mana1-6(Mana1-2Mana1-3)Manb1-4GlcNAcb-	(GlcNAc)	BSA	5	>95%
glycolipid	507	GM2 tri (Gc) - 04	Neu5Gca2-3(GalNAcb1-4)Galb-	(Glc)	BSA	4	>95%
N-linked	508	Man3a - 07	Mana1-2Mana1-3Manb1-4GlcNAcb-	(GlcNAc)	BSA	7	>95%
non-human	509	AX2 - 04	Arafa1-2Xylb1-4Xylb-]; 23-a-L-Arabinofuranosyl-xylotriose	(Xyl)	BSA	4
glycolipid-neutral	510	Gala1-4Galb-	Gala1-4Galb-	(Glc)	BSA	6	>95%
GAG-Hep	511	Hep-NAc-Tetra-06	GlcNAca1-4GlcAb1-4GlcNAca1-4GlcAb-Benzamide- (Heparosan )	Benzaldehyde	BSA	6
non-human	512	AX3 - 04	Xylb1-4(Arafa1-2)Xylb1-4Xylb-]; 33-a-L-Arabinofuranosyl-xylotriose	(Xyl)	BSA	4
peptide	513	AzHex-L-Y-W-NH2 - 05	BSA-AzHex-L-Y-W-amide	azido-hexyl	BSA	5	>95%
peptide	514	AzHex-G-Y-A-NH2 - 04	BSA-AzHex-G-Y-A-amide	azido-hexyl	BSA	4	>95%
peptide	515	AzHex-L-Y-W-NH2 - 08	BSA-AzHex-L-Y-W-amide	azido-hexyl	BSA	8	>95%
peptide	516	AzHex-G-Y-A-NH2 - 11	BSA-AzHex-G-Y-A-amide	azido-hexyl	BSA	11	>95%
carb-Sia	517	3'Kdn-Galb- 03	Kdna2-3Galb-	(Glc)	BSA	3	>95%
peptide-GalNAc Tyr	518	AzHex-G-Y(GalNAc-a)-A-NH2 - 04	BSA-AzHex-G-Y(GalNAc-a)-A-amide	azido-hexyl	BSA	4	>95%
glycolipid	519	3'Neu5Gc-LNnT - 03	Neu5Gca2-3Galb1-4GlcNAcb1-3Galb-	(Glc)	BSA	3	>95%
peptide-GalNAc Tyr	520	AzHex-L-Y(GalNAc-a)-W-NH2 - 11	BSA-AzHex-L-Y(GalNAc-a)-W-amide	azido-hexyl	BSA	11	>95%
glycolipid	521	GD2 tetra (Gc/Ac) - 04	Neu5Gca2-8Neu5Aca2-3(GalNAcb1-4)Galb-	(Glc)	BSA	4	>95%
glycolipid	522	GM2 tri (Ac) - 06	Neu5Aca2-3(GalNAcb1-4)Galb-	(Glc)	BSA	6	>95%
Lewis	523	LeX-Gal (FucLNnT) - 07	Galb1-4(Fuca1-3)GlcNAcb1-3Galb-	(Glc)	BSA	7	>95%
peptide-GalNAc Tyr	524	AzHex-G-Y(GalNAc-b)-A-NH2 - 12	BSA-AzHex-G-Y(GalNAc-b)-A-amide	azido-hexyl	BSA	12	>95%
glycolipid-neutral	525	Lc3 di - 11	GlcNAcb1-3Galb-	(Glc)	BSA	11	>95%
GAG-Hep	526	Hep-NS-Hexa-04	GlcNSa1-4GlcAb1-4GlcNSa1-4GlcAb1-4GlcNSa1-4GlcAb-Benzamide-	Benzaldehyde	BSA	4.5
peptide-GalNAc Tyr	527	AzHex-L-Y(GalNAc-a)-W-NH2 - 03	BSA-AzHex-L-Y(GalNAc-a)-W-amide	azido-hexyl	BSA	3	>95%
glycolipid	528	3'Kdn-LNT - 04	Kdna2-3Galb1-3GlcNAcb1-3Galb-	(Glc)	BSA	4	>95%
glycolipid	529	GD3 tri (Ac/Ac) - 04	Neu5Aca2-8Neu5Aca2-3Galb-	(Glc)	BSA	4	>95%
GAG-Hep	530	Hep-Nona-GT15-04	GlcAb1-4GlcNSa1-4GlcAb1-4Glc(6S, NS)a1-4GlcAb1-4Glc(6S, NS)a1-4GlcAb1-4Glc(6S, NS)a1-4GlcAb-Benzamide-	Benzaldehyde	BSA	4
peptide-GalNAc Tyr	531	AzHex-G-Y(GalNAc-b)-A-NH2 - 04	BSA-AzHex-G-Y(GalNAc-b)-A-amide	azido-hexyl	BSA	4	>95%
Lewis	532	3'Neu5Ac-LeX-Gal - 04	Neu5Aca2-3Galb1-4(Fuca1-3)GlcNAcb1-3Galb-	(Glc)	BSA	4	>95%
Lewis	533	3'Kdn-LeX-Gal - 03	Kdna2-3Galb1-4(Fuca1-3)GlcNAcb1-3Galb-	(Glc)	BSA	3	>95%
GAG-Hep	534	Hep-NS-Tetra-05	GlcNSa1-4GlcAb1-4GlcNSa1-4GlcAb-Benzamide-	Benzaldehyde	BSA	5
peptide-GalNAc Tyr	535	AzHex-L-Y(GalNAc-b)-W-NH2 - 08	BSA-AzHex-L-Y(GalNAc-b)-W-amide	azido-hexyl	BSA	8	>95%
GAG-Hep	536	Hep-Octa-GT21-03	Glc(6S, NS)a1-4GlcAb1-4Glc(6S, NS)a1-4IdoA(2S)a1-4Glc(6S, NS)a1-4IdoA(2S)a1-4Glc(6S, NS)a1-4GlcAb-Benzamide-	Benzaldehyde	BSA	3
glycolipid	537	GD2 tetra (Kdn/Ac) - 03	Kdna2-8Neu5Aca2-3(GalNAcb1-4)Galb-	(Glc)	BSA	3	>95%
non-human	538	KDOa2-4KDOa - 09	KDOa2-4KDOa-APTE-BSA	APTE	BSA	9	na
non-human	539	KDOa2-8KDOa2-4KDOa - 06	KDOa2-8KDOa2-4KDOa-APTE-BSA	APTE	BSA	6	na
glycolipid	540	3'Neu5Gc-LNT - 06	Neu5Gca2-3Galb1-3GlcNAcb1-3Galb-	(Glc)	BSA	6
non-human	541	KDOa2-8KDOa2-4KDOa - 02	KDOa2-8KDOa2-4KDOa-APTE-BSA	APTE	BSA	2	na
GAG-Hep	542	Hep-NAc-Penta-04	GlcAb1-4GlcNAca1-4GlcAb1-4GlcNAca1-4GlcAb-Benzamide- (Heparosan )	Benzaldehyde	BSA	4
glycolipid	543	GD3 tri (Kdn/Ac) - 05	Kdna2-8Neu5Aca2-3Galb-	(Glc)	BSA	5	>95%
glycolipid-neutral	544	iGb5 tetra - 09	Galb1-3GalNAcb1-3Gala1-3Galb-	(Glc)	BSA	9	>95%
non-human	545	AX2 - 19	Arafa1-2Xylb1-4Xylb-]; 23-a-L-Arabinofuranosyl-xylotriose	(Xyl)	BSA	19
glycolipid-neutral	546	Gb4 tri - 07	GalNAcb1-3Gala1-4Galb-	(Glc)	BSA	7	>95%
non-human	547	Glcb1-3Glcb- 26	Glcb1-3Glcb-	(Glc)	BSA	26	>95%
carb-Sia	548	3'Neu5Ac-Galb- 07	Neu5Aca2-3Galb-	(Glc)	BSA	7	>95%
glycolipid	549	GD2 tetra (Ac/Ac) - 04	Neu5Aca2-8Neu5Aca2-3(GalNAcb1-4)Galb-	(Glc)	BSA	4	>95%
non-human	550	KDOa2-8KDOa - 09	KDOa2-8KDOa-APTE-BSA	APTE	BSA	9	na
glycolipid	551	3'Kdn-LNnT - 05	Kdna2-3Galb1-4GlcNAcb1-3Galb-	(Glc)	BSA	5	>95%
Lewis	552	3'Neu5Ac8Me-LeX-Gal - 04	Neu5Ac8Mea2-3Galb1-4(Fuca1-3)GlcNAcb1-3Galb-	(Glc)	BSA	4	>95%
glycolipid	553	GD3 tri (Gc/Ac) - 04	Neu5Gca2-8Neu5Aca2-3Galb-	(Glc)	BSA	4	>95%
glycolipid	554	GM1 (Ac) - 06	Galb1-3GalNAcb1-4(Neu5Aca2-3)Galb	(Glc)	BSA	6	>95%
glycolipid	555	3'Kdn-iGb5 - 04	Kdna2-3Galb1-3GalNAcb1-3Gala1-3Galb-	(Glc)	BSA	4	>95%
Lewis	556	3'Neu5Gc-LeX-Gal - 04	Neu5Gca2-3Galb1-4(Fuca1-3)GlcNAcb1-3Galb-	(Glc)	BSA	4	>95%
peptide-GalNAc Tyr	557	AzHex-L-Y(GalNAc-b)-W-NH2 - 04	BSA-AzHex-L-Y(GalNAc-b)-W-amide	azido-hexyl	BSA	4	>95%
non-human	558	Glcb1-3Glcb- 06	Glcb1-3Glcb-	(Glc)	BSA	6	>95%
glycolipid	559	3'Kdn-Gb5 - 04	Kdna2-3Galb1-3GalNAcb1-3Gala1-4Galb-	(Glc)	BSA	4	>95%
peptide-GalNAc Tyr	560	AzHex-G-Y(GalNAc-a)-A-NH2 - 12	BSA-AzHex-G-Y(GalNAc-a)-A-amide	azido-hexyl	BSA	12	>95%
glycolipid	561	3'Neu5Ac-LNT - 08	Neu5Aca2-3Galb1-3GlcNAcb1-3Galb-	(Glc)	BSA	8	>95%
carb-Sia	562	3'Neu5Ac8Me-Galb- 04	Neu5Ac8Mea2-3Galb-	(Glc)	BSA	4	>95%
carb-Sia	563	3'Neu5Gc-Galb- 06	Neu5Gca2-3Galb-	(Glc)	BSA	6	>95%
glycolipid	564	3'Neu5Ac8Me-LNT - 04	Neu5Ac8Mea2-3Galb1-3GlcNAcb1-3Galb-	(Glc)	BSA	4	>95%
GAG-Hep	565	Hep-NAc-Nona-04	GlcAb1-4GlcNAca1-4GlcAb1-4GlcNAca1-4GlcAb1-4GlcNAca1-4GlcAb1-4GlcNAca1-4GlcAb-Benzamide- (Heparosan )	Benzaldehyde	BSA	4
glycolipid	566	GD2 Tetra-06	GalNAcb1-4(Neu5Aca2-8Neu5Aca2-3)Galb-	(Glc)	BSA	6
GAG-Hep	567	Hep-NS-Octa-03	GlcNSa1-4GlcAb1-4GlcNSa1-4GlcAb1-4GlcNSa1-4GlcAb1-4GlcNSa1-4GlcAb-Benzamide-	Benzaldehyde	BSA	3
GAG-Hep	568	Hep-NAc-Octa-03	GlcNAca1-4GlcAb1-4GlcNAca1-4GlcAb1-4GlcNAca1-4GlcAb1-4GlcNAca1-4GlcAb-Benzamide- (Heparosan )	Benzaldehyde	BSA	3
glycolipid	569	GD2 Tetra-12	GalNAcb1-4(Neu5Aca2-8Neu5Aca2-3)Galb-	(Glc)	BSA	12
GAG-Hep	570	Hep-Octa-GT24-02	Glc(6S, Nac)a1-4GlcAb1-4Glc(6S, 3S, NS)a1-4IdoA(2S)a1-4Glc(6S, NS)a1-4IdoA(2S)a1-4Glc(6S, NS)a1-4GlcAb-Benzamide-	Benzaldehyde	BSA	2.4
GAG-Hep	571	Hep-NAc-Hepta-05	GlcAb1-4GlcNAca1-4GlcAb1-4GlcNAca1-4GlcAb1-4GlcNAca1-4GlcAb-Benzamide- (Heparosan )	Benzaldehyde	BSA	5
GAG-Hep	572	Hep-Nona-GT16-03	GlcAb1-4Glc(6S, NS)a1-4GlcAb1-4Glc(6S, NS)a1-4GlcAb1-4Glc(6S, NS)a1-4GlcAb1-4Glc(6S, NS)a1-4GlcAb-Benzamide-	Benzaldehyde	BSA	3
GAG-Hya	573	Hya6-04	GlcNAcb1-4GlcAb1-3(GlcNAcb1-4GlcAb1-3)2-	(GlcNAc)	BSA	4
GAG-Hep	574	Hep-NS-Penta-05	GlcAb1-4GlcNSa1-4GlcAb1-4GlcNSa1-4GlcAb-Benzamide-	Benzaldehyde	BSA	5
GAG-Hep	575	Hep-Nona-GT13-02	GlcAb1-4GlcNSa1-4GlcAb1-4GlcNSa1-4GlcAb1-4GlcNSa1-4GlcAb1-4Glc(6S, NS)a1-4GlcAb-Benzamide-	Benzaldehyde	BSA	2
GAG-Hya	576	Hya7-03	GlcAb1-3(GlcNAcb1-4GlcAb1-3)3-	(GlcNAc)	BSA	3
non-human	577	Chitotriose - 04	GlcNAcb1-4GlcNAcb1-4GlcNAcb-	(GlcNAc)	BSA	4	>95%
glycolipid-neutral	578	iGb4 tri - 05	GalNAcb1-3Gala1-3Galb-	(Glc)	BSA	5	>95%
glycolipid-neutral	579	LNT tri - 10	Galb1-3GlcNAcb1-3Galb-	(Glc)	BSA	10	>95%
glycolipid-neutral	580	LNnT - 04	Galb1-4GlcNAcb1-3Galb-	(Glc)	BSA	4	>95%
GAG-Hep	581	Hep-NAc-Hexa-05	GlcNAca1-4GlcAb1-4GlcNAca1-4GlcAb1-4GlcNAca1-4GlcAb-Benzamide- (Heparosan )	Benzaldehyde	BSA	5
GAG-Hep	582	Hep-Octa-GT17-02	GlcNSa1-4GlcAb1-4GlcNSa1-4GlcAb1-4GlcNSa1-4IdoA(2S)a1-4GlcNSa1-4GlcAb-Benzamide-	Benzaldehyde	BSA	2
non-human	583	AX3 - 11	Xylb1-4(Arafa1-2)Xylb1-4Xylb-]; 33-a-L-Arabinofuranosyl-xylotriose	(Xyl)	BSA	11
GAG-Hep	584	Hep-NS-Hepta-03	GlcAb1-4GlcNSa1-4GlcAb1-4GlcNSa1-4GlcAb1-4GlcNSa1-4GlcAb-Benzamide-	Benzaldehyde	BSA	3
GAG-Hep	585	Hep-Nona-GT14-02	GlcAb1-4GlcNSa1-4GlcAb1-4GlcNSa1-4GlcAb1-4Glc(6S, NS)a1-4GlcAb1-4Glc(6S, NS)a1-4GlcAb-Benzamide-	Benzaldehyde	BSA	2
Blood group H	586	BG-H di	Fuca1-2Galb-BSA	3 atom
GAG-Hep	587	Hep-Hexa-GT23-04	Glc(6S, NS)a1-4GlcAb1-4Glc(6S, 3S, NS)a1-4IdoA(2S)a1-4Glc(6S, NS)a1-4GlcAb-Benzamide-	Benzaldehyde	BSA	4
N-linked	588	A2 (a2-3) - 01.4	Neu5Aca2-3Galb1-4GlcNAcb1-2Mana1-6(Neu5Aca2-3Galb1-4GlcNAcb1-2Mana1-3)Manb1-4GlcNAcb1-	(GlcNAc)		1.4
y-glycoprotein	589	alpha 1 acid glycoprotein (isosep)	Alpha-1-Acid Glycoprotein, Oroscomucoid, from Human serum
GAG-Hep	590	Hep-Octa-GT18-02	GlcNSa1-4GlcAb1-4GlcNSa1-4IdoA(2S)a1-4GlcNSa1-4IdoA(2S)a1-4GlcNSa1-4GlcAb-Benzamide-	Benzaldehyde	BSA	2
y-glycoprotein	591	alpha 1 acid glycoprotein (asialo)	Asialo-alpha 1-Acid Glycoprotein, Asialo-Oroscomucoid, Human, from 75/54 treated with trifluoracetic acid
Lewis	592	LeY-LeX	Fuca1-2Galb1-4(Fuca1-3)GlcNAcb1-3Galb1-4(Fuca1-3)GlcNAcb1-O-APE-HSA; Tri-fucosyl-Lewis y-heptasaccharide		HSA	10-20
N-linked	593	A2 (a2-6) - 01.5	Neu5Aca2-6Galb1-4GlcNAcb1-2Mana1-6(Neu5Aca2-6Galb1-4GlcNAcb1-2Mana1-3)Manb1-4GlcNAcb1-	(GlcNAc)		1.5
GAG-Hep	594	Hep-Octa-GT19-03	GlcNAca1-4GlcAb1-4GlcNSa1-4IdoA(2S)a1-4GlcNSa1-4IdoA(2S)a1-4GlcNSa1-4GlcAb-Benzamide-	Benzaldehyde	BSA	3
carb-type 2	595	LNnO-05	Galb1-4GlcNAcb1-3Galb1-4GlcNAcb1-3Galb1-4GlcNAcb1-3Galb-	(Glc)	BSA	5	>95%
non-human-aGal	596	Galili Hexa-05	Gala1-3(Galb1-4GlcNAcb1-3)2Galb-	(Glc)	BSA	5	>95%
glycolipid related	597	Gb5 analogue type 1-06	Galb1-3GlcNAcb1-3Gala1-4Galb-	(Glc)	BSA	6	>95%
Carb-HNK-1	598	HNK 1 precursor-05	GlcAcb1-3Galb-	(Glc)	BSA	5	>95%
Blood Group H related	599	Globo H analogue type 2-03	Fuca1-2Galb1-4GlcNAcb1-3Gala1-4Galb-	(Glc)	BSA	3	>95%
glycolipid related	600	Gb5 analogue type 2-04	Galb1-4GlcNAcb1-3Gala1-4Galb-	(Glc)	BSA	4	>95%
carb-type 2	601	LNnO-16	Galb1-4GlcNAcb1-3Galb1-4GlcNAcb1-3Galb1-4GlcNAcb1-3Galb-	(Glc)	BSA	16	>95%
non-human-aGal	602	Galili Octa-05	Gala1-3(Galb1-4GlcNAcb1-3)3Galb-	(Glc)	BSA	5	>95%
glycolipid related	603	Gb5 analogue type 1-14	Galb1-3GlcNAcb1-3Gala1-4Galb-	(Glc)	BSA	14	>95%
Blood Group H related	604	Globo H analogue type 1-10	Fuca1-2Galb1-3GlcNAcb1-3Gala1-4Galb-	(Glc)	BSA	10	>95%
non-human-aGal	605	Galili Hexa-13	Gala1-3(Galb1-4GlcNAcb1-3)2Galb-	(Glc)	BSA	13	>95%
Carb-HNK-1	606	HNK 1 precursor-18	GlcAcb1-3Galb-	(Glc)	BSA	18	>95%
glycolipid related	607	Gb5 analogue type 2-12	Galb1-4GlcNAcb1-3Gala1-4Galb-	(Glc)	BSA	12	>95%
non-human-aGal	608	Galili Hexa-13-HSA	Gala1-3(Galb1-4GlcNAcb1-3)2Galb-	(Glc)	HSA	13	>95%
Blood Group H related	609	Globo H analogue type 1-04	Fuca1-2Galb1-3GlcNAcb1-3Gala1-4Galb-	(Glc)	BSA	4	>95%
non-human-aGal	610	Galili Octa-13	Gala1-3(Galb1-4GlcNAcb1-3)3Galb-	(Glc)	BSA	13	>95%
Blood Group H related	611	Globo H analogue type 2-10	Fuca1-2Galb1-4GlcNAcb1-3Gala1-4Galb-	(Glc)	BSA	10	>95%
glycolipid-neutral	612	Gb5 tetra - 07	Galb1-3GalNAcb1-3Gala1-4Galb-	(Glc)	BSA	7	>95%
N-linked	613	Man6 I - 03	Mana1-6(Mana1-3)Mana1-6(Mana1-2Mana1-3)Manb-	(GlcNAc)	BSA	3.3	>95%
glycolipid	614	SSEA-4-penta-05	Neu5Aca2-3Galb1-3GlcNAcb1-3Gala1-4Galb1-	(Glc)	BSA	5	>95%
N-linked	615	Man7D3 - 06	Mana1-2Mana1-6(Mana1-3)Mana1-6(Mana1-2Mana1-3)Manb1-4GlcNAcb-	(GlcNAc)	BSA	6	>95%
peptide-TF	616	APF (asialo)			BSA
glycolipid	617	SSEA-4-penta-11	Neu5Aca2-3Galb1-3GlcNAcb1-3Gala1-4Galb1-	(Glc)	BSA	11	>95%
non-human	618	Chitotriose - 07	GlcNAcb1-4GlcNAcb1-4GlcNAcb-	(GlcNAc)	BSA	7	>95%
non-human	619	Rha-a-23	Rha-a – BSA	MEAG	BSA	23	>95%
glycolipid-neutral	620	Gb4 - 10-HSA	GalNAcb1-3Gala1-4Galb1-HSA (Gb4)		HSA	10
Lewis	621	LeY -08 (repeat)	Fuca1-2Galb1-4[Fuca1-3)GlcNAc –HSA	APE	HSA	8	na
glycolipid-neutral	622	LNnT - 13-HSA	Galb1-4GlcNAcb1-3Galb1-HSA (LNnT)		HSA	13
glycolipid-neutral	623	LNT - 17-HSA	Galb1-3GlcNAcb1-3Galb-HSA (LNT)		HSA	17
z-control	624	Human IgG1	used 50ug/mL + 75 ug/mL BSA; next time up to 100ug/mL + 25 BSA	na	null
peptide-Man	625	Ac-S-S(Mana)-S-G - 06	Ac-S-S(Man a)-S-G-Hex-OH	hex	BSA	6	>95%
peptide-Gal	626	Ac-S-S(Gala)-S-G - 06	Ac-S-S(Gal a)-S-G-Hex-OH	hex	BSA	6	>95%
z-control	627	Human IgG4	use 50ug/mL + 75 ug/mL BSA	na	null
non-human	628	Xylb3 - 16	Xylb1-4Xylb1-4Xylb1-BSA	(Xyl)	BSA	16.3
peptide	629	TSSASTGHATPLPVTD	BSA-Mal-PEG6-TSSASTGHATPLPVTD (MUC4 TR)	Mal-PEG6	BSA	9
z-control	630	Human IgG2	used 50ug/mL + 75 ug/mL BSA; next time up to 100ug/mL + 25 BSA	na	null
peptide	631	APF peptide			BSA
peptide-TF	632	TSSA-(TF)S-TGHATPLPVTD	BSA-Mal-PEG6-TSSA(Galb1-3GalNAca)STGHATPLPVTD	Mal-PEG6	BSA	8
z-control	633	Human IgG3	used 50ug/mL + 75 ug/mL BSA; next time up to 100ug/mL + 25 BSA	na	null
z-control	634	Biotin-BSA	Biotin-BSA
non-human	635	Ara7 - 07	Araa1-5Araa1-5Araa1-5Araa1-5Araa1-5Araa1-5Ara-BSA	(Ara)	BSA	6.9
z-control	636	No Data (BSA for carry over)		na
z-control	637	No Data (BSA for carry over)
non-human	638	Forssman Di - 05-HSA	GalNAca1-3GalNAcb1-HSA	hex	HSA	5
non-human	639	Forssman Di - 22-HSA	GalNAca1-3GalNAcb1-HSA	hex	HSA	22
carb-type 1+2	640	LNH - 13-HSA	Galb1-4GlcNAcb1-6(Galb1-3GlcNAcb1-3)Galb1-	(Glc)	HSA	13
carb-Man	641	Mana1-6Man-a - 14-HSA	Mana1-6Man-a - HSA		HSA	14
carb-type 2	642	LNnH - 12-HSA	Galb1-4GlcNAcb1-6(Galb1-4GlcNAcb1-3)Galb1-	(Glc)	HSA	12
Lewis	643	3'Neu5Ac-LeX (Sialyl LeX) -APD-HAS	Neu5Aca2-3Galb1-4[Fuca1-3)GlcNAc –APD-HSA	APD	HSA		na
glycolipid	644	3'Neu5Ac-LNnT	Neu5Aca2-3Galb1-4GlcNAcb1-3Galb1-4	(Glc)	BSA	5.648
glycolipid	645	GM1 (Gc)	Neu5Gca2-3(Galb1-3GalNAcb1-4)Galb1-	(Glc)	BSA	10
glycolipid	646	GD2 tetra (Ac-Gc)	Neu5Aca2-8Neu5Gca2-3(GalNAcb1-4)Galb1-	(Glc)	BSA	6.65661
glycolipid	647	GD3 tri (Ac-Kdn)	Neu5Aca2-8Kdna2-3Galb1-	(Glc)	BSA	4.10121
glycolipid	648	GM1 (Kdn)	Kdna2-3(Galb1-3GalNAcb1-4)Galb1-	(Glc)	BSA	6.44563
glycolipid	649	GM2 tri (Kdn)	Kdna2-3(GalNAcb1-4)Galb1-	(Glc)	BSA	8.88062
glycolipid	650	GD3 tri (Kdn-Kdn)	Kdna2-8Kdna2-3Galb1-	(Glc)	BSA	7.10321
glycolipid	651	GM2 tri (8MeAc)	Neu5Ac8Mea2-3(GalNAcb1-4)Galb1-	(Glc)	BSA	6.96962
glycolipid	652	GD3 tri (Gc-Gc)	Neu5Gca2-8Neu5Gca2-3Galb1-	(Glc)	BSA	6.96569
glycolipid	653	GD3 tri (Ac-Gc)	Neu5Aca2-8Neu5Gca2-3Galb1-	(Glc)	BSA	4.82287
glycolipid	654	3'Neu5Ac-Gb5	Neu5Aca2-3Galb1-3GlcNAcb1-3Gala1-4Galb1-	(Glc)	BSA	3.6384
glycolipid	655	GD1b (Kdn,Kdn)	Kdna2-8Kdna2-3(Galb1-3GalNAcb1-4)Galb1-	(Glc)	BSA	5.08256
glycolipid	656	GD2 tetra (Kdn, Kdn)	Kdna2-8Kdna2-3(GalNAcb1-4)Galb1-	(Glc)	BSA	4.79349
glycolipid	657	3'Neu5Gc-Gb5	Neu5Gca2-3Galb1-3GlcNAcb1-3Gala1-4Galb1-	(Glc)	BSA	3.13901
glycolipid	658	GD1b (Ac, Ac)	Neu5Aca2-8Neu5Aca2-3(Galb1-3GalNAcb1-4)Galb1-	(Glc)	BSA	3.27887
glycolipid	659	GD2 tetra (Kdn, Gc)	Kdna2-8Neu5Gca2-3(GalNAcb1-4)Galb1-	(Glc)	BSA	2.89447
glycolipid	660	3'Neu5Ac-iGb5	Neu5Aca2-3Galb1-3GlcNAcb1-3Gala1-3Galb1-	(Glc)	BSA	2.67162
glycolipid	661	GD1b (Kdn,Gc)	Kdna2-8Neu5Gca2-3(Galb1-3GalNAcb1-4)Galb1-	(Glc)	BSA	3.51042
glycolipid	662	GD2 tetra (Gc, Kdn)	Neu5Gca2-8Kdna2-3(GalNAcb1-4)Galb1-	(Glc)	BSA	5.47299
glycolipid	663	3'Neu5Gc-iGb5	Neu5Gca2-3Galb1-3GlcNAcb1-3Gala1-3Galb1-	(Glc)	BSA	3.76149
glycolipid	664	GD1b (Gc, Ac)	Neu5Gca2-8Neu5Aca2-3(Galb1-3GalNAcb1-4)Galb1-	(Glc)	BSA	3.83088
glycolipid	665	GD1b (Gc, Gc)	Neu5Gca2-8Neu5Gca2-3(Galb1-3GalNAcb1-4)Galb1-	(Glc)	BSA	4.07663
Lewis	666	LeY tetra-HSA -05	Fuca1-2Galb1-4[Fuca1-3)GlcNAcb1-	(3Gal)	HSA	5
Lewis	667	LeY tetra-HSA -10	Fuca1-2Galb1-4[Fuca1-3)GlcNAcb1-	(3Gal)	HSA	10
Lewis	668	LeY tetra-10	Fuca1-2Galb1-4[Fuca1-3)GlcNAcb1-	(3Gal)	BSA	10
non-human	669	cellotetraose - 05	Glcb1-4Glcb1-4Glcb1-4Glcb1-	(Glc)	BSA	5
z-control	670	BSA (ozonyzed)	bovine serum albumin treated with ozone
non-human	671	laminarihexaose - 05	Glcb1-3Glcb1-3Glcb1-3Glcb1-3Glcb1-3Glcb1-	(Glc)	BSA	5
carb-Glc	672	Isomaltotriose - 14	Glca1-6Glca1-6Glca1-	(Glc)	BSA	14
carb-Gal	673	Gal-BSA-21	Gal-BSA-21 (dorothy)	(Glc)	BSA	21
non-human	674	chitotriose - 04	GlcNAcb1-4GlcNAcb1-4GlcNAcb1-	(GlcNAc)	BSA	4
carb-Gal	675	Galb1-3Galb1 - 07	Galb1-3Galb1-	(Glc)	BSA	7
glycolipid	676	GD2 (Xuefei)	Neu5Aca2-8Neu5Aca2-3(GalNAcb1-4)Galb1-Glc-
carb-Glc	677	maltoheptaose - 21	Glca1-4Glca1-4Glca1-4Glca1-4Glca1-4Glca1-4Glca1-	(Glc)	BSA	21
carb-Glc	678	maltononaose - 14	Glca1-4Glca1-4Glca1-4Glca1-4Glca1-4Glca1-4Glca1-4Glca1-4Glca1-	(Glc)	BSA	14
carb-Glc	679	maltose - 20	Glca1-4Glca1-	(Glc)	BSA	20
carb-Glc	680	maltotriose - 21	Glca1-4Glca1-4Glca1-	(Glc)	BSA	21
Carb-Man	681	Mana1-2Man	Mana1-2Man-BSA	3 atom spacer	BSA
y-protein	682	CRM197	ecoCRM197 from ______
carb-Gal	683	Galb1-6Galb1 - 05	Galb1-6Galb1-	(Glc)	BSA	5
non-human	684	chitobiose - 03	GlcNAcb1-4GlcNAcb1-	(GlcNAc)	BSA	3
z-control	685	No Data (BSA for carry over)
carb-Glc	686	Isomaltotriose - 05	Glca1-6Glca1-6Glca1-	(Glc)	BSA	5
carb-Glc	687	maltohexaose - 04	Glca1-4Glca1-4Glca1-4Glca1-4Glca1-4Glca1-	(Glc)	BSA	4
non-human	688	chitopentaose - 06	GlcNAcb1-4GlcNAcb1-4GlcNAcb1-4bGlcNAcb1-4GlcNAcb1-	(GlcNAc)	BSA	6
z-control	689	HSA (ozonyzed)	human serum albumin treated with ozone
non-human	690	laminaritriose - 06	Glcb1-3Glcb1-3Glcb1-	(Glc)	BSA	6
carb-Glc	691	Glcb1-4Glcb1-3Glc - 17	Glcb1-4Glcb1-3Glcb1-	(Glc)	BSA	17
non-human	692	Xylb5 - 05	Xylb1-4Xylb1-4Xylb1-4Xylb1-4Xylb1-BSA	(Xyl)	BSA	4.7
non-human	693	chitobiose - 12	GlcNAcb1-4GlcNAcb1-	(GlcNAc)	BSA	12
Carb-Man	694	Mana1-3Man	Mana1-3Man-BSA	3 atom spacer	BSA
glycolipid	695	GD2-NHAc (Xuefei)	Neu5Ac9NHAca2-8Neu5Aca2-3(GalNAcb1-4)Galb1-Glc-
carb-Glc	696	maltooctaose - 20	Glca1-4Glca1-4Glca1-4Glca1-4Glca1-4Glca1-4Glca1-4Glca1-	(Glc)	BSA	20
non-human	697	chitotetraose - 11	GlcNAcb1-4GlcNAcb1-4GlcNAcb1-4bGlcNAcb1-	(GlcNAc)	BSA	11
carb-Glc	698	maltopentaose - 17	Glca1-4Glca1-4Glca1-4Glca1-4Glca1-	(Glc)	BSA	17
Carb-Man	699	Mana1-4Man	Mana1-4Man-BSA	3 atom spacer	BSA
Lewis	700	LeA tri	Galb1-3[Fuca1-4)GlcNAcb1; LeA trisacch from Dextra (NGP0704)	3 atom spacer	BSA
carb-Glc	701	Glcb1-4Glcb1-4Glc - 04	Glcb1-4Glcb1-4Glcb1-	(Glc)	BSA	4
non-human	702	chitotetraose - 03	GlcNAcb1-4GlcNAcb1-4GlcNAcb1-4bGlcNAcb1-	(GlcNAc)	BSA	3
carb-Glc	703	maltose - 05	Glca1-4Glca1-	(Glc)	BSA	5
carb-Gal	704	Galb1-6Galb1 - 19	Galb1-6Galb1-	(Glc)	BSA	19
carb-Glc	705	maltoheptaose - 04	Glca1-4Glca1-4Glca1-4Glca1-4Glca1-4Glca1-4Glca1-	(Glc)	BSA	4
carb-Glc	706	maltopentaose - 06	Glca1-4Glca1-4Glca1-4Glca1-4Glca1-	(Glc)	BSA	6
carb-Gal	707	Galb1-3Galb1 - 24	Galb1-3Galb1-	(Glc)	BSA	24
carb-Glc	708	Glcb1-4Glcb1-4Glc - 13	Glcb1-4Glcb1-4Glcb1-	(Glc)	BSA	13
non-human	709	cellotetraose - 17	Glcb1-4Glcb1-4Glcb1-4Glcb1-	(Glc)	BSA	17
carb-Glc	710	maltohexaose - 20	Glca1-4Glca1-4Glca1-4Glca1-4Glca1-4Glca1-	(Glc)	BSA	20
carb-Glc	711	maltotetraose - 18	Glca1-4Glca1-4Glca1-4Glca1-	(Glc)	BSA	18
carb-Glc	712	maltooctaose - 04	Glca1-4Glca1-4Glca1-4Glca1-4Glca1-4Glca1-4Glca1-4Glca1-	(Glc)	BSA	4
carb-GalNAc	713	GalNAcb-phenyl Dz- high	GalNAcb-O-phenyl-diazirine linker		BSA
carb-Glc	714	maltotriose - 05	Glca1-4Glca1-4Glca1-	(Glc)	BSA	5
carb-GalNAc	715	GalNAcb-phenyl Dz- low	GalNAcb-O-phenyl-diazirine linker		BSA
carb-Glc	716	maltotetraose - 05	Glca1-4Glca1-4Glca1-4Glca1-	(Glc)	BSA	5
carb-GalNAc	717	GalNAca-phenyl amide- low	GalNAca-O-phenyl-amide linked		BSA
non-human	718	chitotriose - 16	GlcNAcb1-4GlcNAcb1-4GlcNAcb1-	(GlcNAc)	BSA	16
carb-GalNAc	719	GalNAca-phenyl amide- high	GalNAca-O-phenyl-amide linked		BSA
carb-Glc	720	Glcb1-4Glcb1-3Glc - 06	Glcb1-4Glcb1-3Glcb1-	(Glc)	BSA	6
carb-Glc	721	maltononaose - 04	Glca1-4Glca1-4Glca1-4Glca1-4Glca1-4Glca1-4Glca1-4Glca1-4Glca1-	(Glc)	BSA	4
Peptide	722	TSSASTGH-BSA	N-terminus Muc4 – TSSASTGH-BSA	Mal-PEG6	BSA	9
peptide-TF	723	TSSA(S-TF)-TGH-BSA	TF-S5-N-terminus Muc4- TSSA(S-TF)-TGH-BSA	Mal-PEG6	BSA	10
Peptide	724	ATPLPVTD-BSA	C-terminus MUC4- ATPLPVTD-BSA	Mal-PEG6	BSA	13	>95%
peptide-TF	725	TSSA(S-TF)TGHA(T-TF)PLPVTD-BSA	TF-5,10-MUC4- TSSA(S-TF)TGHA(T-TF)PLPVTD-BSA	Mal-PEG6	BSA	7	>95%
peptide-TF	726	TSSAS(T-TF)GHA(T-TF)PLPVTD-BSA	TF-6,10-MUC4- TSSAS(T-TF)GHA(T-TF)PLPVTD-BSA	Mal-PEG6	BSA	7
peptide-TF	727	TSSASTGHA(T-TF)PLPVTD-BSA	TF-10-MUC4- TSSASTGHA(T-TF)PLPVTD-BSA	Mal-PEG6	BSA	10
carb-GalNAc	728	GalNAca-phenyl Dz- low	GalNAca-O-phenyl-diazirine linker
carb-GalNAc	729	GalNAca-phenyl Dz- high	GalNAca-O-phenyl-diazirine linker
Lewis	730	LeX trisaccharide	Galb1-4[Fuca1-3)GlcNAc-; SSEA-1; CD-15; Dextra	3 atom spacer	BSA		na
carb-GalNAc	731	GalNAcb-phenyl amide- low	GalNAcb-O-phenyl-amide linked
carb-GalNAc	732	GalNAcb-phenyl amide- high	GalNAcb-O-phenyl-amide linked
non-human	733	Manb3 - 16	Manb1-4Manb1-4Manb1-BSA	(Man)	BSA	16
non-human PNAG	734	PNAG 0 (00000)	GlcNb1-6GlcNb1-6GlcNb1-6GlcNb1-6GlcNb1-	XH-14 atom	BSA	3-5
Carb-Glc	735	Glcb1-4Manb1 - 05	Glcb1-4Manb1 - BSA	(Man)	BSA	5.1
Carb-Glc	736	Glca1-6Glca -15	Glca1-6Glca -BSA	(Glc)	BSA	15.1
non-human PNAG	737	PNAG 16 (10000)	GlcNAcb1-6GlcNb1-6GlcNb1-6GlcNb1-6GlcNb1-	XH-14 atom	BSA	3-5
GAG-Hep	738	Hep-Octa-GT24-C5-03	Glc(6S, Nac)a1-4GlcAb1-4Glc(6S, 3S, NS)a1-4IdoA(2S)a1-4Glc(6S, NS)a1-4IdoA(2S)a1-4Glc(6S, NS)a1-4GlcAb-Benzamide-	pentyl-azide	BSA	2.6
non-human PNAG	739	PNAG 10 (01010)	GlcNb1-6GlcNAcb1-6GlcNb1-6GlcNAcb1-6GlcNb1-	XH-14 atom	BSA	3-5
non-human PNAG	740	PNAG 19 (10011)	GlcNAcb1-6GlcNb1-6GlcNb1-6GlcNAcb1-6GlcNAcb1-	XH-14 atom	BSA	3-5
non-human	741	Ara2 - 08	Araa1-5Ara-BSA	(Ara)	BSA	7.6
non-human PNAG	742	PNAG 11 (01011)	GlcNb1-6GlcNAcb1-6GlcNb1-6GlcNAcb1-6GlcNAcb1-	XH-14 atom	BSA	3-5
non-human	743	Ara3 - 06	Araa1-5Araa1-5Ara-BSA	(Ara)	BSA	6.1
non-human PNAG	744	PNAG 22 (10110)	GlcNAcb1-6GlcNb1-6GlcNAcb1-6GlcNAcb1-6GlcNb1-	XH-14 atom	BSA	3-5
Carb-GlcNAc	745	GlcNAcb-ITC - 06	from Beat Ernst	APE	BSA	6
non-human PNAG	746	PNAG 25 (11001)	GlcNAcb1-6GlcNAcb1-6GlcNb1-6GlcNb1-6GlcNAcb1-	XH-14 atom	BSA	3-5
non-human	747	Manb2 - 04	Manb1-4Manb1-BSA	(Man)	BSA	4
non-human	748	4-Me-GlcAa1-2Xylb1 - 07	4-Me-GlcAa1-2Xylb1 -BSA	(Xyl)	BSA	6.6
non-human PNAG	749	PNAG 4 (00100)	GlcNb1-6GlcNb1-6GlcNAcb1-6GlcNb1-6GlcNb1-	XH-14 atom	BSA	3-5
non-human	750	Arafa1-3(Arafa1-2)Xylb1 - 05	Arafa1-3(Arafa1-2)Xylb1 - BSA	(Xyl)	BSA	4.9
non-human PNAG	751	PNAG 12 (01100)	GlcNb1-6GlcNAcb1-6GlcNAcb1-6GlcNb1-6GlcNb1-	XH-14 atom	BSA	3-5
non-human PNAG	752	PNAG 18 (10010)	GlcNAcb1-6GlcNb1-6GlcNb1-6GlcNAcb1-6GlcNb1-	XH-14 atom	BSA	3-5
non-human	753	Manb3 - 04	Manb1-4Manb1-4Manb1-BSA	(Man)	BSA	3.7
non-human PNAG	754	PNAG 9 (01001)	GlcNb1-6GlcNAcb1-6GlcNb1-6GlcNb1-6GlcNAcb1-	XH-14 atom	BSA	3-5
non-human	755	Xylb2 - 05	Xylb1-4Xylb1-BSA	(Xyl)	BSA	5.3
non-human	756	Ara4 - 08	Araa1-5Araa1-5Araa1-5Ara-BSA	(Ara)	BSA	8
non-human PNAG	757	PNAG 13 (01101)	GlcNb1-6GlcNAcb1-6GlcNAcb1-6GlcNb1-6GlcNAcb1-	XH-14 atom	BSA	3-5
non-human PNAG	758	PNAG 5 (00101)	GlcNb1-6GlcNb1-6GlcNAcb1-6GlcNb1-6GlcNAcb1-	XH-14 atom	BSA	3-5
Carb-Glc	759	Glca1-6Glca -05	Glca1-6Glca -BSA	(Glc)	BSA	4.5
non-human PNAG	760	PNAG 17 (10001)	GlcNAcb1-6GlcNb1-6GlcNb1-6GlcNb1-6GlcNAcb1-	XH-14 atom	BSA	3-5
non-human	761	Manb1-4Glcb1 - 06	Manb1-4Glcb1 -BSA	(Man)	BSA	5.7
non-human PNAG	762	PNAG 2 (00010)	GlcNb1-6GlcNb1-6GlcNb1-6GlcNAcb1-6GlcNb1-	XH-14 atom	BSA	3-5
non-human	763	4-Me-GlcAa1-2Xylb1-4Xylb- 07	4-Me-GlcAa1-2Xylb1-4Xylb- BSA	(Xyl)	BSA	6.8
non-human PNAG	764	PNAG 14 (01110)	GlcNb1-6GlcNAcb1-6GlcNAcb1-6GlcNAcb1-6GlcNb1-	XH-14 atom	BSA	3-5
non-human PNAG	765	PNAG 26 (11010)	GlcNAcb1-6GlcNAcb1-6GlcNb1-6GlcNAcb1-6GlcNb1-	XH-14 atom	BSA	3-5
non-human	766	Ara6 - 08	Araa1-5Araa1-5Araa1-5Araa1-5Araa1-5Ara-BSA	(Ara)	BSA	8
non-human PNAG	767	PNAG 3 (00011)	GlcNb1-6GlcNb1-6GlcNb1-6GlcNAcb1-6GlcNAcb1-	XH-14 atom	BSA	3-5
non-human PNAG	768	PNAG 29 (11101)	GlcNAcb1-6GlcNAcb1-6GlcNAcb1-6GlcNb1-6GlcNAcb1-	XH-14 atom	BSA	3-5
non-human	769	Xylb3 - 05	Xylb1-4Xylb1-4Xylb1-BSA	(Xyl)	BSA	5.1
non-human PNAG	770	PNAG 20 (10100)	GlcNAcb1-6GlcNb1-6GlcNAcb1-6GlcNb1-6GlcNb1-	XH-14 atom	BSA	3-5
non-human PNAG	771	PNAG 15 (01111)	GlcNb1-6GlcNAcb1-6GlcNAcb1-6GlcNAcb1-6GlcNAcb1-	XH-14 atom	BSA	3-5
non-human PNAG	772	PNAG 8 (01000)	GlcNb1-6GlcNAcb1-6GlcNb1-6GlcNb1-6GlcNb1-	XH-14 atom	BSA	3-5
Carb-Glc	773	Glca1-6Glca1-6Glca1-6Glca1-6Glca -09	Glca1-6Glca1-6Glca1-6Glca1-6Glca -BSA	(Glc)	BSA	8.7
non-human PNAG	774	PNAG 6 (00110)	GlcNb1-6GlcNb1-6GlcNAcb1-6GlcNAcb1-6GlcNb1-	XH-14 atom	BSA	3-5
non-human	775	Arafa1-3(Arafa1-2)Xylb1-4Xylb - 04	Arafa1-3(Arafa1-2)Xylb1-4Xylb -BSA	(Xyl)	BSA	3.5
z-control	776	XH Cys linker	Cys-S-CH2CONHCH2CH2CONH-BSA	na	BSA	3-5
non-human PNAG	777	PNAG 21 (10101)	GlcNAcb1-6GlcNb1-6GlcNAcb1-6GlcNb1-6GlcNAcb1-	XH-14 atom	BSA	3-5
non-human	778	Manb5 - 04	Manb1-4Manb1-4Manb1-4Manb1-4Man	(Man)	BSA	3.9
non-human PNAG	779	PNAG 27 (11011)	GlcNAcb1-6GlcNAcb1-6GlcNb1-6GlcNAcb1-6GlcNAcb1-	XH-14 atom	BSA	3-5
non-human PNAG	780	PNAG 23 (10111)	GlcNAcb1-6GlcNb1-6GlcNAcb1-6GlcNAcb1-6GlcNAcb1-	XH-14 atom	BSA	3-5
non-human	781	Glcb1-3Glcb1-3Glcb -03	Glcb1-3Glcb1-3Glcb BSA	(Glc)	BSA	2.7
non-human PNAG	782	PNAG 7 (00111)	GlcNb1-6GlcNb1-6GlcNAcb1-6GlcNAcb1-6GlcNAcb1-	XH-14 atom	BSA	3-5
non-human PNAG	783	PNAG 24 (11000)	GlcNAcb1-6GlcNAcb1-6GlcNb1-6GlcNb1-6GlcNb1-	XH-14 atom	BSA	3-5
y-protein	784	EGFR	EGFR Protein, Human, Recombinant (His Tag)
non-human PNAG	785	PNAG 31 (11111)	GlcNAcb1-6GlcNAcb1-6GlcNAcb1-6GlcNAcb1-6GlcNAcb1-	XH-14 atom	BSA	3-5
non-human PNAG	786	PNAG 28 (11100)	GlcNAcb1-6GlcNAcb1-6GlcNAcb1-6GlcNb1-6GlcNb1-	XH-14 atom	BSA	3-5
y-protein	787	Her2	Her2 / ERBB2 Protein, Human, Recombinant (His Tag)
non-human PNAG	788	PNAG 1 (00001)	GlcNb1-6GlcNb1-6GlcNb1-6GlcNb1-6GlcNAcb1-	XH-14 atom	BSA	3-5
non-human PNAG	789	PNAG 30 (11110)	GlcNAcb1-6GlcNAcb1-6GlcNAcb1-6GlcNAcb1-6GlcNb1-	XH-14 atom	BSA	3-5
y-protein	790	gp120 Clade B	gp120 from HIV BAL-120; expressed in HEK293T cells;
non-human	791	4-Me-GlcAa1-2Xylb1-4Xylb- 19	4-Me-GlcAa1-2Xylb1-4Xylb- BSA	(Xyl)	BSA	18.7
non-human	792	Ara4 - 23	Araa1-5Araa1-5Araa1-5Ara-BSA	(Ara)	BSA	22.9
y-protein	793	PD-L1	Human PD-L1/B7-H1 Protein, His Tag				>98% bys SDS-PAGE
Carb-Glc	794	Glcb1-4Manb1 - 15	Glcb1-4Manb1 - BSA	(Man)	BSA	15.4
non-human	795	Ara3 - 21	Araa1-5Araa1-5Ara-BSA	(Ara)	BSA	20.5
non-human	796	Xylb2 - 13	Xylb1-4Xylb1-BSA	(Xyl)	BSA	12.6
non-human	797	Ara2 - 23	Araa1-5Ara-BSA	(Ara)	BSA	23.3
non-human	798	Arafa1-3(Arafa1-2)Xylb1 - 14	Arafa1-3(Arafa1-2)Xylb1 - BSA	(Xyl)	BSA	13.8
non-human	799	Manb1-4Glcb1 - 14	Manb1-4Glcb1 -BSA	(Man)	BSA	13.6
non-human	800	Manb2 - 18	Manb1-4Man	(Man)	BSA	4
non-human	801	Xylb2 - 26	Xylb1-4Xylb1-BSA	(Xyl)	BSA	26.1
non-human	802	Ara6 - 21	Araa1-5Araa1-5Araa1-5Araa1-5Araa1-5Ara-BSA	(Ara)	BSA	21.2
non-human	803	Arafa1-3(Arafa1-2)Xylb1-4Xylb - 17	Arafa1-3(Arafa1-2)Xylb1-4Xylb -BSA	(Xyl)	BSA	16.6
non-human	804	Manb3 - 10	Manb1-4Manb1-4Man	(Man)	BSA	9.9
non-human	805	4-Me-GlcAa1-2Xylb1 - 25	4-Me-GlcAa1-2Xylb1 -BSA	(Xyl)	BSA	24.7
non-human	806	Ara7 - 17	Araa1-5Araa1-5Araa1-5Araa1-5Araa1-5Araa1-5Ara-BSA	(Ara)	BSA	16.6
non-human	807	Manb5 - 12	Manb1-4Manb1-4Manb1-4Manb1-4Man	(Man)	BSA	11.7
z-control	808	Alexa Fluoro 647 end	Alexa Fluoro 647-BSA (25 ug/ml +100ug/mL BSA, 125 ug/ml total)	na	BSA		>95%
Carb-Glc	809	Glca1-6Glca1-6Glca1-6Glca1-6Glca1-6Glca -09	Glca1-6Glca1-6Glca1-6Glca1-6Glca1-6Glca -BSA	(Glc)	BSA	9
non-human	810	Xylb5 - 17	Xylb1-4Xylb1-4Xylb1-4Xylb1-4Xylb1-BSA	(Xyl)	BSA	17.2
z-control	811	No Data (BSA for carry over)	BSA
Lewis	812	3'Neu5Ac-LeX (Sialyl LeX) - HSA	Neu5Aca2-3Galb1-4[Fuca1-3)GlcNAc – HSA	3 atom spacer	HSA		na
z-control	813	Cy3	Cy3-BSA undoped
z-control	814	Cy3	Cy3-BSA undoped
z-control	815	Cy3	Cy3-BSA undoped
	816

## Sheet: IgG
	Sample =		PS314	PS359	PS318	PS358	PS329	PS357	PS336	PS355	PS341	PS354	PS302	PS364	PS306	PS361	PS311	PS349	PS330	PS348	PS340	PS345	PS360	PS334	PS327	PS343	PS372	PS326	PS316	PS366	PS362	PS333	PS373	PS332	PS376	PS322	PS308	PS339	PS370	PS313	PS375	PS331	SN204	SN213	SN205	SN212	SN211	SN206	SN207
	Type of Sample=		COVID	COVID	COVID	COVID	COVID	COVID	COVID	COVID	COVID	COVID	COVID	COVID	COVID	COVID	COVID	COVID	COVID	COVID	COVID	COVID	COVID	COVID	COVID	COVID	COVID	COVID	COVID	COVID	COVID	COVID	COVID	COVID	COVID	COVID	COVID	COVID	COVID	COVID	COVID	COVID	control	control	control	control	control	control	control
	IgG or IgM positive		G	G	G	G	G	G	G	G	G	G	M	M	M	M	M	M	M	M	M	M	G	n/a	n/a	n/a	n/a	n/a	n/a	n/a	n/a	n/a	n/a	n/a	n/a	n/a	n/a	n/a	n/a	n/a	n/a	n/a	n/a	n/a	n/a	n/a	n/a	n/a	n/a
	IgG Titer		92.0445	18.4897	32.8381	1.20211	692.297	0.590208	64.9779	21.6202	14.5551	91.4966	48.7055	234.349	156.158	92.5291	275.394	11.0485	213.123	11.5242	243.609	502.277	157.945	462.289	549.427	312.295	28.2691	7.95405	370.758	13.5218	89.8927	16.0886	9.88843	159.946	7.03903	137.751	188.809	25.1781	66.8484	209.44	126.8	517.095	n/a	n/a	n/a	n/a	n/a	n/a	n/a
	IgM Titer		149.853	1322.2	752.304	155.566	426.756	49.5859	100.663	1111.29	1782.29	149.397	540.297	998.167	1013.67	604.064	236.77	16.5028	304.063	0	1044.94	1846.49	1625.08	559.037	614.437	857.409	218.897	197.387	672.697	472.046	1250.42	765.443	201.312	199.003	113.959	791.015	259.827	258.894	323.571	63.4312	1225.37	606.717	n/a	n/a	n/a	n/a	n/a	n/a	n/a
	CG-COV-IgG Test Line		+	++	+	+	+	+	+	+	+	+	-	++	-	+	+	-	+	-	+	+	++	+	+	+	++	-	-	++	+	-	-	-	+	-	-	-	-	+	+	+	n/a	n/a	n/a	n/a	n/a	n/a	n/a
	CG-COV-IgM Test Line		-	-	-	-	-	-	-	-	-	-	+	+	+	+	+	+	+	+	+	+	-	+	+	++	+	-	-	-	-	-	-	-	-	-	-	-	-	-	-	+	n/a	n/a	n/a	n/a	n/a	n/a	n/a
	Age		64	61	59	63	92	74	57	63	65	71	74	74	74	68	55	58	60	76	73	66	67	41	89	71	64	58	68	64	52	54	41	56	67	63	50	43	64	69	67	78	46	36.5	22	38.7	63	18	47
	Sex		F	M	M	F	F	F	M	F	F	M	F	F	F	F	M	M	F	F	F	M	M	M	M	M	M	M	F	F	F	M	M	F	M	M	M	M	M	F	F	F	M	M	F	F	M	M	M
	Date of PCR test		2020-04-02	2020-04-17	2020-04-02	2020-04-17	2020-04-02	2020-04-17	2020-04-01	2020-04-17	2020-04-01	2020-04-17	2020-04-02	2020-04-17	2020-04-02	2020-04-17	2020-04-02	2020-04-27	2020-04-02	2020-04-27	2020-04-02	2020-04-01	2020-04-17	2020-04-01	2020-04-01	2020-04-02	2020-04-17	2020-04-01	2020-04-01	2020-04-17	2020-04-17	2020-04-01	2020-04-17	2020-04-01	2020-04-17	2020-04-02	2020-04-01	2020-04-02	2020-04-17	2020-04-01	2020-04-17	2020-04-01	n/a	n/a	n/a	n/a	n/a	n/a	n/a
	PCR Result EUA Approved		Positive	Positive	Positive	Positive	Positive	Positive	Positive	Positive	Positive	Positive	Positive	Positive	Positive	Positive	Positive	Negative	Positive	Positive	Positive	Positive	Positive	Positive	Positive	Positive	Positive	Positive	Positive	Positive	Positive	Positive	Positive	Positive	Positive	Negative	Positive	Positive	Positive	Positive	Positive	Positive	n/a	n/a	n/a	n/a	n/a	n/a	n/a
	Date of Blood Draw		2020-05-03	2020-05-17	2020-05-03	2020-05-17	2020-05-03	2020-05-17	2020-05-03	2020-05-17	2020-05-03	2020-05-17	2020-05-03	2020-05-17	2020-05-03	2020-05-17	2020-05-03	2020-04-25	2020-05-03	2020-04-25	2020-05-03	2020-05-03	2020-05-17	2020-05-03	2020-05-03	2020-05-03	2020-05-17	2020-05-03	2020-05-03	2020-05-17	2020-05-17	2020-05-03	2020-05-17	2020-05-03	2020-05-17	2020-05-03	2020-05-03	2020-05-03	2020-05-17	2020-05-03	2020-05-17	2020-05-03	n/a	n/a	n/a	n/a	n/a	n/a	n/a
	delayed days		33	33	33	33	33	33	34	33	34	33	33	33	33	33	33	1	33	1	33	34	33	34	34	33	33	34	34	33	33	34	33	34	33	33	34	33	33	34	33	34	n/a	n/a	n/a	n/a	n/a	n/a	n/a
	Concentration =		01:50:00	01:50:00	01:50:00	01:50:00	01:50:00	01:50:00	01:50:00	01:50:00	01:50:00	01:50:00	01:50:00	01:50:00	01:50:00	01:50:00	01:50:00	01:50:00	01:50:00	01:50:00	01:50:00	01:50:00	1:50	1:50	1:50	1:50	1:50	1:50	1:50	1:50	1:50	1:50	1:50	1:50	1:50	1:50	1:50	1:50	1:50	1:50	1:50	1:50	01:50:00	01:50:00	01:50:00	01:50:00	01:50:00	01:50:00	01:50:00
	Date of experiment =		2020-06-16	2020-06-16	2020-06-16	2020-06-16	2020-06-17	2020-06-17	2020-06-17	2020-06-17	2020-06-18	2020-06-18	2020-06-16	2020-06-16	2020-06-16	2020-06-16	2020-06-17	2020-06-17	2020-06-17	2020-06-17	2020-06-18	2020-06-18	2020-07-17	2020-07-17	2020-07-17	2020-07-17	2020-07-22	2020-07-22	2020-07-22	2020-07-22	2020-07-22	2020-07-22	2020-07-22	2020-07-22	2020-07-23	2020-07-23	2020-07-23	2020-07-23	2020-07-23	2020-07-23	2020-07-23	2020-07-23	2020-06-16	2020-06-16	2020-06-16	2020-06-16	2020-06-17	2020-06-17	2020-06-17
	Array version =		A815	A815	A815	A815	A815	A815	A815	A815	A815	A815	A815	A815	A815	A815	A815	A815	A815	A815	A815	A815	A815	A815	A815	A815	A815	A815	A815	A815	A815	A815	A815	A815	A815	A815	A815	A815	A815	A815	A815	A815	A815	A815	A815	A815	A815	A815	A815
	Batch =		A	A	A	A	A	A	A	A	A	A	A	A	A	A	A	A	A	A	A	A	A	A	A	A	A	A	A	A	A	A	A	A	A	A	A	A	A	A	A	A	A	A	A	A	A	A	A
Array A815	Slide # =		2,3	2,3	4,5	4,5	6,7	6,7	8,9	8,9	12,13	12,13	2,3	2,3	4,5	4,5	6,7	6,7	8,9	8,9	12,13	12,13	22,23	22,23	22,23	22,23	25,26	25,26	25,26	25,26	27,28	27,28	27,28	27,28	29,30	29,30	29,30	29,30	32,33	32,33	32,33	32,33	2,3	2,3	4,5	4,5	6,7	6,7	8,9
Family	a815	Abbreviation	PS314	PS359	PS318	PS358	PS329	PS357	PS336	PS355	PS341	PS354	PS302	PS364	PS306	PS361	PS311	PS349	PS330	PS348	PS340	PS345	PS360	PS334	PS327	PS343	PS372	PS326	PS316	PS366	PS362	PS333	PS373	PS332	PS376	PS322	PS308	PS339	PS370	PS313	PS375	PS331	SN204	SN213	SN205	SN212	SN211	SN206	SN207
z-control	1	Alexa Fluoro 647	9.6873	9.60534	9.57286	8.87099	9.53679	9.15144	10.1733	10.5908	12.4219	12.4607	9.03934	9.57136	9.81148	10.1716	10.5208	9.41288	10.0438	9.83414	11.1544	9.02612	10.6809	7.47891	8.03738	11.4946	7.96924	9.42604	11.1919	9.21113	7.22882	7.22882	12.2318	12.9581	14.4092	9.35079	8.11048	8.50007	8.75827	8.77203	7.22882	7.6872	9.51971	9.38687	10.1213	10.5306	10.3809	10.3367	10.3343
z-control	2	BSA	7.93445	8.61777	7.54009	7.22882	7.34176	7.22882	8.76321	7.22882	12.7472	11.2709	7.22882	7.22882	7.22882	7.22882	7.22882	7.22882	7.22882	7.22882	9.23219	11.5432	9.26373	7.22882	7.39429	7.22882	7.22882	7.22882	7.22882	7.22882	7.22882	7.22882	7.22882	7.22882	7.22882	7.41695	7.22882	7.22882	7.22882	7.22882	7.22882	7.22882	8.09476	7.22882	7.22882	10.0056	9.97907	7.22882	7.22882
carb-Glc	3	Maltose - 23	8.23414	13.2071	11.4406	10.8164	17.7981	7.94482	18.1143	12.0798	17.0523	13.7611	11.008	10.2393	13.0328	13.4052	15.8967	8.96504	8.6195	10.4943	14.1774	13.124	16.4147	13.852	13.4473	12.2374	10.5924	14.8183	12.1398	8.61489	10.4969	11.5681	14.2754	14.1796	13.1412	16.3656	15.0038	9.08689	9.78508	15.0883	8.5171	13.7659	14.447	15.9795	10.6396	15.4795	13.5297	10.6058	15.2326
z-control	4	Cy3	15.1631	14.7438	14.6229	14.4755	14.5211	14.7782	14.5915	14.8536	15.6463	15.2784	14.95	14.939	14.7788	14.562	14.8898	14.9064	14.9011	14.7744	15.2266	15.4361	15.888	15.8747	15.9106	15.8929	16.1202	16.066	16.0854	16.1143	15.9191	15.9829	16.0536	16.1008	15.4192	15.4754	15.4874	15.4993	15.2494	15.1733	15.1057	15.1418	14.977	15.0747	14.7074	15.0423	15.1321	14.6103	14.9712
carb-GalNAc	5	GalNAc-a - 22	10.1257	11.3467	12.9171	11.5224	11.8013	13.4498	13.6551	10.2365	16.7281	15.7685	12.2235	12.0993	10.7305	11.1051	14.7294	9.239	10.0532	14.7458	13.8236	11.9807	12.3652	13.5957	9.89483	12.0989	11.0701	10.3243	8.1353	7.22882	9.53081	13.3188	13.3908	13.6072	12.9949	13.586	14.7459	9.49415	10.433	11.8849	11.1219	12.8488	11.5636	11.3236	12.8205	13.4243	11.3934	12.108	12.959
carb-Glc	6	Glc-a - 22	12.2535	14.7371	10.184	9.01469	10.9746	8.72725	11.3333	11.1072	13.0227	16.5062	9.169	10.6638	10.4811	11.056	13.3258	8.83161	9.7239	9.73741	13.0806	14.6142	11.2468	10.9328	8.70672	12.4922	8.47097	10.7101	12.4562	8.48732	7.22882	9.8072	12.5093	12.4835	10.2649	10.026	11.2361	9.03875	9.61821	10.7454	7.43805	10.3652	11.7667	11.6827	10.8391	12.5164	11.4787	11.1116	14.0685
z-control	7	No Data (BSA for carry over)	9.2939	9.68227	8.88171	7.73447	7.48761	7.22882	8.91007	7.46467	11.9484	10.4373	8.09401	9.37678	8.87372	8.70111	7.22882	7.22882	7.6835	7.22882	8.41675	10.8364	9.09139	7.2728	7.26957	7.50602	7.22882	7.22882	7.22882	7.22882	7.22882	7.22882	7.22882	7.34764	7.22882	7.34129	7.22882	7.22882	7.42535	7.45411	7.22882	7.22882	9.55509	8.74057	7.83748	10.2416	8.77626	7.22882	7.66733
carb-GlcNAc	8	GlcNAc-b -21	14.2325	11.4247	12.0879	11.6345	10.7361	13.6402	16.2372	12.6111	13.7095	15.704	10.9024	13.4001	12.8256	14.1835	12.3227	13.0244	12.2358	11.5345	11.4807	16.7433	14.7554	14.2746	13.9756	15.6521	12.2188	15.88	14.8564	9.92613	10.2457	13.6419	11.6683	13.0026	15.9439	15.1316	12.7716	13.0156	14.0922	14.3467	10.5971	13.5907	12.1302	14.5074	13.2568	14.0267	11.5525	11.9363	13.3781
carb-GalNAc	9	GalNAc-b - 21	13.2904	8.67536	11.055	10.3452	10.0011	11.7008	12.9935	9.89144	13.7672	13.9243	11.9771	9.7553	11.5669	9.78314	12.9559	9.78864	9.79153	10.7135	13.5037	11.9135	13.2781	10.9907	9.52963	15.0602	8.55698	9.521	8.6238	8.75361	7.22882	13.1325	11.8387	11.8391	11.4153	11.6285	11.9636	9.17534	11.1766	12.1989	8.57809	10.6418	13.3124	11.4461	9.88571	12.5338	12.2912	11.4518	12.1351
non-human	10	Fuc-b - 22	9.14663	9.8567	8.64653	7.93621	7.33513	8.00818	14.2993	9.43409	12.1009	12.9931	8.24939	8.71252	10.5494	9.70356	10.6884	8.03561	9.17291	8.9971	10.7936	11.1918	9.49893	11.7017	7.31013	12.3424	10.9519	9.16773	9.67519	10.4531	8.39818	7.22882	12.055	12.4126	7.35715	8.63293	7.72033	8.93431	7.88433	8.88977	7.22882	7.22882	13.6785	9.70026	10.7354	11.4569	10.1129	11.0828	10.3371
carb-Fuc	11	Fuc-a - 22	8.21873	11.7851	9.80064	8.69627	9.32573	9.25311	10.6079	9.75592	13.3818	10.9506	10.1767	9.52617	9.74881	9.47138	12.1328	8.7536	10.6524	8.96439	12.3159	12.3904	9.32786	10.007	8.12681	15.8016	8.92389	9.71335	10.2075	10.502	7.84272	9.59984	12.2167	12.4646	7.22882	9.96581	10.2469	11.4495	8.99046	10.243	7.49703	11.0435	8.74516	9.93474	10.0848	11.5783	10.5006	11.1418	9.95319
non-human	12	Rha-a - 18	16.676	15.7193	16.3759	15.1022	15.389	11.3345	16.4291	16.1908	16.3958	16.9018	8.92369	15.1128	15.7499	17.0673	17.3396	15.1686	12.0042	14.9026	17.264	17.2436	16.7762	14.4028	12.1388	14.2126	15.2093	15.0727	17.3129	16.1093	15.1795	16.2094	14.056	13.8228	16.6173	13.5961	16.872	13.5566	12.0387	14.4107	16.1713	16.2305	15.2933	15.8149	10.7359	15.4589	12.2244	12.2311	17.0407
non-human	13	Rha-b - 21	16.9503	16.8521	16.8045	15.7709	11.8034	14.2041	16.8959	13.1668	15.0834	16.965	9.9452	13.9161	13.8517	13.6158	17.8185	15.5973	14.5387	17.0542	17.7312	17.1795	16.862	12.1122	12.9463	15.3681	14.4074	15.3762	16.1574	15.119	17.7433	16.7801	15.4225	15.522	16.2629	11.9504	16.6955	16.4213	14.3186	16.4675	16.4291	15.7762	17.581	16.6751	14.9695	15.5449	15.1738	11.8891	16.1266
carb-Gal	14	Gal-a- 24	10.9647	17.0781	14.3823	12.6867	13.4566	13.8817	15.7617	14.3344	16.5396	15.508	14.1146	15.0403	13.0393	12.8036	16.4833	12.3152	10.0709	14.5115	17.4586	17.758	14.6156	14.6958	12.6949	14.7745	15.2989	18.12	15.5112	11.363	14.8788	15.1144	13.3295	14.1897	16.2878	13.0241	12.3112	12.4617	15.5921	13.8598	12.2721	15.158	14.1559	14.3079	11.0551	15.0838	14.5229	12.3636	14.3581
carb-Gal	15	Gal-b- 21	12.2874	12.8397	11.5379	11.83	9.55441	11.2034	14.2241	16.2704	14.8458	14.679	12.6925	9.3558	12.0144	13.8888	12.306	13.1395	14.2264	11.3277	12.9888	15.829	10.9083	13.6815	10.7885	14.2682	15.5103	11.4311	15.1586	11.1886	15.4707	13.4572	12.1778	12.2448	16.5614	11.7047	13.3875	10.7564	12.4554	10.9905	11.2182	13.0728	13.6709	12.8257	9.84849	13.4946	9.57953	10.4522	15.4868
peptide-Tn	16	Ac-Tn(Thr)-G - 21	13.1856	11.7974	13.3179	11.362	11.6365	11.086	15.3363	10.7464	14.1816	14.3089	11.2886	15.1199	10.8177	10.6504	12.4056	13.2421	9.61304	13.6808	12.6866	11.9872	14.9692	13.7481	8.79022	11.2586	12.7992	13.3013	7.55398	8.85156	10.3587	12.6369	14.2324	14.2314	12.7457	15.3897	12.1075	9.64917	10.5066	12.946	12.0531	13.6592	15.7835	13.7875	11.6585	15.0014	10.6926	11.2327	13.8058
carb-GalNAc	17	GalNAca1-6Galb - 22	11.5402	13.0864	16.6762	10.9564	9.07362	10.2904	12.0412	11.6962	16.2214	13.1073	8.33289	12.9109	9.81854	10.1626	13.0171	12.325	10.5294	11.7252	13.785	16.5076	11.5707	14.3004	7.84346	10.7395	15.5312	12.5095	12.4627	8.9383	10.3318	12.0826	13.7594	13.9795	12.9995	10.3071	10.7539	12.5441	11.5985	10.6575	9.89872	14.3648	13.2189	11.2687	10.3593	12.2837	14.4777	11.53	12.4714
Blood Group A	18	Adi - 17	10.5624	13.7979	14.866	11.6408	9.45856	15.308	15.817	11.3678	15.0524	11.8356	7.97144	14.3936	10.2445	11.3374	15.7398	16.9266	10.2441	14.8487	12.1789	14.3504	14.411	14.1188	12.1697	14.4404	16.0469	11.5394	13.4427	11.1451	8.32752	15.7135	13.4077	13.3081	13.592	15.4251	15.4503	9.51744	12.5077	14.185	14.012	11.728	12.0759	12.0783	11.798	13.9963	10.8241	14.2688	13.6737
carb-GlcNAc	19	GlcNAca1-4Galb - 20	15.9381	11.4773	11.871	8.83859	11.2505	11.3733	13.4706	11.9293	16.1768	13.2659	8.20315	13.343	10.9047	10.3763	11.8683	9.77328	12.2146	12.6313	11.8414	14.243	15.6961	16.5998	13.7661	14.0717	14.5544	16.3026	12.7204	8.91048	9.63972	7.6448	10.7638	11.8172	11.1723	9.92265	12.6718	11.2655	10.3799	15.8787	10.262	10.007	11.3758	12.8747	11.2272	13.0628	11.7171	10.8848	13.9713
non-human-aGal	20	Bdi -23	11.7649	11.7789	13.175	10.384	11.6929	11.8992	15.3153	11.2827	15.7948	13.6973	14.1373	9.87656	11.232	9.28851	12.8014	11.609	9.28372	11.3192	14.7612	15.7494	16.607	7.44049	8.53452	14.7013	14.0882	15.3653	14.5988	14.9714	13.91	13.0866	12.5982	12.5057	14.1876	10.9864	7.36194	9.23516	16.8921	11.7346	11.183	14.5545	11.5618	11.2084	10.4957	13.2031	10.2322	11.5577	11.2451
carb-type 2	21	LacNAc - 22	7.44335	11.2682	8.55549	9.79612	8.59953	7.22882	11.0343	13.0543	10.8966	13.141	7.22882	8.39363	9.19652	7.94643	9.9307	10.0863	10.037	9.15809	9.417	10.1929	10.8117	7.22882	11.7718	10.7071	13.6343	12.6477	11.571	11.3582	7.22882	12.5398	7.22882	7.804	7.80959	11.1911	13.6342	7.22882	7.37183	12.8305	7.22882	11.3697	8.14455	12.7523	12.4401	10.0684	8.38245	8.94526	11.9124
glycolipid-neutral	22	GA1di -11	11.5213	10.0721	8.60097	7.50085	7.22882	8.30039	8.49018	9.52522	12.031	12.1687	7.33594	8.03148	7.37124	8.20364	9.39425	7.3755	8.31752	10.9855	9.78057	11.947	9.52943	8.2182	7.22882	8.22983	7.22882	7.22882	7.22882	7.22882	7.22882	7.22882	8.78471	8.28184	11.0572	7.22882	7.22882	7.22882	7.60551	8.08759	7.22882	8.19184	8.80486	9.29339	8.29219	9.24989	8.84508	10.0488	8.81841
glycolipid-neutral	23	Lac - 33	14.2777	13.2242	16.8337	14.2095	14.1491	10.9029	15.1965	13.069	14.6202	10.7609	9.37414	10.4789	15.138	10.761	15.2509	12.6331	14.5817	11.337	15.1251	16.6176	13.5642	14.9917	11.5724	13.4703	10.8659	13.9984	13.1871	14.4749	12.5185	14.9902	13.6381	13.8695	15.6985	15.476	14.3675	9.60634	11.4663	11.755	16.0333	11.977	15.1301	13.6495	11.6338	13.7094	11.3345	11.9333	14.0028
peptide-GlcNAca	24	Ac-S-Ser(GlcNAc-a)-S-G - 24	17.2802	17.5808	15.2719	13.7594	14.7465	14.1663	15.8971	13.1694	15.8992	16.0018	13.9269	12.0877	12.159	13.5443	13.9418	10.0727	16.1815	16.1541	17.2	17.2544	16.163	16.3522	16.6848	17.5161	17.1815	15.849	12.8997	13.4705	13.9193	15.2001	16.0253	16.6014	14.7043	15.0352	17.1837	15.1735	14.068	14.9713	16.2855	13.3656	13.4414	16.0672	13.139	15.7173	14.7197	11.0606	16.7218
non-human	25	Galb1-6Man-a - 13	12.7113	11.1385	12.8069	8.97081	7.88069	8.25555	12.0226	9.26983	13.0267	13.6708	7.7319	9.23843	11.2788	8.74859	12.4395	13.0121	8.22141	8.86539	10.5599	11.5833	13.8552	10.4257	7.86659	10.6563	9.49454	11.0098	15.6338	8.59718	14.3234	10.5598	9.85761	11.6526	14.04	7.22882	13.002	10.7786	13.0344	8.36031	7.87923	12.7405	9.07583	10.9547	8.81215	9.10075	9.42875	8.22309	9.87432
carb-Man	26	Mana1-6Man-a - 15	7.62263	11.2645	9.42242	8.57547	7.33505	8.12287	12.6075	8.61441	13.7976	13.4685	7.76764	12.8035	12.2759	13.9407	8.32062	7.32257	7.77806	8.37352	11.2348	13.3896	9.09825	8.36373	9.84747	14.2379	8.36187	13.1982	9.45917	10.8641	14.4992	7.22882	14.0427	15.4921	8.38434	9.0738	7.78537	12.0717	11.398	11.9663	8.40332	10.3963	8.99989	10.3482	9.8735	11.6238	7.27062	8.04846	9.94007
peptide-F1a	27	Ac-S-Thr(F1a)-S-G - 04	9.91812	9.73919	10.3703	7.22882	7.22882	7.22882	12.0203	7.22882	12.2659	10.2219	7.5219	7.22882	10.801	8.29834	9.30488	7.63629	7.82098	9.92367	9.37734	11.6159	9.36086	7.22882	7.58189	7.76162	7.34037	7.45266	7.22882	7.22882	7.22882	7.22882	7.22882	7.22882	8.98769	9.37408	7.22882	7.22882	7.22882	7.67783	7.22882	7.22882	8.3982	9.76326	9.06211	10.0203	8.81354	8.83677	10.5316
non-human	28	Cellobiose -13	12.7669	16.0946	11.5289	10.1575	12.5944	13.7043	14.4118	10.7197	13.849	14.356	9.32974	10.277	11.6592	10.9154	14.9773	8.97083	10.0244	11.2873	13.959	14.9701	16.1033	9.10329	11.4002	14.1517	9.70339	11.897	10.664	7.22882	12.6918	12.4275	11.2179	12.4055	13.3722	10.1315	12.0939	12.5041	12.7852	10.7297	9.48931	13.2125	9.93464	12.6162	10.8265	12.9941	10.265	10.7849	13.5962
z-control	29	HSA	8.01499	8.89165	8.36384	7.22882	7.24928	7.22882	8.98676	7.22882	11.1041	10.6049	7.55632	7.22882	8.52964	7.70056	7.22882	7.22882	7.22882	7.9395	8.69166	10.1249	8.99527	7.22882	7.34217	7.22882	7.22882	7.22882	7.22882	7.22882	7.22882	7.22882	7.22882	7.22882	7.22882	7.22882	7.22882	7.22882	7.22882	7.22882	7.22882	7.22882	8.71618	7.22882	7.22882	9.56205	8.81108	7.22882	7.22882
carb-Glc	30	Isomaltose - 13	12.4942	14.9975	11.9969	10.0782	10.9359	12.1017	10.8053	10.6741	16.0276	13.9441	8.41181	15.1472	12.1772	13.8259	12.1402	11.57	11.4306	11.2223	14.7167	11.9434	15.1496	16.8256	8.03203	15.1892	9.68644	7.98208	7.22882	9.14498	10.1573	11.8807	11.4959	12.3414	14.9369	10.1619	8.7146	9.48846	11.9315	11.094	11.4743	11.8585	11.3843	11.9572	10.5319	13.6368	10.7795	10.9165	12.7089
glycolipid-neutral	31	Gala1-4Galb - 11	14.852	15.254	15.3852	12.5236	11.118	14.025	15.8468	12.3285	15.7374	15.4414	11.8508	11.5147	12.4397	12.2262	14.4114	12.137	10.7248	12.4132	14.2365	16.0082	14.6978	10.9802	11.2072	13.5856	14.2799	13.5583	14.4454	13.2247	11.9486	14.7723	14.9036	14.9583	16.525	13.0593	16.9055	9.31121	12.7243	14.1078	11.7458	13.8414	11.4982	13.7196	12.473	13.7377	11.0474	11.2864	12.3953
carb-Man	32	ManT -26	7.36776	8.82875	7.66363	7.22882	7.22882	7.22882	7.32114	9.08259	10.7893	11.709	7.22882	7.57128	9.9315	10.1987	7.26946	7.22882	7.43697	7.42093	8.29673	8.97739	9.3522	7.22882	7.22882	7.23081	7.80525	12.9308	7.22882	7.22882	7.22882	7.22882	7.22882	7.22882	7.22882	7.80021	7.22882	7.28182	7.22882	7.22882	7.22882	7.22882	7.66524	7.53158	7.22882	7.61432	7.44683	8.86812	7.94815
carb-Sia	33	3'Neu5Ac-LacNAc -19	7.22882	7.5219	7.22882	7.22882	7.22882	7.22882	7.89768	7.31251	10.5973	10.0014	7.22882	7.22882	7.22882	7.30444	7.59692	8.74176	7.22882	7.22882	7.79195	9.60057	7.48483	7.22882	7.22882	8.92325	7.22882	7.22882	7.22882	7.22882	7.22882	7.22882	7.22882	7.22882	7.22882	7.22882	7.22882	7.22882	7.22882	7.22882	7.22882	7.22882	7.26768	7.22882	7.22882	7.25812	7.53916	7.5148	7.22882
non-human	34	Ara5 - 20	7.22882	7.22882	7.22882	7.22882	7.22882	7.22882	7.93247	7.22882	10.3793	7.22882	7.22882	7.22882	7.22882	7.22882	7.22882	7.22882	7.22882	7.22882	7.22882	9.60057	12.3084	7.22882	7.22882	8.40896	7.22882	7.88362	7.22882	7.22882	8.08324	7.22882	7.30125	7.41322	10.0416	7.22882	9.20889	7.22882	7.22882	7.22882	7.22882	7.22882	7.22882	7.22882	7.78025	7.22882	7.22882	7.22882	7.22882
Blood Group A	35	2'F-A type 2-Sp - 13	7.5468	7.22882	12.7665	7.32029	7.22882	7.22882	7.22882	14.9664	16.333	11.17	7.22882	11.1022	7.22882	16.1875	16.9616	11.2459	7.22882	7.22882	7.22882	15.0966	14.3157	16.0392	14.3109	15.9189	17.1152	7.22882	14.718	7.22882	7.22882	15.3631	12.3204	11.6132	10.0486	11.6874	7.72455	7.22882	7.22882	13.9846	11.4244	16.2225	14.8623	7.22882	9.02611	7.22882	10.0008	11.5538	7.22882
Blood Group H	36	BG-H1-Lac- 20 (LNF I)	7.22882	7.22882	7.22882	7.22882	7.22882	7.22882	7.22882	7.22882	8.56267	7.22882	7.22882	7.22882	8.18177	7.22882	7.22882	7.22882	7.22882	7.22882	7.22882	7.69273	7.22882	7.22882	7.22882	7.22882	7.22882	7.22882	7.22882	7.22882	7.22882	7.22882	7.22882	7.22882	8.17556	7.22882	7.22882	7.22882	7.22882	7.22882	7.22882	7.22882	7.22882	7.22882	7.22882	7.22882	7.22882	9.67714	7.22882
Lewis	37	LeA-Lac -18 (LNFP II)	8.24939	15.985	11.84	8.5312	16.9907	11.1207	16.9916	12.8013	9.92962	7.78903	11.1478	7.22882	8.98239	12.5697	13.3692	7.22882	9.99105	13.5833	7.22882	12.1111	15.6219	10.9677	9.95477	12.4499	7.26717	13.3118	14.5283	8.52903	13.7753	7.22882	15.2635	14.8257	13.268	10.3569	14.0828	14.4522	10.4917	8.8835	7.22882	12.3054	13.0245	15.3417	8.65075	14.9542	16.5861	7.22882	15.3833
Lewis	38	LeB-Lac - 09 (LNDFH I)	7.22882	14.0453	10.3626	8.24903	14.3079	8.9589	15.9991	11.3749	10.2331	7.22882	10.523	7.22882	7.22882	12.3832	12.6474	7.22882	9.13296	13.34	7.22882	10.5863	11.6171	7.22882	7.67152	11.2396	7.22882	10.3298	9.68708	7.22882	8.72557	7.22882	14.6144	14.0231	10.6185	7.22882	12.7765	13.954	7.22882	7.49273	7.22882	10.8409	11.7044	14.3356	7.22882	13.8264	11.3819	7.22882	14.7123
Lewis	39	LeY -08	7.65764	7.22882	7.22882	8.57324	7.22882	7.22882	7.42043	7.22882	8.15049	7.65401	7.22882	7.22882	7.22882	7.22882	7.22882	7.22882	7.22882	7.22882	7.33889	7.75624	7.22882	7.22882	7.22882	7.22882	7.22882	7.22882	7.22882	7.22882	7.22882	7.22882	7.22882	7.22882	10.97	7.22882	7.22882	7.22882	7.22882	7.36394	7.22882	7.22882	11.55	7.22882	7.22882	7.22882	7.22882	9.88605	7.22882
Lewis	40	LeX-Lac (monomeric, LNFIII)	7.22882	7.22882	7.22882	7.22882	8.2138	7.22882	9.01364	7.22882	7.27553	8.07124	7.22882	7.22882	8.40932	7.22882	7.22882	7.22882	7.22882	7.22882	7.22882	7.22882	7.44895	7.22882	7.22882	7.22882	7.22882	7.22882	7.22882	7.22882	7.22882	7.22882	7.22882	7.22882	10.6191	7.22882	8.43487	7.22882	7.22882	7.22882	7.22882	7.22882	7.22882	8.43192	7.22882	8.05851	7.24339	8.61387	8.80544
Lewis	41	3'Neu5Ac-LeX (Sialyl LeX) - 09	12.1872	8.41633	7.34849	7.22882	7.22882	7.22882	9.3523	7.22882	10.1145	8.57801	7.22882	8.62926	10.14	7.22882	8.81006	7.22882	7.22882	8.45291	8.0781	9.24608	8.78929	7.22882	7.22882	7.40631	7.22882	7.22882	7.22882	7.22882	7.22882	7.22882	7.22882	7.22882	7.22882	7.22882	7.22882	7.22882	7.22882	7.22882	7.22882	7.55711	7.77469	7.57128	7.22882	7.52498	8.12486	7.22882	7.22882
glycolipid-neutral	42	Gb3- 13	12.3875	17.3053	15.4966	13.4937	13.5928	10.5307	16.3387	14.0496	13.5342	13.8262	8.00177	13.6404	13.3551	12.3035	14.7233	9.91336	10.0109	14.2858	13.1954	11.0465	14.0279	15.8184	11.7144	16.3468	10.7243	15.6108	13.9564	15.8802	9.58724	13.8087	14.0142	13.9452	14.3069	11.7914	16.9593	15.4602	9.1381	16.6124	12.5619	14.9131	16.6094	16.0252	11.54	13.6694	15.5939	10.7964	15.7582
non-human	43	Xylb4 - 22	10.2736	12.4091	15.1024	7.22882	10.0846	9.5271	9.68541	9.11937	12.4099	15.9289	8.1874	7.22882	12.8929	9.38072	12.2521	8.05282	8.11885	10.4857	11.6492	11.662	13.5702	14.6273	7.22882	13.9869	7.22882	9.46556	7.79762	7.22882	7.22882	11.9889	8.97377	9.23221	8.80122	7.70908	9.95538	9.92559	9.93732	9.90493	7.22882	11.3855	11.6253	12.2043	10.4757	12.204	9.98877	10.6884	9.78525
Blood Group A	44	BG-A -19	7.24757	11.5559	12.8985	12.1063	7.22882	12.5102	15.8727	14.9103	16.021	14.9601	7.37206	16.1078	13.2359	9.54912	16.7885	16.7582	7.99026	14.271	8.98709	17.6281	15.9113	17.04	14.2326	16.251	17.309	8.6543	17.2311	9.43637	7.22882	15.9681	13.8145	13.255	11.437	13.8404	15.6296	7.54171	8.45513	15.4543	12.8232	15.8275	15.0354	11.0808	10.9277	13.2737	11.3476	11.7728	10.8907
non-human	45	X3Glc3 - 15	16.5235	13.53	12.79	11.2509	13.5647	12.8102	12.8366	10.4034	13.2759	10.9911	8.75231	9.48381	16.3326	11.1866	11.8467	13.0417	9.0332	10.9212	11.9445	13.9411	15.3114	12.62	12.3215	14.0259	15.2282	11.0053	14.4568	7.91364	11.6291	12.4578	14.3712	14.9799	16.5036	12.6404	12.9674	10.0594	10.1423	11.921	10.221	13.2591	8.96738	12.8422	12.1098	12.1268	10.6134	11.4933	11.9743
glycolipid	46	GM3 - 12	7.22882	7.22882	7.22882	7.22882	7.22882	7.22882	7.22882	7.22882	9.16522	12.4713	7.22882	7.22882	7.49023	8.13412	7.40836	7.22882	7.22882	7.22882	7.22882	9.10483	7.98823	7.22882	7.22882	7.22882	7.22882	7.22882	7.22882	7.22882	7.22882	7.22882	7.22882	7.22882	7.22882	7.22882	7.22882	7.22882	7.22882	7.22882	7.22882	7.22882	7.22882	8.20667	7.22882	7.22882	7.22882	7.9977	7.22882
carb-Sia	47	6'Neu5Ac-Lac	7.22882	7.22882	7.22882	7.22882	7.22882	7.22882	7.22882	7.22882	9.39909	10.513	7.22882	7.22882	7.22882	7.22882	7.28645	7.22882	7.22882	7.299	7.62392	11.0852	7.80643	7.22882	7.22882	7.6071	7.22882	7.22882	7.22882	7.22882	7.22882	7.22882	7.22882	7.22882	7.22882	7.22882	7.22882	7.22882	7.22882	7.22882	7.22882	7.22882	7.22882	7.22882	7.22882	7.22882	11.365	7.58231	7.22882
Lewis	48	3'Neu5Ac-LeA -12	10.4453	8.99177	7.22882	7.22882	7.22882	7.22882	8.16772	7.22882	7.31268	9.40668	7.22882	7.22882	8.93481	7.95044	7.22882	7.22882	7.22882	7.22882	7.22882	7.3798	7.3744	7.22882	7.22882	12.3124	7.72717	7.22882	7.22882	7.22882	7.22882	7.22882	7.22882	7.22882	7.85565	7.22882	8.27964	7.24453	7.22882	9.62299	7.22882	7.22882	7.22882	7.93417	7.22882	7.24036	7.22882	7.22882	8.44551
Lewis	49	LeX (dimeric) -07	7.42817	10.1764	7.22882	7.96097	7.22882	10.8065	7.22882	7.22882	8.32881	7.22882	7.22882	7.22882	8.81359	7.22882	7.22882	7.22882	7.22882	7.22882	7.22882	8.67458	7.22882	7.22882	8.32819	7.22882	7.22882	11.5056	7.22882	7.22882	7.22882	7.22882	7.92436	7.59858	7.22882	7.22882	7.22882	7.22882	7.22882	7.53035	7.22882	7.22882	7.22882	7.27763	7.22882	8.63021	9.46785	7.22882	7.22882
non-human	50	Manb4 - 14	10.8129	8.81173	12.5748	8.20601	10.215	9.93584	15.4187	10.4074	13.4306	9.91157	8.53723	9.15768	10.4793	10.1875	12.3564	10.9477	9.25774	12.2434	15.2864	13.2627	15.9618	8.41614	8.62942	11.7473	11.5886	12.6287	14.4253	9.91646	11.3949	12.7066	10.8238	11.0312	13.0809	9.85729	11.2503	11.1273	11.5285	11.3341	11.1252	14.3235	8.33765	10.8949	12.6354	12.1817	10.5741	11.7968	10.2397
non-human	51	G2M4 - 07	8.12483	7.22882	9.80921	7.38709	7.22882	8.37667	12.9267	7.7664	11.1097	10.0053	7.38131	9.3558	9.44981	8.62755	10.0795	8.16772	8.64731	9.72618	14.0338	13.3365	12.9045	7.39341	7.22882	7.41836	9.82641	14.3458	7.90786	7.22882	7.22882	9.86979	8.89036	8.66094	9.07258	7.22882	8.80421	9.28956	8.29607	8.91226	7.22882	10.8865	7.22882	7.93417	10.0421	9.14509	8.74445	10.5941	9.15202
carb-Glc	52	Glca1-6Glca1-4Glca1-4Glcb - 15	11.2996	7.74745	9.83537	7.22882	10.9423	7.22882	7.44075	8.36562	12.2689	10.4448	7.22882	8.52475	9.48092	11.3336	9.76088	7.68001	7.22882	8.22227	8.31819	9.4074	12.5619	7.22882	7.22882	12.0618	8.06265	7.22882	7.22882	9.6843	7.22882	7.22882	7.7097	7.22882	9.51887	7.40439	7.22882	7.22882	8.17058	7.22882	7.22882	9.92635	7.48939	8.75746	8.70379	10.3435	11.3643	9.61724	9.56356
glycolipid-neutral	53	LNT - 21	7.22882	7.22882	8.68163	7.22882	7.22882	11.4192	8.8299	7.22882	9.98245	7.22882	9.6263	7.22882	9.50466	7.22882	10.1518	7.22882	7.89169	11.3572	7.36565	8.74931	10.048	7.22882	7.22882	7.24885	7.22882	7.22882	7.22882	7.22882	7.22882	7.22882	7.22882	7.22882	8.40339	7.22882	7.22882	7.22882	7.33161	7.22882	7.22882	7.22882	7.22882	7.27763	9.01487	7.45215	7.22882	8.68063	8.15851
glycolipid	54	LSTa - 10	7.22882	8.08346	7.22882	7.22882	7.22882	7.22882	7.88568	7.22882	7.4762	7.22882	7.22882	7.22882	7.27566	7.22882	7.22882	7.22882	7.22882	7.22882	7.22882	7.24857	8.10491	7.22882	7.22882	7.22882	7.22882	7.22882	7.22882	7.22882	7.22882	7.22882	7.22882	7.22882	7.22882	7.22882	7.22882	7.22882	7.22882	8.31331	7.22882	7.22882	7.22882	7.43707	7.22882	7.22882	7.22882	7.22882	7.22882
glycolipid	55	LSTb - 11	7.98087	7.22882	7.35622	7.22882	7.22882	10.1229	7.22882	7.22882	10.6553	7.22882	9.9717	7.22882	8.12376	7.22882	7.9671	7.22882	7.22882	10.2634	7.22882	9.09258	7.7874	7.69264	7.22882	7.88908	7.22882	7.22882	7.22882	7.22882	7.22882	7.22882	7.22882	7.22882	7.4411	7.22882	7.22882	7.54171	7.22882	8.29645	7.22882	7.22882	7.22882	8.05481	8.26902	8.30641	7.22882	7.63073	7.22882
glycolipid	56	LSTc - 07	7.48323	7.22882	7.22882	7.22882	7.22882	7.22882	7.22882	7.22882	10.4171	7.22882	7.22882	7.22882	7.22882	7.22882	7.22882	7.22882	7.22882	7.22882	7.22882	9.2294	8.7439	7.22882	7.22882	7.22882	7.22882	7.22882	7.22882	7.22882	7.22882	7.22882	7.22882	7.22882	7.22882	7.22882	7.22882	7.22882	7.22882	7.22882	7.22882	7.22882	7.22882	7.22882	7.22882	7.22882	7.22882	7.22882	7.22882
glycolipid-neutral	57	GA1 tri- 20	12.1995	10.1473	11.3255	8.93296	10.9075	15.6911	12.5558	13.1842	15.2796	14.3636	14.5103	10.2019	12.3296	9.29567	17.137	10.1036	9.86299	14.3439	11.8286	14.5932	10.1989	7.22882	7.22882	13.3554	10.3545	11.685	16.3601	11.1821	10.3408	7.22882	12.7904	12.703	14.8773	9.3338	10.5484	10.4495	10.8852	9.31735	7.22882	11.2443	10.4865	12.7109	10.8534	12.6189	11.5529	10.9464	11.1878
Blood Group A	58	BG-A3-14	8.50024	10.2136	15.7023	11.6484	7.22882	8.46768	9.86446	14.6409	16.3218	15.3954	7.65764	16.4609	8.36992	11.3955	16.722	17.1795	7.86607	7.22882	8.41248	17.6694	15.992	15.5437	16.8888	17.4887	17.8471	10.219	17.3105	7.22882	7.22882	16.4641	13.7445	13.0329	12.2681	14.8276	17.262	7.2563	7.705	15.3797	14.775	16.7774	16.235	8.83366	11.415	8.8666	13.9364	10.5297	8.46994
Blood Group B	59	BG-B4-High	10.6235	9.88301	15.4861	13.0848	12.9461	10.3501	12.0676	15.247	16.8487	17.1385	8.46938	16.8702	15.925	7.22882	14.1583	17.3482	11.4704	12.6446	11.898	14.9201	15.6362	15.5977	12.2849	14.537	16.8793	10.9969	16.8182	8.09045	14.0176	15.5372	16.9416	16.6893	8.90176	13.4246	11.7312	7.70532	12.419	17.0341	15.2991	16.0705	17.922	7.5468	7.97896	11.3302	9.61802	11.9607	8.28832
Blood Group A	60	BG-A3-04	9.32181	7.22882	14.0002	9.03657	7.22882	7.74763	8.3526	11.5851	14.2526	12.1536	7.38279	15.562	7.22882	7.22882	15.0045	15.7918	7.22882	7.22882	7.22882	16.7859	15.1206	13.1281	14.7773	15.8786	16.0039	7.72486	14.5946	7.22882	7.22882	14.2698	10.7554	9.60808	8.32166	11.8939	14.1544	7.22882	7.22882	12.993	11.0265	15.5947	14.5178	7.27763	8.1302	9.69551	12.7808	9.14489	7.92207
Blood Group B	61	BG-B4-06	11.4849	10.3511	14.9754	12.4236	7.6572	9.82329	9.7875	12.5882	16.2198	16.4877	8.88408	16.0584	14.2654	9.26813	11.7286	16.2008	11.1062	10.6913	12.3553	13.4479	12.8479	10.6956	8.22934	10.5816	14.5943	7.22882	13.8316	7.22882	8.59026	11.4458	15.5612	14.1602	7.2563	10.619	9.28883	7.22882	10.0081	16.5439	13.8907	14.0902	17.5536	8.87954	8.97722	10.7373	7.76873	10.5346	8.37602
Blood Group A	62	BG-A4-05	9.78784	7.22882	16.2328	8.96069	7.22882	7.22882	10.0537	13.4292	15.8212	13.672	7.22882	15.739	8.51064	7.62054	15.41	15.8129	7.22882	7.22882	8.19154	17.233	16.3403	13.8687	11.8355	17.2848	15.642	9.88174	15.4408	7.22882	7.22882	15.2597	10.9151	10.1556	13.5418	13.6622	8.15812	7.22882	7.33723	15.7477	12.2768	13.9124	16.5537	7.22882	8.89983	8.89303	12.4704	9.37557	7.22882
Blood Group A	63	BG-A4-14	7.22882	8.78756	17.0426	12.3439	7.22882	8.52717	7.51695	15.457	16.6744	15.044	7.24757	16.6248	11.9566	11.7117	16.8126	16.6759	7.27127	8.04641	7.22882	17.7248	16.5511	16.1734	14.4874	17.757	17.6453	11.9395	17.4753	7.22882	7.22882	16.3334	13.9679	13.2928	15.4267	14.83	12.7659	7.22882	7.49619	16.9187	14.7884	16.13	17.4195	7.22882	10.5653	7.44509	13.9757	11.5066	7.82691
Blood Group B	64	BG-B2-03	10.2258	13.1408	13.0178	11.2197	9.23664	9.42439	10.1898	10.4224	15.2792	15.2673	9.77219	14.1495	12.3798	10.4775	11.4131	13.5973	9.78312	8.31595	12.1486	12.8669	12.0343	11.6507	8.1618	11.4439	13.3371	7.22882	12.2628	7.22882	7.22882	7.61531	12.1837	11.2607	9.64806	11.8083	7.22882	7.22882	7.22882	15.4747	8.53875	13.1803	14.7557	10.3754	9.64711	11.0341	10.1192	10.6815	9.46918
Blood Group B	65	BG-B3-05	10.1754	7.22882	13.0599	11.5569	8.06403	8.30146	12.781	11.1215	14.7795	16.6859	7.22882	15.6343	12.8085	10.6772	13.7745	17.0645	10.492	9.48669	9.64503	14.0503	16.0885	12.1863	10.0761	8.18281	14.3335	7.22882	14.1888	7.22882	11.4356	13.814	15.7709	15.3232	7.22882	11.572	11.6738	10.7314	9.86024	15.901	13.7269	13.5312	15.1428	7.22882	7.22882	10.7969	8.68791	10.9522	11.1686
Blood Group B	66	BG-B1-05	8.05723	7.9467	9.5021	9.32175	7.22882	14.0006	7.72994	7.38626	13.3331	14.1124	7.22882	12.8238	11.2837	7.22882	8.84553	15.2109	9.45783	7.55988	8.9104	10.9701	10.3124	8.32541	7.22882	9.04725	14.8653	7.22882	13.689	7.22882	7.22882	10.2333	10.2552	9.31972	7.22882	10.9616	7.22882	7.22882	7.22882	15.9887	8.68009	11.1915	14.8248	7.22882	7.22882	7.22882	7.75857	10.5843	7.22882
Blood Group A	67	BG-A1-04	7.41491	7.46347	12.0107	7.31077	7.22882	14.0714	7.27127	11.8288	12.7735	13.2554	7.22882	13.2089	7.54273	7.42408	15.0773	14.0172	7.22882	7.22882	7.27553	12.4162	12.7741	15.2961	9.57258	15.6905	14.0065	7.22882	14.8086	7.22882	7.22882	12.4304	8.82984	8.16149	9.6893	11.2431	7.22882	7.22882	7.22882	15.9634	8.5439	11.7448	11.5441	7.32638	7.37124	7.25227	9.07626	8.74082	7.22882
Blood Group A	68	BG-A1-12	7.26451	7.38279	15.0904	8.94077	7.22882	16.4289	7.22882	14.8491	16.3316	15.1323	7.22882	15.7478	7.22882	7.22882	16.8861	16.4161	7.22882	9.58163	7.22882	15.8613	15.1818	17.2944	13.7081	17.8095	17.0607	9.6542	17.0095	7.22882	7.22882	15.314	12.9026	12.0928	13.0479	14.3101	11.5169	7.22882	7.22882	16.9996	11.5555	14.8802	12.4258	7.22882	9.53064	8.57686	10.5679	10.4634	7.22882
Blood Group A	69	BG-A2-04	10.9511	9.26118	13.2173	9.53595	7.22882	7.22882	7.91469	11.6687	14.4658	13.4152	7.27763	14.4711	7.33446	7.52359	14.3585	9.15375	7.22882	7.22882	9.47888	14.4256	13.0483	13.4159	11.5608	13.3561	13.2793	7.22882	14.3217	7.22882	7.22882	11.6274	8.89557	7.98002	7.22882	7.22882	7.41258	7.22882	7.22882	12.5176	8.62826	11.4845	10.6537	7.22882	7.59735	9.81162	9.80321	9.37207	7.22882
Blood Group A	70	BG-A2-16	11.1183	8.22984	16.7068	12.8768	7.22882	7.22882	7.22882	14.5191	16.1346	14.3777	7.22882	15.3534	9.10283	10.0311	16.2475	12.78	7.3714	7.22882	7.22882	15.7712	16.2126	16.1999	14.5278	16.2279	16.784	7.22882	17.0699	7.22882	7.22882	15.4579	13.2097	12.5425	10.1515	11.9692	12.6956	7.95418	7.22882	15.0246	13.0447	14.7805	11.5989	7.22882	9.81336	7.24228	10.0579	10.9497	7.22882
Blood Group B	71	BG-B3-17	10.936	7.84329	14.4797	13.1152	12.7479	11.7009	14.1609	14.1641	16.4904	17.1595	7.56317	16.3271	14.261	13.6616	15.199	17.4834	12.0025	11.4875	12.4318	15.6537	17.2388	15.504	13.6238	12.0009	16.3162	10.5934	16.3753	9.23481	14.4639	15.9957	16.8999	16.6249	9.53576	12.9399	14.4734	12.4716	11.7222	16.8904	15.2371	15.4921	16.0286	9.626	9.4743	11.0907	9.6005	11.4864	13.2376
Blood Group B	72	BG-B1-15	10.3818	10.1185	13.8097	13.9256	7.22882	16.2653	11.1114	12.0362	16.1627	16.3979	7.22882	15.6412	15.1647	7.22882	12.536	17.1527	12.9682	10.0474	9.21267	14.0166	14.6581	15.3147	9.98288	11.1827	17.4632	10.8501	16.8098	7.80348	11.0331	15.0836	15.3664	14.9122	7.22882	12.8407	11.0115	7.22882	9.88448	17.026	12.3645	15.7609	16.2907	7.22882	7.22882	7.3817	7.24339	11.9423	7.22882
Blood Group B	73	BG-B2-17	11.1159	8.22389	16.12	12.7023	7.22882	8.19132	11.7834	13.7895	16.715	16.3528	8.51637	15.8044	14.0348	7.94085	13.5456	15.5842	9.62184	9.99209	9.81293	15.4876	15.712	16.6684	13.136	15.7187	16.091	8.92058	14.786	7.22882	12.5101	13.165	16.1909	15.7194	8.03445	13.4569	11.2797	8.02541	10.1947	17.0221	13.0045	16.0058	16.5265	7.22882	7.22882	7.22882	7.22882	11.8148	14.3568
peptide-Tn-Ser	74	Ac-Tn(Ser)Tn(Ser)Tn(Ser)-G - 11	8.1171	7.22882	10.3648	7.86251	7.22882	7.22882	11.8262	8.58373	12.3249	11.6367	7.22882	12.2005	9.73917	9.19834	10.3943	11.3607	8.1962	10.3373	7.22882	9.20495	12.3227	9.69031	7.22882	8.22171	7.73823	7.22882	7.22882	7.22882	7.22882	7.22882	11.6563	11.3919	8.63095	12.7303	8.63198	7.22882	7.72795	10.5166	7.22882	10.514	12.5714	10.5648	8.84643	10.5308	8.67879	10.8212	9.84343
non-human	75	Chitotriose - 08	11.1313	13.5812	12.4731	9.99005	9.79442	10.0519	9.85337	12.9094	12.6223	15.8113	10.3032	12.5395	14.4297	10.1262	12.2515	11.4361	9.23223	10.0405	16.9994	15.8211	12.659	11.4275	12.0536	13.6356	11.8913	12.5546	15.0681	10.5946	16.1425	13.0621	12.0799	12.0754	14.7336	13.043	14.1906	11.8427	14.5913	11.7645	8.8417	12.0337	13.2578	12.997	10.9275	11.4224	15.0595	10.2079	13.906
non-human-aGal	76	Gal3- 07	8.46088	10.0182	12.8836	11.3078	11.2705	11.4883	15.7856	11.7398	16.1863	13.9539	11.0264	10.4209	13.7044	7.34698	15.7424	12.5278	9.66515	11.1436	16.5136	16.5704	14.5818	7.22882	12.1815	14.4964	14.4211	16.4848	14.1373	15.5736	15.1446	14.7469	12.3221	12.2933	14.6667	10.8342	9.98543	11.1425	17.2842	13.3871	11.415	13.2611	11.2937	11.326	10.1795	10.4318	8.0324	11.2488	10.8836
peptide	77	Ac-S-S-S-G - 24	12.7392	7.46347	8.35697	13.287	7.22882	7.32138	7.22882	10.0042	11.1124	10.5704	7.70265	8.81173	7.69585	7.80059	9.50892	13.7469	7.31251	9.31754	9.81727	9.72614	9.27033	7.22882	7.48059	9.05622	7.22882	9.54871	7.22882	7.2843	7.22882	7.22882	7.22882	7.22882	7.33294	7.67867	9.79838	8.70828	7.22882	10.5789	7.22882	7.22882	7.96529	12.7666	7.91696	11.5016	8.51172	7.24339	8.36671
N-linked	78	Man3 - 06	7.22882	7.22882	7.37124	7.22882	7.22882	7.22882	7.51306	7.22882	11.1091	7.22882	7.22882	7.22882	7.22882	7.22882	7.22882	7.7432	7.22882	7.22882	8.43371	8.98403	7.22882	7.22882	7.22882	7.22882	7.22882	7.22882	7.22882	7.22882	7.22882	7.22882	7.22882	7.22882	7.22882	7.22882	7.22882	7.22882	7.22882	8.88559	7.22882	7.22882	7.22882	7.22882	7.22882	7.22882	7.22882	7.22882	7.22882
peptide-Tn-Ser	79	Ac-S-Tn(Ser)-S-G - 22	8.33289	7.94045	10.4424	7.4387	7.22882	7.22882	7.49342	8.69279	13.7839	9.57585	7.22882	8.60597	10.238	9.27801	9.77005	8.06806	8.33726	10.0334	9.928	9.79723	10.7524	11.2368	7.22882	8.32155	7.3439	7.22882	7.22882	7.22882	7.22882	9.86638	11.8206	11.5437	9.83894	7.9731	7.70532	7.22882	9.01934	8.92663	7.22882	7.22882	8.72711	8.32811	9.35377	9.49129	9.69148	10.8833	9.14263
glycolipid-neutral	80	P1 - 09	15.3618	10.0664	14.0671	9.0392	14.001	7.81848	13.9929	7.70966	12.7374	11.683	8.14997	9.25867	11.1367	9.28698	14.1394	11.5493	10.1979	10.8842	11.3769	11.8427	12.4937	9.69793	10.1747	13.6326	8.82407	15.0511	9.89615	8.38807	11.9892	10.8848	12.3955	11.7391	7.22882	9.0323	11.3006	9.52815	8.75671	12.3857	9.07916	15.0781	13.105	11.7644	10.8637	12.5803	10.0926	11.235	11.6285
glycolipid-neutral	81	Gb4 - 09	7.34392	10.1541	8.4461	7.72041	12.1479	7.22882	13.6018	7.22882	10.578	9.98014	7.22882	9.47519	8.37175	7.41295	13.592	7.88069	12.586	8.59832	9.07115	10.2172	8.44634	7.23081	8.68995	7.50409	7.94401	9.53089	12.837	7.22882	7.22882	7.64109	10.5334	11.6125	7.22882	7.69775	8.85506	9.20599	7.22882	13.8538	8.2627	8.31452	7.62808	7.61118	9.49021	10.4747	8.01137	8.79328	11.0057
glycolipid	82	GM1a - 29	9.09104	7.22882	9.70169	7.22882	7.22882	7.44683	7.22882	9.46036	9.0099	12.6152	7.41019	7.22882	9.53088	10.321	9.51931	7.7432	7.99306	8.91954	8.78757	9.74416	8.0888	7.22882	7.61113	10.4437	7.49725	7.22882	8.17218	7.22882	7.22882	7.22882	9.47872	9.98024	9.15756	8.42646	9.20407	8.70228	10.0251	9.77882	7.22882	7.40642	7.22882	7.22882	7.7471	9.4167	8.54068	9.81862	8.14979
carb-type 1	83	pLNH - 21	7.22882	7.22882	8.20601	7.22882	7.22882	7.22882	9.40226	7.22882	7.9646	7.22882	7.22882	7.22882	7.22882	7.22882	7.32801	7.30751	7.22882	7.7664	7.22882	7.32734	7.22882	7.22882	7.22882	7.22882	7.22882	7.22882	7.22882	7.22882	7.22882	7.22882	7.22882	7.22882	9.1353	7.22882	7.22882	7.22882	7.22882	7.23424	7.22882	7.22882	7.22882	7.22882	7.62467	7.22882	7.22882	8.38962	7.22882
N-linked	84	Man7D3 - 08	7.22882	7.22882	7.22882	7.22882	7.22882	7.22882	7.22882	7.22882	7.30348	7.22882	7.22882	7.22882	7.22882	7.22882	7.22882	7.22882	7.22882	7.22882	7.22882	7.28491	7.22882	7.22882	7.22882	7.22882	7.22882	7.22882	7.22882	7.22882	7.22882	7.22882	7.22882	7.22882	7.22882	7.22882	7.22882	7.22882	7.22882	7.826	7.22882	7.22882	7.22882	7.22882	7.22882	7.22882	7.22882	7.22882	7.22882
glycolipid-neutral	85	LNnT - 14	7.26768	8.52475	12.094	7.22882	7.22882	7.22882	13.175	7.22882	9.50118	7.22882	7.22882	7.22882	11.4594	7.22882	7.22882	7.22882	7.22882	7.22882	7.22882	8.7441	11.7016	7.22882	7.22882	15.6735	12.4037	7.22882	7.22882	7.22882	7.22882	7.22882	7.87764	8.70708	13.1644	7.22882	7.22882	10.0362	7.22882	7.56844	7.22882	7.22882	7.22882	7.42674	7.22882	7.22882	7.22882	7.22882	7.22882
N-linked	86	Man5 - 06	7.61902	8.84222	9.73608	7.91687	7.72237	7.22882	8.70337	7.80778	11.9021	13.4729	7.41777	9.24352	8.81039	9.15272	9.75813	7.46045	8.79016	7.69324	9.86851	9.62771	9.93405	7.72876	8.18845	10.3059	9.85092	9.53301	7.58748	7.36956	7.22882	7.22882	7.56906	8.13903	7.85225	8.68742	7.22882	7.22882	7.43887	8.12743	7.22882	7.48579	9.70889	8.45572	9.37072	8.86635	9.03326	9.89132	9.39546
glycolipid-neutral	87	Gb4 tetra (P1 tetra)-Sp - 06	10.9619	9.84169	12.2834	7.66741	13.0359	7.22882	14.5204	7.22882	14.2017	9.49374	7.73912	16.0845	8.92562	7.83103	14.5401	8.02329	15.195	9.99918	13.5105	9.91822	9.53698	8.94486	12.7671	12.1104	8.44242	14.3409	13.5092	7.22882	7.22882	10.2813	11.4257	11.7548	7.22882	10.3951	12.3964	10.6956	7.8364	14.0178	9.0366	12.561	11.2351	10.7954	10.2593	13.2527	10.7037	9.73974	11.1149
N-linked	88	Man6 - II - 05	7.81675	8.83213	8.72785	8.53593	7.22882	7.35542	8.70652	10.064	10.7901	13.2686	7.5219	9.13549	9.64493	8.90981	11.4458	7.22882	7.32589	9.62027	8.67394	8.95726	10.2955	7.22882	7.91697	8.94703	9.54337	7.36318	7.22882	7.88022	7.529	7.22882	8.15657	7.43266	8.00923	7.96052	7.22882	8.57424	7.24662	7.71394	7.22882	7.41616	8.50764	8.23343	8.3342	8.22134	7.26508	8.70124	8.04873
Lewis	89	DFpLNH I, LeB - 09	7.76764	7.22882	7.91613	7.22882	7.45347	7.22882	7.59105	7.22882	10.9227	7.22882	7.22882	7.22882	7.22882	8.27038	7.22882	8.25051	7.22882	7.22882	7.22882	9.41792	8.45852	7.22882	7.22882	8.08076	7.69518	7.22882	7.69794	7.22882	7.22882	7.22882	7.72703	7.55557	7.28579	7.22882	7.22882	7.44562	7.5703	9.0269	7.22882	7.27953	7.22882	7.38131	7.22882	8.9635	7.22882	7.22882	7.22882
glycolipid	90	DSLNT - 06	7.22882	7.22882	7.22882	7.22882	7.22882	7.22882	7.22882	7.22882	7.80429	7.22882	7.22882	7.22882	7.22882	7.22882	7.22882	7.22882	7.22882	7.22882	7.22882	7.24857	7.22882	7.22882	7.22882	7.22882	7.22882	7.22882	7.22882	7.22882	7.22882	7.22882	7.22882	7.22882	7.22882	7.22882	7.22882	7.22882	7.22882	7.22882	7.22882	7.22882	7.22882	7.22882	7.22882	7.22882	7.22882	7.22882	7.22882
N-linked	91	Man9 - 05 #2	9.2072	8.16077	7.63339	7.42987	7.22882	7.22882	7.75984	7.22882	10.6671	10.2525	7.22882	7.43707	7.22882	7.22882	7.22882	7.22882	7.22882	7.22882	7.22882	9.28608	7.79665	7.22882	7.86777	7.22882	7.22882	7.22882	7.22882	7.22882	7.22882	7.22882	7.24514	7.22882	7.71499	7.22882	7.22882	7.22882	7.22882	7.22882	7.22882	7.22882	7.61118	7.26768	7.22882	7.22882	7.22882	7.22882	7.22882
Blood Group B	92	2'F-B type 2-Sp - 07	9.02043	7.56317	11.343	10.2676	7.22882	7.22882	13.1165	11.5833	16.077	14.5604	7.22882	10.0505	13.4563	7.22882	12.5679	13.6999	8.31854	8.08251	8.45048	13.3038	13.4609	16.1151	11.0042	14.6155	15.9367	7.22882	14.4937	7.22882	7.22882	13.0548	11.93	11.5877	7.22882	7.22882	9.54901	7.22882	10.2543	16.4029	10.8538	13.985	14.0508	7.22882	7.22882	7.22882	7.22882	10.8176	7.22882
z-control	93	HSA (recomb)	7.22882	7.22882	7.22882	7.22882	7.22882	7.22882	7.22882	7.22882	10.3098	7.22882	7.22882	7.22882	7.22882	7.22882	7.22882	7.22882	7.22882	7.54774	7.22882	8.21754	7.22882	7.22882	7.22882	7.22882	7.22882	7.22882	7.22882	7.22882	7.22882	7.22882	7.22882	7.22882	7.22882	7.22882	7.22882	7.22882	7.22882	7.22882	7.22882	7.22882	7.22882	7.22882	7.22882	7.22882	7.22882	7.22882	7.22882
Blood Group A	94	Globo A - 03	8.50924	8.75231	16.3546	10.1452	7.22882	7.22882	8.9649	13.0413	13.9552	13.2927	7.65764	14.7808	7.22882	11.0802	16.1928	12.2518	7.22882	7.22882	8.36905	17.1332	15.8979	13.8278	12.1904	16.8247	16.0384	9.15056	14.6464	7.22882	7.22882	15.2306	11.7469	9.80042	13.4398	12.7141	11.5452	7.22882	7.22882	14.0639	12.4115	12.7966	16.0501	7.58737	8.84694	8.35492	11.2687	8.96105	7.22882
N-linked	95	Man7D1 - 10	7.22882	7.22882	7.22882	7.22882	7.22882	7.22882	7.22882	7.22882	9.10296	7.22882	7.22882	7.22882	7.22882	7.22882	7.22882	7.22882	7.22882	7.22882	7.22882	8.45932	7.22882	7.22882	7.22882	7.22882	7.22882	7.22882	7.22882	7.22882	7.22882	7.22882	7.22882	7.22882	7.22882	7.22882	7.22882	7.22882	7.22882	7.89306	7.22882	7.22882	7.33594	7.22882	7.22882	7.22882	7.22882	7.22882	7.22882
glycolipid	96	GM2-Sp - 14	7.22882	7.22882	7.22882	7.22882	7.22882	7.22882	7.22882	7.95745	9.17534	7.22882	7.22882	7.22882	7.22882	7.22882	7.22882	7.22882	7.38677	7.27127	7.22882	7.74584	8.29845	7.22882	7.22882	7.22882	7.22882	7.22882	7.22882	7.22882	7.22882	7.22882	7.22882	7.22882	7.22882	7.22882	7.22882	7.22882	7.22882	7.30424	7.22882	7.22882	7.22882	7.22882	7.22882	7.22882	7.22882	8.20635	7.22882
non-human	97	Cellotriose - 13	12.8967	14.9251	12.5296	9.87791	9.2845	12.5057	14.1522	10.0875	13.2181	11.8031	8.82196	9.17329	10.2222	10.5096	13.5061	8.00974	9.05962	10.0446	13.7198	14.7499	16.0852	9.1145	11.8464	11.4861	9.30866	10.3861	10.0183	7.22882	14.0494	13.3008	10.7083	11.927	12.3021	8.55553	11.7836	8.82184	11.6885	9.58351	9.55974	11.7506	9.69012	12.4961	10.6527	14.4085	9.28398	10.3224	11.9633
Blood Group H	98	BG-H4- 04	7.99535	7.53158	7.37124	7.22882	7.22882	7.22882	8.29863	7.22882	11.2135	7.27048	7.22882	7.22882	7.22882	7.22882	7.22882	7.22882	7.22882	7.22882	7.22882	9.36628	7.94166	7.22882	7.22882	7.38077	7.22882	7.22882	7.22882	7.22882	7.22882	7.22882	7.22882	7.22882	7.22882	7.22882	7.22882	7.22882	7.28835	7.37361	7.22882	7.22882	7.26768	7.22882	7.27566	9.5617	7.22882	7.22882	7.22882
Blood Group A	99	BG-A1- 05	11.6797	7.22882	13.9282	7.72944	11.1988	7.22882	8.24743	14.9479	15.6415	14.6232	7.22882	15.8451	7.22882	7.27566	16.8927	15.8893	8.67424	8.22272	9.04066	15.2352	15.134	16.6814	12.9551	17.5347	17.1424	7.77677	16.7491	7.22882	7.22882	14.867	12.3918	11.4343	12.2274	15.1313	13.3203	9.81199	7.22882	16.5853	13.8064	15.7482	12.2762	11.2929	9.56854	8.3884	10.2134	13.1006	10.5822
Blood Group H	100	BG-H3- 04	7.40537	7.9034	7.3411	7.22882	7.22882	7.22882	7.22882	7.22882	10.9678	9.54948	7.22882	7.22882	7.22882	8.31143	7.22882	7.22882	7.22882	7.22882	7.22882	9.27708	7.67283	7.22882	7.22882	7.22882	7.22882	7.22882	7.22882	7.22882	7.22882	7.22882	7.22882	7.22882	7.22882	7.22882	7.22882	7.22882	7.22882	7.22882	7.22882	7.22882	8.1171	7.22882	7.22882	7.94718	7.39537	7.94393	7.37227
Blood Group B	101	BG-B (Dextra) - 13	13.4958	7.22882	14.5162	13.6497	8.25894	11.5599	13.8121	15.4778	16.5986	16.2344	8.43867	15.9644	15.0004	7.22882	14.381	16.6592	9.8848	11.1341	10.5113	15.4871	15.3073	16.6069	11.4589	15.7557	16.1515	10.3394	14.4518	9.34108	13.8627	13.6523	16.8816	16.519	8.71953	13.1905	12.4945	10.6333	12.1853	16.9909	11.8668	15.662	16.716	7.22882	9.84693	9.84184	9.13712	12.1428	10.5104
non-human-aGal	102	alphaGal- 08	7.22882	8.03735	10.098	8.52324	7.24339	9.90159	14.6504	10.8264	13.4312	13.6176	7.27763	9.30966	10.8775	7.22882	11.0155	9.49224	7.84907	10.8783	14.0858	14.2712	11.934	7.22882	9.65466	13.8019	10.8047	16.2347	12.2214	14.7804	13.7329	12.2797	9.58499	9.81967	10.0821	9.93538	10.1157	9.29138	14.0661	9.48457	9.96789	11.3953	7.9378	7.22882	8.23654	7.42559	7.76366	10.326	8.48409
peptide-TF	103	Ac-S-TF(Ser)-S-G - 04-HSA	7.22882	7.22882	8.29084	7.22882	7.22882	7.22882	7.22882	7.45304	10.7498	7.22882	7.22882	7.22882	7.71868	7.22882	7.22882	7.22882	7.27127	8.89916	7.22882	8.97739	7.22882	7.22882	7.22882	7.22882	7.22882	7.22882	7.22882	7.22882	7.22882	7.22882	7.22882	7.22882	7.22882	7.22882	7.22882	7.22882	7.22882	7.22882	7.22882	7.22882	7.8094	7.22882	7.22882	7.34231	7.22882	8.71136	7.22882
carb-Glc	104	Maltopentaose - 11	7.22882	7.22882	7.7472	7.22882	7.22882	7.22882	7.22882	7.22882	10.092	7.22882	7.22882	7.22882	7.22882	7.22882	7.22882	7.22882	7.22882	7.22882	7.22882	7.64879	9.42318	7.22882	7.22882	7.22882	7.22882	7.22882	7.22882	7.22882	7.22882	7.22882	7.22882	7.22882	7.22882	7.22882	7.22882	7.22882	7.22882	7.31603	7.22882	7.22882	7.61902	7.29362	7.22882	7.22882	7.22882	7.22882	7.22882
Blood Group H	105	BG-H4- 15	7.22882	9.2811	7.24228	7.22882	7.46576	7.22882	7.22882	9.67659	8.95258	7.22882	9.31773	7.22882	9.79455	7.22882	7.22882	7.22882	8.9823	9.27588	8.10886	8.38426	10.742	7.22882	7.22882	11.4306	7.24655	7.30756	8.89987	7.22882	7.22882	7.22882	8.43977	9.19001	7.22882	7.22882	9.62637	7.22882	10.0334	8.82906	7.22882	7.22882	8.56186	7.5219	7.51604	8.38313	8.09771	9.22386	9.16788
Blood Group B	106	Globo B - 05	7.62808	7.22882	13.0853	9.95562	7.22882	7.22882	10.4754	8.49754	12.8626	15.5675	7.22882	14.7268	12.4964	7.22882	12.5501	13.9935	9.3153	8.38027	8.91237	11.9852	11.526	9.77546	9.00335	8.29912	13.315	7.69794	13.064	7.22882	10.8551	12.6909	15.2695	14.6826	8.54292	10.4287	8.97606	7.22882	7.51679	15.4111	13.3811	12.1665	16.3446	7.22882	8.97822	8.27315	7.22882	10.4958	7.50115
carb-type 2	107	LacNAc (trimeric) - 08	10.193	7.32638	7.48039	7.22882	7.56465	10.5178	7.83977	9.25839	9.90551	7.22882	8.43867	9.59543	9.08275	7.69589	13.0696	7.5148	7.87964	11.6325	7.99919	11.0363	8.38429	7.22882	17.3284	10.112	7.22882	7.66205	9.35293	7.22882	7.22882	10.1545	9.71596	9.06558	11.9017	7.22882	7.66709	7.93822	7.65766	7.66761	7.22882	8.57945	7.22882	7.22882	8.15253	8.88256	7.39531	8.83537	8.2133
non-human	108	Forssman Di - 21	15.1954	15.1553	16.1237	16.3697	12.1778	16.1765	16.0554	14.4646	15.5481	15.6281	10.474	15.4839	12.5719	12.668	14.2341	16.832	11.8768	15.6908	11.4762	17.7079	16.0658	15.5434	13.0612	16.6897	16.902	10.0123	17.9053	7.22882	11.6002	16.9186	12.748	12.8279	16.5474	16.7644	11.4202	10.6574	10.5179	16.6661	15.6766	16.4612	15.1279	13.4482	12.7249	14.6046	14.5998	13.4899	12.7793
peptide-TF	109	Ac-S-TF(Ser)-S-G - 16	7.22882	7.22882	9.96794	7.9011	7.22882	7.22882	7.22882	8.72176	9.06808	7.22882	7.22882	7.57128	9.58787	7.22882	8.28356	7.57393	8.52576	9.89163	7.22882	8.80292	7.87563	7.22882	7.22882	7.60924	7.22882	7.22882	7.22882	7.22882	7.22882	7.22882	9.7758	9.36321	7.74256	7.22882	8.66626	8.0904	7.22882	7.54627	7.22882	7.22882	8.30883	7.30552	7.94281	8.87418	7.82337	10.3755	9.13246
Blood Group H	110	Globo H - 03	7.22882	7.22882	7.78553	7.35163	7.22882	7.22882	8.95078	7.22882	10.0348	7.78459	7.22882	7.22882	7.22882	7.22882	11.5134	7.22882	7.22882	7.22882	7.22882	9.22379	7.39968	7.22882	7.74945	7.22882	7.22882	7.22882	10.9687	7.22882	7.22882	7.22882	7.22882	7.22882	7.22882	7.22882	7.22882	7.22882	7.22882	7.87506	7.22882	7.22882	7.66645	7.22882	8.33138	7.88978	7.22882	7.22882	7.22882
lewis	111	LeC-Sp - 06	8.03148	17.4677	10.8437	8.55874	7.22882	14.7405	14.7977	13.5881	15.7959	14.5502	7.22882	7.5219	11.8104	10.6517	14.7427	8.77086	8.83862	10.9223	7.22882	15.852	14.1421	13.3889	7.25081	7.81962	9.54377	11.2196	9.52527	10.7795	7.29989	12.3529	14.2442	14.3947	8.58357	8.99457	12.6949	13.047	11.532	10.677	8.86325	15.7204	7.42674	13.6593	12.3376	15.1777	13.8355	11.9364	13.638
Blood Group B	112	Globo B - 12	9.3282	7.22882	14.578	11.4519	11.2954	9.05187	13.2913	11.9253	14.1858	16.3388	7.7817	15.5133	14.3404	7.31012	14.3518	15.5798	10.2878	9.68604	10.2127	13.752	13.1692	13.6884	13.0244	11.9643	14.7053	9.31967	14.6324	8.09638	13.5862	14.6192	16.5553	16.146	10.4031	12.063	11.3196	8.30476	10.6384	16.5834	15.0461	14.2351	17.6047	7.22882	9.73475	9.76265	8.34521	11.2271	9.23953
carb-GalNAc	113	GalNAc-a - 04	7.42279	8.69406	10.0597	8.21625	7.89907	9.76542	8.26397	7.96766	14.1098	12.841	7.47942	7.22882	9.49446	9.47659	10.8652	7.61955	7.88869	12.1885	8.861	9.33022	9.72911	7.67768	7.83004	8.00068	7.22882	7.22882	7.22882	7.22882	7.22882	7.22882	11.0683	10.6793	7.22882	7.87925	11.3617	7.22882	7.90098	7.98958	7.29113	8.85908	7.84329	7.72543	9.51616	11.0912	9.10249	10.5959	9.35448
carb-GalNAc	114	GalNAca1-6Galb - 04	10.0911	10.3825	16.1939	7.62458	7.22882	7.7432	11.2132	9.45331	12.863	10.7616	7.22882	9.18656	9.21779	8.69989	9.85288	8.51836	9.2611	10.6126	10.8849	14.8513	9.41041	9.18451	7.22882	7.87128	12.1016	7.23898	7.22882	7.22882	7.22882	7.22882	11.7055	10.8103	8.32053	7.22882	7.22882	8.67226	7.22882	8.81016	7.22882	9.87821	9.39162	8.45623	9.42236	9.65111	12.5113	10.4443	9.85998
Blood Group A	115	Adi - 04	8.88041	10.6255	12.9109	7.22882	7.22882	12.6214	13.9032	7.80195	11.4919	7.22882	7.22882	12.1429	9.84675	8.67217	13.8824	16.5211	9.66043	12.2793	7.9646	12.2371	13.5073	9.46105	8.27978	13.8429	12.482	7.22882	8.81085	8.11658	7.22882	13.8105	12.1308	11.3631	12.1505	12.4371	11.9195	7.22882	9.56117	12.0933	9.61773	7.22882	10.0355	9.64339	10.1869	12.4932	8.8876	12.6354	10.9705
glycolipid-neutral	116	GA2di - 05	8.85596	15.1346	9.239	7.9632	8.51626	7.22882	7.43285	9.65455	11.9321	13.7531	7.22882	11.5728	9.39004	8.6284	13.421	7.68001	7.74663	10.5418	15.3919	13.5166	10.1619	7.22882	7.22882	10.3883	10.0567	7.22882	13.7561	9.12235	7.22882	9.58622	13.1517	13.207	12.0891	7.22882	13.7327	8.12949	8.3758	9.04526	7.22882	8.43611	7.78867	10.5561	10.9274	9.58161	10.8074	10.6248	11.5021
glycolipid-neutral	117	LNT - 05	7.22882	7.22882	7.22882	7.22882	7.22882	7.75857	7.22882	7.22882	7.83653	7.22882	7.22882	7.22882	7.24036	7.22882	7.22882	7.22882	7.22882	7.22978	7.22882	7.79707	7.22882	7.22882	7.22882	7.22882	7.22882	7.22882	7.22882	7.22882	7.22882	7.22882	7.22882	7.22882	7.22882	7.22882	7.22882	7.22882	7.22882	7.22882	7.22882	7.22882	7.22882	7.22882	7.22882	7.22882	7.22882	7.22882	7.22882
glycolipid-neutral	118	GA1 tri - 06	11.6715	9.75708	10.0893	7.22882	9.68588	14.4634	11.521	12.0607	13.8805	12.9929	13.3149	9.72653	11.0963	8.32195	16.0779	9.24941	9.40792	13.4752	10.4702	13.0567	9.27173	7.22882	7.22882	12.2888	7.72304	9.62921	15.4409	8.53646	8.04513	7.22882	11.8595	11.3335	13.4002	7.81427	7.22882	9.37044	8.51917	8.9391	7.22882	9.1344	9.33689	11.9505	9.92348	11.7641	9.56032	10.3117	9.464
non-human	119	Forssman Di - 04	12.4608	13.0724	13.712	14.128	9.54945	14.0831	15.3036	11.0564	12.8435	13.5606	8.21873	14.1807	11.0978	10.4321	10.7654	16.013	10.3694	13.697	9.57061	17.2602	15.2751	12.549	11.0976	14.669	15.3934	7.89167	16.8037	7.22882	10.1283	15.2006	10.2558	10.5937	13.7585	14.3925	7.22882	9.20274	9.46842	15.8391	12.7393	13.7787	12.1149	12.0229	11.3984	11.8299	12.4386	12.1804	11.8211
peptide-Tn-Ser	120	Ac-S-Tn(Ser)-S-G - 04	7.22882	7.22882	7.22882	7.22882	7.22882	7.22882	7.22882	7.22882	10.0473	7.22882	7.22882	7.22882	7.22882	7.22882	7.22882	7.22882	7.22882	8.42274	7.22882	8.69092	7.22882	7.22882	7.22882	7.22882	7.22882	7.22882	7.22882	7.22882	7.22882	7.22882	8.88752	7.31402	7.22882	7.22882	7.22882	7.22882	7.22882	7.22882	7.22882	7.22882	7.22882	7.22882	7.22882	7.22882	7.22882	8.88877	7.22882
peptide-Tn-Ser	121	Ac-Tn(Ser)Tn(Ser)Tn(Ser)-G - 03	7.99575	7.63459	7.75262	7.22882	7.22882	7.22882	7.57789	7.22882	10.088	9.38087	7.22882	9.23843	8.91568	7.9718	8.44735	7.23596	7.22882	7.40222	7.22882	8.89279	9.65678	7.22882	7.22882	7.22882	7.22882	7.22882	7.22882	7.22882	7.22882	7.22882	8.92473	7.57032	7.22882	7.80726	7.22882	7.22882	7.22882	7.81739	7.22882	7.22882	10.6918	8.42792	7.53038	8.14824	7.22882	9.41412	7.22882
peptide-Tn	122	Ac-S-Tn(Thr)-S-G - 04	7.22882	8.20315	7.87225	7.22882	7.22882	7.22882	7.22882	7.22882	9.98614	10.6064	7.22882	7.33594	7.24228	7.22882	7.22882	7.43418	7.22882	7.22882	7.80429	8.86185	7.34308	7.22882	7.22882	7.22882	7.22882	7.22882	7.22882	7.22882	7.22882	7.22882	8.52176	7.92751	7.22882	7.22882	7.22882	7.22882	7.22882	8.34729	7.22882	7.22882	7.61902	7.22882	7.22882	7.24228	7.22882	8.84724	7.22882
peptide-TF	123	Ac-S-TF(Ser)-S-G - 04	7.22882	7.22882	8.07993	7.22882	7.22882	7.22882	7.22882	7.38677	8.4039	7.35781	7.22882	7.22882	7.5468	7.22882	7.22882	7.22882	7.45739	8.5053	7.22882	7.65436	7.22882	7.22882	7.22882	7.22882	7.22882	7.22882	7.22882	7.22882	7.22882	7.22882	7.22882	7.22882	7.22882	7.22882	7.22882	7.22882	7.22882	7.22882	7.22882	7.22882	7.22882	7.22882	7.22882	7.22882	7.22882	8.97004	7.6235
glycolipid-neutral	124	GA2di - 37	12.3172	16.7971	11.3592	11.883	13.6517	10.9782	12.4295	11.3836	13.9455	15.3815	8.46504	13.2633	11.6411	12.3506	15.7901	10.283	9.76197	11.7977	16.6017	16.3364	13.2098	7.28904	10.6259	14.8676	10.5695	10.738	16.3806	10.3299	9.47529	13.4584	15.9078	15.7392	15.532	9.56619	16.8199	13.5639	11.445	11.9508	11.2942	12.5374	12.4909	13.9636	13.3844	12.6707	12.0468	11.4057	13.6151
non-human	125	Forssman Di - 31	15.288	15.4505	16.2798	16.1747	12.8994	16.5274	16.4384	14.7314	16.3156	15.5755	11.2131	15.6661	12.9906	13.0074	14.3223	17.0038	12.3999	15.9221	11.4223	17.8468	16.8246	15.6167	13.6032	16.9429	17.1244	9.80149	17.9651	7.22882	11.5343	17.2455	12.8154	12.9799	16.6429	17.2447	12.2613	10.8437	10.1942	16.7539	16.097	16.8114	15.3891	13.5049	13.3139	14.8494	14.8361	13.5951	12.9855
peptide-Tn-Ser	126	Ac-S-Tn(Ser)-S-G - 33	8.00177	9.30805	10.4847	7.95099	7.22882	7.78884	8.2155	9.46992	13.9663	11.0721	7.22882	8.2942	10.3598	9.12587	10.5334	8.3721	8.92483	11.0282	10.6372	9.79045	10.444	12.0451	7.30919	9.06575	8.16962	7.24907	7.22882	7.22882	7.22882	11.4661	11.9992	11.824	10.6896	8.52806	9.85802	7.22882	8.98983	9.01215	7.22882	7.43805	8.62558	7.92787	9.7911	9.47705	9.9909	11.7685	10.1363
Lewis	127	3'Neu5Ac-LeX (Sialyl LeX) - ??	11.6073	8.04074	7.2899	7.22882	7.22882	7.22882	8.65036	7.22882	9.67351	8.0557	7.22882	8.09269	9.32565	7.22882	8.22603	7.52452	7.22882	7.96697	7.71507	8.89866	8.21049	7.22882	7.22882	7.32029	7.22882	7.22882	7.22882	7.22882	7.22882	7.22882	7.22882	7.22882	7.22882	7.22882	7.22882	7.22882	7.22882	7.22882	7.22882	7.40228	7.52742	7.41019	7.22882	7.38449	7.74531	7.22882	7.22882
peptide-TF	128	Ac-S-TF(Ser)-S-G - 28	7.22882	7.22882	10.2142	9.77084	7.45885	7.22882	7.57415	9.49632	9.43954	7.22882	7.22882	8.99479	9.86577	7.71316	9.30461	10.6087	9.19459	10.529	7.28383	9.94406	8.47029	7.22882	7.22882	8.55077	8.48612	7.22882	9.35644	7.22882	7.22882	7.22882	10.4736	10.5023	8.35371	8.60489	9.17125	8.67592	7.22882	9.47499	7.22882	7.22882	7.9467	7.34392	8.68812	9.67681	8.84363	10.7371	9.67726
non-human	129	Chitotriose - 20	13.5112	15.1149	13.586	10.4769	10.2169	10.3998	11.4794	14.1116	13.5002	16.282	12.2692	13.3637	16.0771	11.1127	13.7063	11.444	10.4429	10.887	17.4985	16.1018	14.6337	12.8813	15.5118	14.6168	13.0169	14.3116	15.907	12.3477	17.4945	14.9728	13.6152	13.5583	13.6674	14.0135	15.2583	13.5628	16.2569	13.0025	10.2716	13.8082	14.3079	14.5414	12.6013	13.059	16.1121	11.1325	15.1271
carb-Fuc	130	Fuc-a - 04	9.81399	11.5013	8.54472	9.4462	7.48162	7.22882	7.25737	7.57789	12.984	12.6445	9.63667	10.3353	8.7436	9.10926	8.24509	7.22882	7.69457	7.22882	11.1046	10.7181	8.00068	7.22882	7.22882	12.476	7.22882	7.22882	7.22882	7.22882	7.22882	7.22882	10.1514	9.41339	7.59651	7.22882	7.22882	8.21262	7.22882	7.37997	7.22882	7.22882	10.5811	10.4833	9.42913	11.4844	7.96167	8.82167	7.22882
non-human	131	Fuc-b - 04	7.22882	7.92787	7.25812	7.91687	7.22882	7.22882	9.9371	7.22882	10.7748	10.4593	7.22882	7.80252	9.24898	7.22882	7.22882	7.82823	7.22882	7.22882	7.91714	9.45985	8.24341	7.22882	7.22882	7.34217	7.22882	7.22882	7.80525	7.22882	7.22882	7.22882	7.22882	7.22882	7.22882	7.22882	7.22882	7.22882	7.22882	7.85716	7.22882	7.22882	10.1168	7.22882	8.69718	8.71718	8.49688	9.11021	7.26132
carb-GlcNAc	132	GlcNAca1-4Galb - 03	12.1613	7.63459	7.84612	7.22882	7.22882	7.22882	8.30158	7.77174	13.7454	11.0826	7.22882	8.26948	9.17107	7.29259	7.64735	7.22882	8.36947	9.23884	11.1056	10.0139	11.9174	15.6378	7.84832	8.1739	7.22882	12.315	10.2378	7.22882	8.64576	7.22882	7.29989	7.22882	7.22882	7.31821	7.35544	7.22882	7.22882	12.6065	7.22882	7.22882	7.81624	10.055	8.1537	8.74196	8.56649	8.37875	9.46965
carb-type 1+2	133	LNH - 13	7.22882	7.22882	7.30921	7.22882	7.22882	8.95306	8.60219	7.22882	8.99283	7.22882	8.16613	7.22882	7.62467	7.22882	7.22882	7.85231	7.22882	8.64209	7.22882	7.49596	7.5874	7.22882	7.22882	7.22882	7.22882	7.22882	7.22882	7.22882	7.22882	7.22882	7.22882	7.22882	7.22882	7.22882	7.22882	7.22882	7.22882	7.22882	7.22882	7.22882	7.22882	7.22882	7.27566	7.22882	7.22882	7.22882	7.22882
carb-type 2	134	LNnH - 11	7.22882	7.22882	7.22882	7.22882	7.22882	7.22882	7.24333	7.22882	8.22058	7.22882	7.22882	7.22882	7.22882	7.22882	7.22882	7.40836	7.22882	7.22882	7.22882	8.22505	7.22882	7.22882	7.22882	7.22882	7.22882	7.22882	7.22882	7.22882	7.22882	7.22882	7.22882	7.22882	7.22882	7.22882	7.22882	7.22882	7.22882	7.26334	7.22882	7.22882	7.22882	7.22882	7.22882	7.22882	7.22882	7.22882	7.22882
glycolipid-neutral	135	LNnT - 04	7.22882	7.83658	9.45328	7.22882	7.22882	7.22882	9.08637	7.22882	10.4663	8.2263	7.22882	7.22882	10.0339	7.22882	7.22882	7.22882	7.22882	7.22882	9.18879	9.08641	8.32201	7.22882	7.22882	13.1581	8.31409	7.22882	7.23898	7.22882	7.22882	7.22882	7.22882	7.22882	10.4671	7.22882	7.22882	7.22882	7.22882	7.22882	7.22882	7.22882	7.22882	7.22882	7.22882	7.22882	7.22882	7.22882	7.22882
carb-type 1	136	pLNH - 07	7.22882	7.22882	7.22882	7.22882	7.22882	7.22882	7.22882	7.22882	8.66677	7.22882	7.22882	7.22882	7.22882	7.22882	7.22882	7.22882	7.22882	7.22882	7.22882	7.32734	7.22882	7.22882	7.22882	7.22882	7.22882	7.22882	7.22882	7.22882	7.22882	7.22882	7.22882	7.22882	7.99178	7.22882	7.22882	7.22882	7.22882	7.22882	7.22882	7.22882	7.22882	7.22882	7.22882	7.22882	7.22882	7.22882	7.22882
Blood Group H	137	BG-H1- 06	7.22882	7.22882	7.22882	7.22882	7.22882	13.0395	7.22882	7.22882	8.91645	7.22882	7.22882	7.22882	7.22882	7.22882	7.22882	7.22882	7.22882	7.22882	7.22882	7.64879	7.76812	7.22882	7.22882	7.22882	7.22882	7.22882	7.22882	7.22882	7.22882	7.22882	7.22882	7.22882	7.22882	7.22882	9.19339	7.22882	7.22882	7.22882	7.22882	7.22882	7.22882	7.22882	7.22882	7.22882	7.22882	7.88069	7.22882
Blood Group H	138	BG-H2- 06	7.22882	7.22882	7.22882	7.22882	7.22882	7.22882	7.22882	7.22882	7.64592	8.52359	7.22882	7.22882	7.22882	7.22882	7.22882	7.22882	7.22882	7.22882	7.22882	7.22882	7.22882	7.22882	7.22882	7.22882	7.22882	7.22882	7.22882	7.22882	7.22882	7.22882	7.22882	7.22882	7.22882	7.22882	7.22882	7.22882	7.22882	7.22882	7.22882	7.22882	7.22882	7.22882	7.22882	7.22882	7.22882	7.22882	7.22882
Blood Group H	139	BG-H2- 12	7.27763	7.22882	7.22882	7.22882	7.22882	7.22882	7.22882	7.22882	9.8048	7.58736	7.22882	9.50726	9.12373	8.32538	7.22882	7.64189	7.22882	7.22882	7.22882	7.98109	7.22882	7.22882	11.8157	7.83913	7.22882	7.22882	7.22882	7.22882	7.22882	7.22882	9.09294	8.77059	7.22882	7.22882	7.22882	7.22882	7.22882	7.22882	7.22882	7.22882	7.61902	7.22882	7.22882	7.27203	7.22882	8.36403	8.6385
Blood Group H	140	BG-H3- 14	7.22882	7.22882	8.2762	7.22882	7.22882	7.32138	7.27127	9.59383	9.90345	8.1398	7.22882	7.22882	7.32503	13.1358	7.39531	8.63901	9.50923	8.03296	7.78459	8.56654	11.1313	7.22882	7.56442	7.32907	7.22882	7.22882	7.22882	7.22882	9.29435	7.22882	7.22882	7.2505	7.22882	8.8617	8.19351	7.61181	7.86717	9.60747	7.22882	7.22882	7.27763	7.33594	7.81237	8.85384	8.96047	9.9265	11.3812
N-linked	141	NGA2B - 05	7.22882	7.22882	7.22882	7.22882	7.22882	7.22882	7.22882	7.22882	7.24702	7.22882	7.22882	7.22882	7.22882	7.22882	7.22882	7.22882	7.22882	7.22882	7.22882	7.24857	7.22882	7.22882	7.22882	7.22882	7.22882	7.22882	7.22882	7.22882	7.22882	7.22882	7.22882	7.22882	7.22882	7.22882	7.22882	7.22882	7.22882	7.22882	7.22882	7.22882	7.22882	7.22882	7.22882	7.22882	7.22882	7.22882	7.22882
peptide-Tn	142	Ac-S-Tn(Thr)-A-G - 08	7.22882	7.22882	9.0027	7.22882	7.22882	7.22882	7.22882	7.22882	10.018	8.75038	7.22882	7.22882	7.66072	7.61091	7.22882	7.22882	7.22882	7.22882	7.22882	8.64692	7.22882	7.22882	7.22882	7.22882	7.22882	7.22882	7.22882	7.22882	7.22882	7.22882	7.22882	7.22882	7.22882	7.22882	7.22882	7.22882	7.22882	7.22882	7.22882	7.22882	7.87641	7.22882	7.22882	7.83727	7.22882	9.73937	7.22882
peptide-Tn	143	Ac-S-Tn(Thr)-A-G - 22	7.22882	7.76877	9.99936	7.22882	7.22882	7.22882	8.36552	9.94571	11.7004	7.22882	7.22882	7.22882	9.57026	8.94091	9.72765	7.28645	7.96481	9.61385	7.54025	8.7441	8.21521	7.22882	7.22882	8.54758	7.22882	7.22882	7.22882	7.22882	7.22882	7.22882	7.22882	7.22882	8.15812	7.22882	7.22882	7.22882	7.22882	9.23059	7.22882	8.70905	9.13001	7.22882	8.71803	8.128	7.88069	11.3094	9.92563
N-linked	144	NGA2 - 07	7.22882	7.22882	7.38709	7.22882	7.22882	7.22882	7.22882	7.22882	7.30348	7.22882	7.22882	7.22882	7.22882	7.22882	7.22882	7.22882	7.22882	7.22882	7.22882	7.6599	7.22882	7.22882	7.22882	7.22882	7.22882	7.22882	7.22882	7.22882	7.22882	7.22882	7.22882	7.22882	7.22882	7.22882	7.22882	7.22882	7.22882	7.22882	7.22882	7.22882	7.22882	7.22882	7.22882	7.22882	7.22882	7.22882	7.22882
peptide-Tn	145	Ac-V-Tn(Thr)-S-G - 08	7.22882	7.83091	7.86576	7.22882	7.22882	7.22882	8.6463	7.22882	10.5549	9.30882	7.22882	7.58063	7.37628	7.22882	7.22882	7.22882	7.22882	7.22882	7.67556	8.26198	7.22882	7.22882	7.22882	7.22882	7.22882	7.22882	7.22882	7.22882	7.22882	7.22882	7.22882	7.22882	7.22882	7.22882	7.22882	7.22882	7.22882	7.22882	7.22882	7.22882	8.33289	7.22882	7.22882	7.22882	7.22882	9.18805	7.22978
peptide-Tn	146	Ac-V-Tn(Thr)-S-G - 19	7.22882	8.19267	9.51635	7.41966	7.80037	7.22882	7.6787	7.43697	11.1996	8.16781	7.22882	7.22882	8.25418	7.22882	8.9358	7.24339	7.64065	8.36497	7.79119	8.84491	10.1211	8.42851	7.22882	7.22882	7.22882	7.22882	7.22882	7.22882	7.22882	7.22882	9.12527	8.743	7.46803	7.22882	10.4166	7.22882	7.22882	7.22882	7.22882	7.22882	9.32451	7.22882	7.77326	7.42389	7.32138	10.0259	7.96942
peptide-Tn	147	Ac-A-Tn(Thr)-S-G - 05	7.22882	7.59535	7.22882	7.22882	7.22882	7.22882	7.22882	7.32114	8.03298	8.03298	7.22882	7.22882	7.22882	7.22882	7.22882	7.22882	7.22882	7.22882	7.22882	7.24857	7.22882	8.36101	7.22882	7.22882	7.22882	7.22882	7.22882	7.22882	7.22882	7.22882	8.87127	7.32851	7.22882	7.22882	7.22882	7.22882	7.22882	7.22882	7.22882	7.22882	7.22882	7.22882	7.22882	7.22882	7.22882	8.49031	7.22882
peptide-Tn	148	Ac-A-Tn(Thr)-S-G - 08	7.22882	9.51569	7.62188	7.22882	7.22882	7.22882	7.33916	8.3625	10.1172	8.74148	7.22882	7.22882	7.73657	7.31012	7.22882	7.22882	7.22882	7.22882	7.22882	8.5783	7.22882	9.7079	7.22882	7.22882	7.22882	7.22882	7.22882	7.22882	7.22882	7.22882	10.5385	9.63152	7.22882	7.22882	7.22882	7.22882	7.22882	7.22882	7.22882	7.22882	7.86326	7.22882	7.47577	7.22882	7.22882	9.19377	7.22978
peptide-Tn	149	Ac-A-Tn(Thr)-S-G - 23	7.22882	11.7235	9.37943	7.42408	7.22882	7.22882	9.95885	11.1455	11.536	7.3309	7.22882	7.7817	8.76	7.94065	8.34333	7.52083	7.27127	9.20491	7.68186	9.04675	8.1937	11.3292	7.22882	8.10041	7.22882	7.70486	7.22882	7.22882	7.22882	7.22882	11.5012	11.3184	7.73888	7.22882	7.22882	7.22882	7.22882	7.22882	7.22882	7.29632	8.73408	8.32331	9.77299	8.4075	8.10173	10.5148	11.4026
N-linked	150	NA3 - 05	7.22882	7.22882	7.22882	7.22882	7.22882	7.22882	7.22882	7.22882	7.58736	7.22882	7.22882	7.22882	7.22882	7.22882	7.22882	7.22882	7.22882	7.22882	7.22882	7.56852	7.22882	7.22882	7.22882	7.22882	7.22882	7.22882	7.22882	7.22882	7.22882	7.22882	7.22882	7.22882	7.22882	7.22882	7.22882	7.22882	7.22882	7.22882	7.22882	7.22882	7.22882	7.22882	7.22882	7.22882	7.22882	7.22882	7.22882
peptide-Tn	151	Ac-S-Tn(Thr)-G-G - 07	7.22882	8.90455	8.90138	7.22882	7.22882	7.22882	7.22882	7.22882	10.9858	9.69432	7.22882	7.33594	9.19759	7.50085	8.25621	7.22882	7.22882	7.22882	7.61736	8.58997	7.43067	7.22882	7.22882	7.22882	7.22882	7.22882	7.22882	7.22882	7.22882	7.22882	7.22882	7.22882	7.22882	7.22882	7.22882	7.22882	7.22882	7.22882	7.22882	7.22882	8.13363	7.22882	7.49587	7.22882	7.22882	10.0847	7.22882
peptide-Tn	152	Ac-S-Tn(Thr)-G-G - 19	7.22882	9.26618	10.3904	7.51812	7.22882	7.22882	7.22882	7.90958	12.5747	7.22882	7.22882	7.22882	10.0144	9.21408	11.2891	7.27936	8.3613	9.24058	7.69599	9.18201	8.8477	7.22882	7.22882	7.40594	7.22882	7.22882	7.83813	7.22882	7.22882	7.22882	10.4437	9.82336	7.9731	7.22882	7.22882	7.22882	7.22882	10.2468	7.22882	7.22882	10.1538	7.22882	8.86943	8.01876	7.66921	11.3034	8.58876
N-linked	153	NA2 - 08	7.22882	7.22882	7.22882	7.22882	7.22882	7.22882	7.22882	7.22882	7.45239	7.22882	7.22882	7.22882	7.22882	7.36032	7.22882	7.22882	7.22882	7.22882	7.22882	7.22882	7.22882	7.22882	7.22882	7.22882	7.22882	7.22882	7.22882	7.22882	7.22882	7.22882	7.22882	7.22882	7.22882	7.22882	7.22882	7.22882	7.22882	7.22882	7.22882	7.22882	7.22882	7.22882	7.22882	7.22882	7.22882	7.22882	7.22882
peptide-Tn	154	Ac-T-Tn(Thr)-P-G - 08	10.2182	8.25444	10.4144	8.35244	8.97766	8.74499	12.4438	7.31341	10.3698	13.2641	7.45472	12.8591	7.77863	7.99407	7.22882	12.8218	7.60742	12.8488	8.73692	10.3318	12.6977	7.22882	7.22882	7.22882	7.582	7.41339	7.22882	7.22882	7.22882	7.22882	10.9256	10.9234	8.89726	12.1501	9.71572	7.22882	7.22882	7.22882	9.62694	11.5761	14.3885	10.1821	9.91422	10.1626	7.66114	9.51445	11.5968
peptide-Tn	155	Ac-T-Tn(Thr)-P-G - 21	11.951	8.17681	12.4982	10.0635	10.8246	9.77764	14.8746	9.59345	12.4002	14.3212	9.81778	14.8356	8.90818	8.78415	8.5913	14.65	9.66689	14.6916	10.7053	12.4932	14.7691	9.84828	7.22882	9.07851	11.784	10.8551	10.7289	7.22882	7.22882	11.7079	13.9854	14.1825	12.7206	14.3989	12.6098	7.31327	7.66596	8.33931	12.9417	13.469	15.7043	12.0394	11.7169	12.5973	9.79531	10.8165	13.5958
peptide-Tn	156	Ac-S-Tn(Thr)-S-G HSA-23	7.22882	7.22882	9.76648	7.22882	7.22882	7.22882	7.28504	8.4023	10.4149	7.22882	7.22882	7.22882	8.17767	8.22756	8.69344	7.22882	7.50131	9.34801	7.22882	8.36741	7.22882	7.63279	7.22882	7.22882	7.22882	7.22882	7.22882	7.22882	7.22882	7.22882	11.5104	10.9061	7.52898	7.22882	7.22882	7.22882	7.22882	7.22882	7.22882	7.22882	7.22882	7.22882	8.28532	7.22882	7.22882	10.9539	8.53657
peptide-Tn	157	Ac-S-Tn(Thr)-S-G HSA-04	7.22882	7.22882	7.22882	7.22882	7.22882	7.22882	7.22882	7.22882	8.22058	10.2216	7.22882	7.24757	7.22882	7.22882	7.22882	7.22882	7.22882	7.25769	7.22882	7.94521	7.22882	7.22882	7.22882	7.22882	7.22882	7.22882	7.22882	7.22882	7.22882	7.22882	7.72183	7.22882	7.22882	7.22882	7.22882	7.22882	7.22882	7.22882	7.22882	7.22882	7.22882	7.22882	7.22882	7.22882	7.22882	8.2286	7.22882
peptide-TF	158	Ac-TF(Ser)-G - 04	7.22882	7.23741	8.26391	7.66737	7.22882	7.22882	7.22882	8.05331	10.3826	8.70708	7.22882	7.22882	7.87094	7.22882	7.35542	7.22882	7.63277	8.65028	7.50148	8.38426	7.22882	7.22882	7.22882	7.22882	7.22882	7.22882	7.22882	7.22882	7.22882	7.22882	7.22882	7.22882	8.01197	7.22882	7.22882	7.22882	7.22882	7.22882	7.22882	7.22882	7.44451	7.22882	7.293	7.38368	7.22882	9.21865	7.66733
peptide-TF	159	Ac-TF(Ser)-G - 24	7.99575	7.92787	10.1523	12.2907	7.32138	8.14527	8.68302	10.0198	10.2919	7.22882	7.22882	7.22882	9.78298	9.10357	9.52332	10.099	9.54183	10.7079	8.45878	7.9722	8.02525	7.22882	9.18474	8.07799	8.90421	7.22882	7.22882	7.22882	7.22882	7.22882	8.20922	7.45756	10.7993	8.35371	9.29673	8.26947	7.40968	8.23712	8.1859	10.905	7.76056	8.01967	8.49298	8.99736	8.52763	11.1832	10.7204
peptide-Tn	160	Ac-T-Tn(Thr)-P-G - 04	9.56051	7.91518	9.46285	8.18118	7.4213	8.30913	11.0922	7.22882	9.47586	12.5156	7.24757	12.5452	7.27566	7.79136	7.22882	11.5141	7.22882	11.5732	8.71156	9.43729	11.0956	7.22882	7.22882	7.22882	7.22882	7.22882	7.22882	7.22882	7.22882	7.22882	8.99715	8.70063	7.68798	10.17	7.90462	7.22882	7.22882	7.22882	7.85114	10.7278	13.7087	9.33472	9.26289	9.81154	7.30751	9.0297	10.1428
peptide-Tn	161	Ac-S-Tn(Thr)-G-G - 03	7.22882	7.4808	7.81774	7.22882	7.22882	7.22882	7.22882	7.22882	9.55201	10.0783	7.22882	8.1171	8.22493	7.22882	7.22882	7.22882	7.22882	7.22882	7.22882	8.28728	7.26957	7.22882	7.22882	7.22882	7.22882	7.22882	7.22882	7.22882	7.22882	7.22882	7.22882	7.22882	7.22882	7.22882	7.22882	7.22882	7.22882	7.22882	7.22882	7.22882	7.90603	7.22882	7.23726	7.22882	7.22882	9.35267	7.22882
peptide-Tn	162	Ac-V-Tn(Thr)-S-G - 04	7.22882	7.22882	7.22882	7.22882	7.22882	7.22882	7.22882	7.22882	9.17786	7.59492	7.22882	7.35486	7.22882	7.22882	7.22882	7.22882	7.22882	7.22882	7.22882	7.98551	7.22882	7.22882	7.22882	7.22882	7.22882	7.22882	7.22882	7.22882	7.22882	7.22882	7.22882	7.22882	7.22882	7.22882	7.22882	7.22882	7.22882	7.22882	7.22882	7.22882	7.22882	7.22882	7.22882	7.22882	7.22882	8.89695	7.22882
peptide-Tn	163	Ac-S-Tn(Thr)-A-G - 04	8.49649	10.7753	9.15123	8.01185	7.22882	7.22882	7.32114	7.55507	11.04	12.5831	7.22882	9.74458	7.59236	8.24115	7.22882	7.22882	7.22882	7.22882	9.83628	9.07815	7.30345	7.22882	7.22882	7.22882	7.22882	7.22882	7.22882	7.22882	7.22882	7.22882	7.22882	7.22882	8.2285	7.22882	7.22882	7.22882	7.22882	7.22882	7.22882	7.22882	9.28304	8.00011	7.95177	8.18883	7.32138	9.57155	7.22882
glycolipid-neutral	164	GA2di (accurate) - 28	12.3163	16.6782	11.3394	13.3411	12.7735	10.3082	11.5312	10.7932	14.1764	14.9605	7.65764	11.7517	11.1884	11.8452	14.4173	9.54606	10.0835	11.6498	16.3363	13.076	12.871	7.3616	7.22882	13.9391	9.58243	9.42035	16.6655	8.131	7.22882	12.9342	15.8174	15.7289	12.8302	8.79591	11.8883	11.8757	9.16806	11.9946	11.7448	10.9358	10.0059	12.782	12.8879	12.2175	12.2207	11.121	13.1817
N-linked	165	NGA3B - 06	7.22882	7.22882	7.22882	7.22882	7.22882	7.22882	8.02076	7.22882	8.61194	7.22882	7.22882	7.22882	7.22882	7.22882	7.22882	7.22882	7.22882	7.22882	7.22882	7.69273	7.22882	7.22882	7.22882	7.22882	7.22882	7.22882	7.22882	7.22882	7.22882	7.22882	7.22882	7.22882	7.22882	7.22882	7.22882	7.22882	7.22882	7.22882	7.22882	7.22882	7.22882	7.22882	7.22882	7.22882	7.22882	7.22882	7.22882
N-linked	166	NGA3 - 01	7.22882	7.22882	7.22882	7.22882	7.22882	7.22882	7.22882	7.22882	12.4286	7.22882	7.22882	7.22882	7.22882	7.22882	7.22882	7.22882	7.22882	7.22882	8.22602	9.45028	7.22882	7.22882	7.22882	7.22882	7.22882	7.22882	7.22882	7.22882	7.22882	7.22882	7.22882	7.22882	7.22882	7.22882	7.22882	7.22882	7.22882	7.22882	7.22882	7.22882	7.95293	7.22882	7.22882	7.22882	7.22882	7.22882	7.22882
N-linked	167	NGA4 - 06	7.22882	13.5153	8.17386	7.22882	7.22882	7.22882	11.974	7.22882	12.623	7.22882	7.22882	7.22882	7.22882	7.22882	7.22882	7.22882	7.22882	7.22882	7.30348	9.87898	11.6167	7.22882	7.22882	7.48483	7.22882	7.22882	7.26717	7.22882	7.22882	7.22882	7.22882	7.22882	7.22882	7.22882	7.22882	7.22882	7.22882	7.22882	7.22882	7.22882	7.22882	7.22882	7.22882	7.28668	7.22882	7.22882	7.22882
N-linked	168	NGA4(B)2 - 04	8.07207	7.22882	8.49326	7.22882	7.22882	7.22882	12.2604	7.22882	10.4093	7.22882	7.22882	7.22882	7.61551	7.24036	7.59785	7.90376	7.9155	7.22882	8.7672	9.62169	8.72595	7.22882	7.40001	7.68361	7.58997	7.22882	7.46484	7.56771	7.22882	10.0324	7.76244	7.75172	7.32601	7.22882	7.22882	7.22882	7.73418	8.37757	7.22882	7.64104	7.33594	9.18786	9.44783	7.97175	7.22882	8.61105	8.64459
N-linked	169	NGA5B - 02	7.38279	7.27763	7.43087	7.22882	7.22882	7.22882	12.3374	7.22882	8.72992	9.14971	7.22882	7.43565	7.22882	7.27566	7.22882	7.25781	7.24333	7.22882	7.41017	9.5251	7.65287	7.22882	7.22882	7.22882	7.22882	7.22882	7.22882	7.22882	7.22882	8.10609	7.50612	7.41322	7.22882	7.22882	7.22882	7.22882	7.22882	7.22882	7.22882	7.22882	7.57128	8.69431	8.77466	7.35627	7.22882	7.24339	8.1738
N-linked	170	NA4 - 05	7.22882	7.22882	7.22882	7.22882	7.22882	7.22882	7.22882	7.22882	8.62676	7.22882	7.22882	7.22882	7.22882	7.22882	7.22882	7.22882	7.22882	7.22882	7.22882	7.22882	7.22882	7.22882	7.22882	7.22882	7.22882	7.22882	7.22882	7.22882	7.22882	7.22882	7.22882	7.22882	7.22882	7.22882	7.22882	7.22882	7.22882	7.22882	7.22882	7.22882	7.22882	7.22882	7.22882	7.22882	7.22882	7.22882	7.22882
peptide-Tn	171	Ac-P-Tn(Thr)-T-G - 05	7.22882	7.22882	7.22882	7.22882	7.22882	7.22882	7.58903	7.22882	8.46292	9.38171	7.22882	7.58737	7.24228	7.22882	9.82282	7.22882	7.22882	7.22882	7.22882	7.85623	7.22882	7.22882	7.22882	7.22882	7.22882	7.22882	7.22882	7.22882	7.22882	7.22882	7.22882	7.22882	7.22882	7.22882	7.22882	7.22882	7.22882	7.22882	7.22882	7.22882	7.82983	7.22882	7.22882	7.22882	7.22882	9.00187	7.22882
peptide-Tn	172	Ac-P-Tn(Thr)-T-G - 08	7.22882	7.22882	8.43682	7.22882	7.22882	7.22882	8.30359	7.22882	10.2733	8.10947	7.22882	7.80252	8.7757	7.22882	10.9329	7.22882	7.22882	7.24333	7.22882	8.91846	7.22882	7.22882	7.22882	7.22882	7.22882	7.22882	7.22882	7.22882	7.22882	7.22882	8.93779	7.75241	7.22882	7.99178	7.22882	7.22882	7.22882	7.22882	7.22882	7.22882	8.78756	7.22882	7.45236	7.22882	7.22882	9.48618	7.288
peptide-Tn	173	Ac-P-Tn(Thr)-T-G - 22	7.22882	7.41019	9.58291	7.22882	7.22882	7.22882	10.5043	8.32558	11.8905	7.22882	7.22882	9.99051	9.512	7.44509	12.6812	7.22882	7.6891	9.35344	7.50148	9.15831	8.4095	9.21188	7.22882	9.22182	7.22882	7.22882	7.22882	7.22882	7.22882	7.22882	11.2543	10.7031	7.22882	11.0565	7.22882	7.22882	7.22882	7.50234	7.22882	7.34241	10.8061	8.05481	8.91883	8.56124	8.2687	10.7629	9.17865
peptide-Tn	174	Ac-Tn(Thr)-Tn(Thr)-Tn(Thr)-G - 05	13.482	9.25867	15.5277	12.145	11.3458	12.1017	16.2881	10.4415	14.7677	16.6192	11.2781	16.0839	9.92176	8.8754	9.02166	12.5665	7.61151	14.6482	8.4464	14.5749	13.7479	7.2728	7.22882	9.20412	13.4771	12.0832	12.794	8.26156	7.22882	13.2232	13.9434	14.178	14.0481	15.2623	14.1899	9.09015	7.22882	8.58511	13.6113	13.5753	10.8285	13.7725	8.95243	13.2533	8.01154	10.4677	12.789
peptide-Tn	175	Ac-Tn(Thr)-Tn(Thr)-Tn(Thr)-G - 08	13.7402	10.5414	15.9868	12.387	12.6266	12.5057	16.3063	11.4581	15.7863	16.6618	12.5473	15.8142	11.1711	10.4181	10.5598	13.4413	9.04439	14.8931	10.0926	16.0035	15.0428	8.86888	7.30688	9.77785	14.4348	13.0059	13.7803	9.6665	7.22882	14.0349	14.8095	15.1423	14.786	15.8524	14.9663	11.0753	7.22882	9.72157	14.2805	14.351	12.0714	14.1188	9.94749	14.2412	9.43329	10.7626	13.5645
peptide-Tn	176	Ac-Tn(Thr)-Tn(Thr)-Tn(Thr)-G - 20	14.2228	12.1395	16.3794	13.2656	13.4854	13.0241	16.6149	12.5032	16.2237	17.0509	12.9479	16.8763	11.6741	10.9922	11.5559	14.5993	11.1053	15.7047	11.7952	17.2817	15.1547	11.3532	9.04084	10.9849	15.6571	14.3448	15.0512	11.2118	7.22882	15.1685	15.6378	16.0093	15.7455	16.7472	15.931	12.3292	7.62946	11.3625	15.1174	15.3596	12.9026	15.0241	10.7217	14.7715	10.2039	11.4397	14.657
peptide-Tn	177	Ac-S-Tn(Thr)-Tn(Thr)-G - 05	7.22882	7.22882	7.6025	7.22882	7.22882	7.22882	7.22882	7.22882	7.22882	7.22882	7.22882	7.22882	7.92938	7.22882	7.22882	7.22882	7.22882	7.42458	7.22882	7.22882	7.22882	7.22882	7.22882	7.22882	7.22882	7.22882	7.22882	7.22882	7.22882	7.22882	7.22882	7.22882	7.22882	7.22882	7.22882	7.22882	7.22882	7.22882	7.22882	7.22882	7.22882	7.22882	7.22882	7.22882	7.22882	9.55315	7.22882
peptide-Tn	178	Ac-S-Tn(Thr)-Tn(Thr)-G - 09	7.22882	7.22882	9.76433	7.22882	7.22882	7.22882	7.22882	7.22882	9.11089	8.40439	7.22882	7.26768	9.56899	7.22882	7.36214	7.22882	7.34762	7.9155	7.22882	8.44333	7.22882	7.22882	7.22882	7.22882	7.22882	7.22882	7.22882	7.22882	7.22882	7.22882	7.22882	7.22882	7.22882	7.22882	7.22882	7.22882	7.22882	7.22882	7.22882	7.22882	9.80738	7.22882	7.293	7.22882	7.22882	10.0745	7.22882
peptide-Tn	179	Ac-S-Tn(Thr)-Tn(Thr)-G - 22	7.22882	7.22882	10.4356	7.22882	7.22882	7.22882	8.05866	7.70966	7.75115	7.22882	7.22882	7.32638	9.39801	7.59428	9.67013	7.22882	8.50942	9.00852	7.41017	8.48141	7.3871	7.22882	7.22882	7.71372	7.22882	7.22882	7.22882	7.22882	7.22882	7.22882	7.22882	7.22882	7.44562	7.22882	7.22882	7.31186	7.22882	7.22882	7.22882	7.22882	10.773	7.22882	8.21851	7.4446	7.22882	10.5163	7.22882
non-human-aGal	180	Gala3-type1 - 09	7.56317	9.20132	10.9792	7.22882	7.73291	11.3713	14.8731	10.4118	16.7785	13.5009	8.44084	9.40883	11.6244	7.22882	14.8586	9.92428	8.86159	11.571	11.8383	14.6206	12.9064	15.0604	7.22882	15.4451	8.47393	15.0809	12.6251	9.83749	13.8964	10.5708	9.1163	8.91209	13.3431	13.2914	8.24891	13.0205	13.3707	11.7802	7.54413	10.7152	9.89369	8.62555	9.20099	12.8435	8.66445	10.9477	11.2721
Blood Group H	181	2'FucLac (BG-H6) - 07	12.0582	15.6292	12.4417	7.23726	17.4324	12.652	16.9386	14.434	16.9084	13.2148	13.3051	8.16613	15.2956	12.404	16.0478	12.164	15.064	11.1288	16.2062	13.0422	14.211	15.2189	10.9821	14.8602	8.31374	18.0187	16.202	13.3766	13.8431	7.71577	15.3586	15.072	14.1745	16.4113	17.2963	14.2116	9.66632	13.1729	7.22882	11.821	16.8731	15.6844	15.0534	15.9758	13.1103	12.0722	17.3265
peptide-Tn	182	Ac-S-Tn(Thr)-V-G - 04	7.22882	7.22882	7.22882	7.22882	7.22882	9.7789	7.24802	7.22882	7.22882	7.22882	7.22882	7.22882	12.7461	7.22882	7.22882	7.22882	7.22882	7.22882	7.22882	9.66265	7.22882	7.22882	7.22882	7.22882	7.22882	7.22882	7.22882	7.22882	7.22882	7.22882	7.22882	7.22882	7.22882	7.22882	7.22882	7.22882	7.22882	7.99003	7.22882	7.22882	7.26768	7.22882	7.22882	7.22882	7.22882	8.54461	7.22882
peptide-Tn	183	Ac-S-Tn(Thr)-V-G - 22	7.22882	7.22882	8.16167	7.22882	7.22882	10.4056	7.25737	9.03116	7.96527	7.22882	7.22882	7.22882	13.4491	7.22882	7.22882	7.22882	7.22882	7.42014	7.75193	7.22882	7.22882	7.22882	7.22882	7.22882	7.22882	7.22882	7.22882	7.22882	7.22882	7.22882	7.22882	7.22882	7.22882	7.22882	7.22882	7.22882	7.22882	10.0599	7.22882	7.22882	7.22882	7.22882	7.22882	7.22882	7.22882	9.75387	9.00267
peptide-Tn	184	Ac-G-V-Tn(Thr)-S-A-G - 04	7.22882	8.06059	7.22882	7.22882	11.2617	7.22882	9.18323	7.22882	9.90195	8.44975	7.7817	7.33594	10.9882	7.22882	7.51974	7.22882	9.5495	7.22882	9.28161	8.35037	7.22882	7.22882	7.22882	7.22882	7.22882	11.9523	7.22882	7.22882	7.22882	7.22882	7.22882	7.22882	7.22882	7.85904	10.5715	7.22882	7.22882	7.22882	7.22882	7.22882	10.6784	9.39352	8.50914	8.7324	7.22882	8.65279	10.6066
peptide-Tn	185	Ac-G-V-Tn(Thr)-S-A-G - 21	7.22882	7.22882	8.42131	7.22882	9.07191	7.22882	7.22882	7.71306	8.49963	7.22882	7.22882	7.22882	9.28094	7.51569	7.68001	7.22882	7.51865	7.22882	7.22882	7.26805	7.71372	7.22882	7.22882	7.51406	7.22882	8.55741	7.22882	7.22882	7.22882	7.22882	7.22882	7.22882	7.22882	7.22882	7.22882	7.22882	7.22882	7.22882	7.22882	7.22882	8.09735	7.24757	7.22882	7.66392	7.22882	9.92065	7.73503
peptide-TF	186	GTSSAS-TF(Thr)-GHATPLPVTD	7.22882	7.27763	7.22882	7.22882	7.22882	7.22882	7.22882	7.22882	8.59739	7.22882	7.22882	7.22882	7.22882	7.22882	7.22882	7.22882	7.22882	7.22882	7.22882	7.98699	7.22882	7.22882	7.22882	7.22882	7.22882	7.3009	7.22882	7.22882	7.22882	7.22882	7.22882	7.22882	7.22882	7.22882	7.22882	7.22882	7.22882	7.22882	7.22882	7.22882	7.22882	7.22882	7.49087	7.22882	7.22882	7.22882	7.47896
peptide-TF	187	GTSSA-TF(Ser)-TGHATPLPVTD	7.26768	7.70265	7.22882	7.22882	8.0797	7.22882	8.17417	7.22882	9.00989	9.64361	7.22882	7.22882	7.82163	7.22882	7.22882	7.22882	7.31831	7.22882	8.28565	8.34349	7.44895	7.22882	7.22882	7.22882	7.22882	9.79828	7.22882	7.22882	7.22882	7.22882	7.22882	7.22882	7.22882	7.22882	8.0572	7.22882	7.22882	7.22882	7.22882	7.22882	8.85421	7.47942	7.22882	7.22882	7.22882	7.22882	7.60376
peptide-TF	188	GTSSASTGHA-TF(Thr)-PLPVTD	7.22882	7.22882	7.22882	7.22882	7.22882	7.22882	7.22882	7.22882	12.5185	7.22882	7.22882	7.22882	7.22882	7.22882	7.22882	7.22882	7.22882	7.22882	7.63214	10.0397	7.22882	7.22882	7.22882	7.22882	7.22882	7.22882	7.22882	7.22882	7.22882	7.22882	7.22882	7.22882	7.22882	7.22882	7.22882	7.22882	7.22882	7.22882	7.22882	7.22882	7.22882	7.22882	7.22882	7.22882	7.22882	7.22882	7.22882
peptide-TF	189	GTSSA-TF(Ser)-TF(Thr)-GHATPLPVTD	7.22882	7.22882	7.22882	7.22882	7.22882	7.22882	7.22882	7.22882	7.22882	7.22882	7.22882	7.22882	7.22882	7.22882	7.22882	7.22882	9.13813	7.22882	7.22882	8.11631	7.22882	7.22882	7.22882	7.22882	7.22882	7.22882	7.22882	7.22882	7.22882	7.22882	7.22882	7.22882	7.22882	7.22882	7.22882	7.22882	7.22882	7.22882	7.22882	9.81185	7.22882	7.22882	8.69532	9.75539	7.22882	7.22882	7.36744
peptide	190	GTSSASTGHATPLPVTD	7.22882	7.53158	7.22882	7.22882	7.29713	7.22882	7.29415	7.22882	8.99283	7.9646	7.22882	7.35486	7.22882	7.22882	7.22882	7.22882	7.22882	7.22882	7.58736	8.4141	7.22882	7.22882	7.22882	7.22882	7.22882	8.36334	7.22882	7.22882	7.22882	7.22882	7.22882	7.22882	7.22882	7.22882	7.22882	7.22882	7.22882	7.22882	7.22882	11.4488	7.98971	7.38279	7.68718	7.38978	7.22882	7.22882	8.60718
z-control	191	PEG-linker - 06	7.22882	7.22882	7.22882	7.22882	7.22882	7.22882	7.22882	7.22882	10.0733	9.20707	7.22882	7.22882	7.22882	7.22882	7.22882	7.22882	7.22882	7.22882	7.22882	8.54572	7.22882	7.22882	7.22882	7.22882	7.22882	7.22882	7.22882	7.22882	7.22882	7.22882	7.22882	7.22882	7.22882	7.22882	7.22882	7.22882	7.22882	7.22882	7.22882	7.22882	7.22882	7.22882	7.22882	7.22882	7.22882	7.22882	7.22882
non-human-aGal	192	Galilli - 21	8.32811	16.5718	14.3626	11.3845	16.9982	13.1719	16.6034	14.879	15.6313	14.8095	9.9295	8.71983	11.8847	13.6506	16.9088	12.0522	14.8623	14.1559	15.7584	15.6692	14.751	13.0223	12.6803	15.3517	14.1477	17.013	16.8277	16.0323	15.2098	14.2387	16.7751	16.5817	14.0421	14.8128	13.4258	15.0017	16.0926	13.5649	11.6989	12.7972	13.2929	15.475	10.6676	15.5326	14.0383	14.8205	15.6074
Blood Group H	193	6'Neu5Ac-LNF V - 12	7.22882	7.22882	7.22882	7.22882	7.22882	7.22882	7.22882	7.22882	7.22882	7.22882	7.22882	7.22882	7.22882	7.22882	7.22882	7.22882	7.22882	7.22882	7.22882	7.22882	7.22882	7.22882	7.22882	7.22882	7.22882	7.74478	7.22882	7.22882	7.22882	7.22882	7.22882	7.22882	7.22882	7.22882	7.22882	7.22882	7.22882	7.22882	7.22882	7.22882	7.22882	7.22882	7.22882	7.22882	7.22882	7.22882	7.22882
Lewis+Sia	194	Fuc, 6'Neu5Ac-LNnH-APD-HSA - 12	7.22882	7.22882	7.22882	7.22882	7.22882	7.22882	7.22882	7.22882	7.22882	7.22882	7.22882	7.22882	7.22882	7.22882	7.22882	7.22882	7.22882	7.22882	7.22882	7.22882	7.22882	7.22882	7.22882	7.22882	7.22882	7.22882	7.22882	7.22882	7.22882	7.22882	7.27952	7.22882	7.22882	7.22882	7.22882	7.22882	7.22882	7.22882	7.22882	7.22882	7.22882	7.22882	7.22882	7.22882	7.22882	8.84865	7.22882
carb-Sia	195	3'Neu5Ac-3-FL - 07	7.22882	8.23414	7.22882	7.22882	11.1043	7.22882	12.7499	8.14476	10.432	7.22882	7.22882	7.22882	7.22882	7.22882	9.48482	7.22882	7.22882	7.25611	7.22882	8.1257	7.22882	7.22882	7.22882	7.22882	7.22882	7.40721	7.79053	7.22882	7.22882	7.22882	8.79869	8.48589	7.22882	7.58746	8.44406	9.06398	7.22882	7.22882	7.22882	7.22882	7.70265	11.9484	8.20026	11.0007	9.32783	7.90853	9.27505
peptide	196	Ac-S-Thr-S-G - 18	12.3769	10.3436	8.94391	10.1696	7.22882	7.22882	7.22882	7.22882	11.7383	10.839	8.25444	7.22882	7.22882	9.24708	7.22882	7.22882	7.67744	8.0982	9.16551	9.72217	7.34308	7.22882	7.38732	11.0668	7.22882	7.46468	7.22882	7.22882	7.22882	7.22882	7.22882	7.22882	7.72406	7.22882	9.36935	7.22882	7.22882	10.0509	7.22882	7.22882	8.58673	9.19299	7.78645	9.25054	7.40191	7.22882	8.62697
N-linked	197	GlcNAc-Man3 - 02	7.30795	7.74745	7.22882	7.22882	7.22882	7.22882	7.22882	7.22882	10.6246	10.7636	7.22882	7.22882	7.22882	7.22882	7.22882	7.22882	7.22882	7.22882	8.0882	9.50059	7.22882	7.22882	7.22882	7.22882	7.22882	7.22882	7.22882	7.22882	7.22882	7.22882	7.22882	7.22882	7.22882	7.22882	7.22882	7.22882	7.22882	7.22882	7.22882	7.22882	7.38131	7.22882	7.22882	7.22882	7.22882	7.22882	7.22882
N-linked	198	LacNAc-Man5 - 02	7.22882	8.61385	7.26552	7.22882	10.1577	7.22882	8.48087	7.22882	8.28742	10.1233	7.22882	7.5468	7.40183	7.26712	8.67396	7.22882	7.58533	8.08754	7.96435	9.42282	8.75433	7.54413	7.22882	7.22882	7.22882	7.22882	7.27707	7.22882	7.22882	10.0726	7.64703	7.50099	7.22882	7.22882	7.22882	7.2563	8.57945	7.53372	7.83254	7.22882	7.77469	7.47942	7.22882	8.0011	7.22882	7.22882	7.3832
N-linked	199	GlcNAc-Man5 - 03	7.22882	7.44451	7.22882	7.22882	7.22882	7.22882	7.23389	7.22882	8.39959	9.5962	7.22882	7.88399	7.22882	7.22882	7.22882	7.22882	7.22882	7.22882	7.22882	8.76997	7.22882	7.22882	7.22882	7.22882	7.22882	7.22882	7.22882	7.22882	7.22882	7.22882	7.22882	7.22882	7.22882	7.22882	7.22882	7.22882	7.22882	7.22882	7.22882	7.22882	7.64232	7.22882	7.22882	7.22882	7.22882	7.22882	7.22882
Lewis	200	LeA-LeX - 21	7.22882	9.03641	7.22882	7.22882	7.22882	7.22882	7.22882	7.22882	7.22882	8.74328	7.22882	7.22882	7.22882	11.7822	7.22882	8.08914	7.22882	7.22882	7.22882	7.22882	7.22882	7.22882	7.22882	7.22882	7.22882	7.22882	7.95483	8.78924	7.22882	7.22882	8.75803	7.97572	7.22882	7.22882	7.22882	9.66271	7.22882	11.326	7.22882	7.22882	10.1362	7.22882	7.22882	13.3636	7.22882	7.22882	7.22882
carb-Sia	201	3'Neu5Ac-LNnT - 09	7.22882	8.98874	7.22882	7.22882	7.22882	8.04435	7.22882	7.22882	7.22882	10.1432	7.22882	7.22882	8.20942	7.22882	10.6804	8.03489	7.66328	9.53816	8.8746	7.24857	9.21792	7.22882	7.22882	7.22882	7.22882	8.17675	7.73319	7.22882	7.22882	7.22882	8.81096	8.67849	7.22882	9.32486	7.22882	7.22882	7.22882	8.43834	7.22882	7.22882	7.22882	8.95909	7.22882	7.65076	7.22882	7.22882	7.22882
GAG	202	Hep-N-acetylated	7.22882	7.22882	7.22882	7.22882	7.22882	7.22882	7.22882	7.22882	7.22882	7.54896	7.22882	7.22882	7.22882	7.22882	7.22882	7.22882	7.22882	7.22882	7.22882	8.64692	7.22882	7.22882	7.22882	7.22882	7.22882	7.22882	7.22882	7.22882	7.22882	7.22882	7.22882	7.22882	7.22882	7.22882	7.22882	7.22882	7.22882	7.22882	7.22882	7.22882	7.40874	7.22882	7.22882	8.43585	7.22882	7.22882	7.22882
GAG	203	Hep-5000 - 01	7.22882	7.30708	7.24036	7.22882	7.22882	7.22882	7.94161	7.22882	7.22882	9.24546	7.22882	7.24757	7.22882	7.22882	7.22882	7.22882	7.22882	7.22882	7.86254	8.9399	7.22882	7.22882	7.22882	7.22882	7.22882	7.22882	7.22882	7.22882	7.22882	7.22882	7.22882	7.22882	7.22882	7.22882	7.22882	7.22882	7.22882	7.22882	7.22882	7.22882	7.24757	7.22882	7.22882	7.22882	7.22882	7.22882	7.22882
N-linked	204	Man6 - I - 04	7.22882	7.22882	7.22882	7.22882	7.22882	7.22882	7.22882	7.22882	9.43954	7.95356	7.22882	7.22882	7.22882	7.22882	11.4198	7.22882	7.22882	7.22882	7.22882	7.97369	7.5999	7.22882	7.22882	9.9891	7.22882	7.22882	7.22882	7.22882	7.22882	7.22882	7.22882	7.22882	7.22882	7.22882	7.22882	7.22882	7.22882	7.22882	7.22882	7.22882	7.22882	7.22882	7.22882	7.22882	7.22882	7.22882	7.22882
Lewis	205	3'-sulpho-LeX - 15	11.1277	7.22882	10.2032	8.72649	8.51414	7.22882	7.22882	7.52097	8.81976	7.22882	7.32638	7.22882	10.7855	7.22882	10.0628	7.22882	10.6092	7.99473	7.77208	8.37755	7.26957	7.22882	7.22882	7.22882	7.22882	10.7077	7.22882	7.22882	8.51324	7.22882	10.3757	10.9296	9.26955	7.91976	8.40571	7.22882	7.22882	8.63565	7.50854	7.22882	7.72464	8.32714	8.02643	7.7958	7.22882	7.22882	7.26132
GAG-Hya	206	Hya9 - 03	8.03735	13.31	7.29636	7.22882	7.22882	12.0735	11.1244	10.3013	7.8805	7.22882	7.22882	9.13549	9.92484	7.22882	10.8347	7.22882	9.54655	8.59508	7.22882	8.90451	7.47891	7.22882	7.22882	7.51984	7.80304	7.22882	12.826	7.22882	7.22882	7.22882	7.22882	7.22882	7.22882	7.22882	8.06122	7.22882	7.22882	7.6981	7.22882	7.22882	7.22882	9.73856	10.0149	9.2598	9.10446	9.86075	7.61539
Lewis	207	3'-sulpho-LeA - 15	7.22882	7.22882	7.22882	7.22882	7.22882	7.22882	7.22882	7.22882	7.22882	7.22882	7.22882	7.22882	14.502	7.25812	7.22882	7.22882	7.22882	7.22882	9.94347	14.6514	7.22882	10.1083	7.22882	7.22882	7.22882	7.22882	7.22882	7.22882	7.22882	7.22882	7.96273	8.28884	7.22882	7.22882	7.22882	7.39038	7.22882	8.88938	7.22882	7.22882	7.22882	9.08229	7.22882	7.35993	7.22882	7.22882	7.22882
non-human	208	Gala1-2Gal - 13	15.3816	15.6015	11.3935	15.4493	14.2198	16.0645	13.4551	14.2067	14.9313	17.0531	15.4641	17.1979	15.2997	16.08	14.6102	12.2968	16.5078	15.4878	15.7536	17.5827	16.6033	16.038	17.3557	15.0181	17.3431	11.3955	17.431	16.9601	18.3058	17.6047	17.5886	17.657	15.0589	16.4355	13.7907	11.6128	14.8531	15.6377	15.3624	14.8431	14.7117	17.1457	11.0371	16.4038	14.6215	12.9962	16.5531
Lewis	209	6'-sulpho-LeX - 08	7.47942	7.29733	7.22882	7.22882	7.22882	7.22882	7.22882	8.37638	10.0732	7.22882	7.22882	7.22882	7.50982	7.22882	7.22882	7.22882	7.22882	7.22882	7.22882	8.56062	7.22882	7.22882	7.22882	7.22882	7.22882	7.22882	7.22882	7.22882	7.22882	7.22882	7.22882	7.22882	7.22882	7.22882	7.22882	7.22882	7.22882	7.22882	7.22882	7.22882	7.22882	7.22882	7.27566	8.87773	7.22882	7.22882	8.6934
GAG-Hya	210	Hya8 - 03	11.1187	16.9627	13.8058	12.1272	11.3661	13.9458	16.0113	16.3337	13.9142	15.4458	14.5261	16.763	15.3491	14.3772	15.183	12.6229	12.2003	12.1559	14.0648	16.7199	17.536	17.2175	12.1904	16.9681	14.2457	13.0641	16.1838	12.0886	7.22882	14.0039	15.6017	15.5494	15.2233	16.8778	16.8254	16.5959	15.269	14.0992	12.648	12.6576	8.06634	16.4925	14.4021	15.4637	15.4913	10.666	15.6418
Lewis	211	6'-sulpho-LeA - 16	8.87836	9.82553	7.22882	10.1028	7.22882	7.22882	7.22882	7.22882	11.9448	11.0318	7.22882	8.45191	17.1444	8.05091	7.22882	7.22882	7.22882	9.53799	9.93695	14.4364	7.3625	13.3846	8.54126	7.30919	7.33741	7.22882	7.70337	7.52904	10.4344	7.46775	8.88314	9.12069	7.22882	7.65542	7.22882	10.1927	8.29631	12.1999	7.22882	7.22882	7.22882	10.6487	7.22882	11.4748	7.22882	14.6901	9.09863
Blood Group H	212	MSMFLNH I - 11	7.22882	7.22882	7.22882	7.22882	7.22882	7.22882	7.22882	7.22882	8.56652	7.22882	7.22882	7.22882	7.22882	7.22882	7.22882	7.22882	7.22882	7.22882	7.22882	7.52664	7.22882	7.22882	7.22882	7.22882	7.22882	7.22882	7.22882	7.22882	7.22882	7.22882	7.22882	7.22882	7.22882	7.22882	7.22882	7.22882	7.22882	7.22882	7.22882	7.22882	7.22882	7.22882	7.22882	7.22882	7.22882	9.41276	7.22882
Blood Group A	213	A-LeB hexa - 06	7.22882	7.44451	12.1613	7.22882	7.22882	7.22882	7.24333	14.3888	15.4692	9.71463	7.22882	9.19446	7.22882	10.3299	15.3408	12.9426	7.22882	7.22882	7.22882	14.6836	11.8434	13.4856	12.6562	13.2717	13.2694	7.22882	14.1197	7.22882	7.22882	14.6513	7.22882	7.22882	7.22882	7.77637	7.22882	7.22882	7.22882	12.2823	8.86043	15.01	14.6567	7.45332	7.77203	7.22882	7.3755	11.5058	7.22882
N-linked	214	Hybrid-M5N4B - 03	7.22882	7.22882	8.03726	9.17064	7.22882	7.22882	7.22882	7.22882	9.51917	7.41017	7.22882	7.71735	10.3311	7.38709	7.22882	7.22882	7.94167	8.42975	7.22882	10.3165	7.22882	7.22882	8.35041	7.22882	7.55989	9.25955	7.80525	7.22882	9.81741	7.25885	7.98859	7.88175	7.22882	7.28182	7.22882	7.22882	7.22882	7.22882	7.57358	7.22882	7.39966	8.82875	7.22882	7.53775	7.22882	7.22882	7.62196
Lewis	215	MSMFLnNH - 09	7.22882	7.22882	7.22882	7.22882	7.22882	7.22882	7.22882	7.22882	7.71078	7.22882	7.22882	7.22882	7.22882	7.22882	7.22882	7.22882	7.22882	7.22882	7.22882	7.47934	7.22882	7.22882	7.22882	7.22882	7.22882	7.22882	7.22882	7.22882	7.22882	7.22882	7.22882	7.22882	7.22882	7.22882	7.22882	7.22882	7.22882	7.22882	7.22882	7.22882	7.22882	7.22882	7.22882	7.22882	7.22882	7.22882	7.22882
carb-type1	216	iLNO - 06	7.22882	7.22882	7.22882	7.22882	7.22882	7.22882	7.22882	7.22882	7.22882	7.22882	7.22882	7.22882	7.22882	7.22882	8.51843	7.22882	7.22882	7.22882	7.22882	7.22882	7.22882	7.22882	7.22882	7.22882	7.22882	7.22882	7.2843	7.22882	7.22882	7.22882	7.22882	7.22882	7.22882	7.22882	7.22882	7.22882	7.22882	7.22882	7.22882	7.22882	7.22882	7.22882	7.22882	7.22882	7.22882	7.22882	7.22882
Blood Group H	217	MFLNH I - 11	7.22882	7.22882	7.22882	7.55892	7.22882	7.22882	7.22882	7.22882	7.9118	7.22882	7.22882	7.22882	7.22882	7.22882	7.22882	7.22882	7.22882	7.22882	7.22882	8.70708	7.22882	7.22882	7.22882	7.22882	7.22882	7.22882	7.22882	7.22882	7.22882	7.22882	7.22882	7.22882	7.22882	7.22882	7.22882	7.22882	7.22882	7.22882	7.22882	7.22882	7.22882	7.32638	7.22882	7.22882	7.22882	7.22882	7.22882
non-human-aGal	218	alphaGal-6-deoxy - 11	10.0138	10.37	12.1487	9.64623	10.3811	11.7735	15.9724	12.4138	15.5968	14.973	8.81173	7.64232	12.3783	7.27566	11.9106	10.7553	9.47019	11.6584	15.5668	15.7938	13.6892	7.22882	8.90023	14.53	12.0334	16.4862	13.8216	14.7602	14.2361	13.1366	11.024	11.3857	10.2233	10.6143	11.8928	9.63423	15.289	11.2832	11.1342	12.4247	9.83305	9.20956	10.1933	9.7577	8.54993	11.312	12.2897
Lewis	219	MFLNH III - 14	7.22882	7.22882	7.22882	7.22882	7.22882	7.24339	7.22882	7.22882	7.22882	7.22882	7.22882	7.22882	7.51076	7.22882	7.22882	7.22882	7.22882	7.98745	7.22882	7.22882	7.22882	7.22882	7.22882	7.22882	7.22882	7.22882	7.22882	7.22882	7.22882	7.22882	7.22882	7.22882	7.22882	7.22882	7.22882	7.22882	7.22882	7.22882	7.22882	7.22882	7.22882	7.22882	7.22882	7.22882	7.22882	8.93984	7.22882
Blood Group H	220	TFiLNO(1-2,1-2,1-3) - 04	7.22882	8.51943	7.22882	7.77517	7.22882	7.22882	7.57041	7.22882	8.23821	9.0544	7.22882	7.65	9.1007	7.44545	7.22882	7.22882	7.22882	7.22882	7.22882	9.11899	7.38732	7.22882	7.36161	7.22882	7.22882	7.22882	7.22882	7.22882	7.22882	7.22882	7.22882	7.22882	7.22882	7.22882	7.22882	7.22882	7.22882	7.22882	7.22882	7.22882	7.26768	7.55501	7.22882	7.22882	7.22882	7.22882	7.22882
Lewis	221	LeC (dimeric)-Sp - 16	8.38905	17.8662	8.07993	7.43727	7.22882	15.822	15.4583	14.3025	16.5326	15.2222	7.42674	7.22882	12.9767	11.4809	15.9754	7.22882	8.81133	11.0824	7.22882	15.9183	13.4209	13.7243	9.26287	8.11956	9.68644	11.622	9.53389	10.2786	7.74579	13.3207	15.0617	15.1744	7.4769	9.9941	13.4944	14.4926	12.3013	11.5507	8.52008	16.2143	7.5468	14.0007	12.6477	15.6712	14.2554	12.0022	14.1564
carb-Sia	222	3'Neu5Ac(9Ac)-LacNAc-Sp - 04	11.721	7.22882	7.22882	7.22882	7.22882	7.22882	7.22882	7.22882	11.7501	7.22882	7.22882	7.22882	7.22882	7.22882	7.22882	7.22882	7.72994	7.22882	7.22882	7.22882	7.24885	7.22882	9.99567	7.22882	7.22882	7.22882	7.22882	7.22882	7.69598	7.22882	7.22882	7.22882	7.22882	7.22882	7.22882	7.22882	7.29913	7.22882	7.22882	7.22882	10.3814	7.22882	7.22882	7.22882	7.22882	7.45314	7.22882
non-human-aGal	223	Bdi-g - 06	10.1009	7.82305	9.61088	12.0741	7.22882	7.43929	14.4863	11.3206	11.9453	13.1978	9.65786	7.22882	9.48839	7.22882	10.1125	8.47657	7.43285	8.58228	14.5679	15.3563	9.99546	7.22882	8.02661	11.7358	12.475	13.0163	9.72536	12.601	11.0596	13.688	10.4886	10.9657	10.923	10.3034	7.22882	9.13475	15.6985	8.52214	8.68319	8.64909	15.595	7.48939	9.03064	7.74013	7.22882	9.83238	7.22882
glycolipid-neutral	224	Lac-C5 - 14	14.5272	15.3379	17.1473	11.4967	14.0294	11.5144	15.1441	13.016	15.6884	11.6643	11.0111	9.85171	13.8525	9.83679	15.2354	12.222	16.1035	12.0161	15.0997	15.8825	13.7582	16.0222	14.0657	14.0591	12.0355	16.3563	14.2584	13.1446	13.0816	16.0494	14.0522	14.2935	15.9247	15.8116	17.0896	10.6536	10.8036	11.8308	16.3654	13.8053	16.5912	14.6057	12.2441	15.3397	11.8513	11.2532	16.2161
carb-Man	225	Mana1-6Man-a - 04	7.22882	11.3241	7.64201	7.22882	7.22882	7.49658	11.4595	7.22882	10.217	11.8436	7.22882	13.1987	11.0736	13.3758	7.22882	7.97145	7.22882	7.22882	9.57656	13.0011	7.22882	7.67939	8.90064	11.4261	7.22882	10.9812	7.59789	8.93674	12.7999	7.22882	12.3346	12.8505	7.22882	7.22882	7.22882	10.611	7.81993	10.8915	7.22882	10.8597	7.22882	9.4345	10.3167	12.2491	7.22882	7.22882	9.01455
Blood Group B	226	B tetra type 1-Sp - 16	9.9817	11.7143	13.3666	11.3137	7.22882	12.5653	10.4958	12.8159	16.05	15.5046	7.22882	14.851	13.7309	7.22882	11.8766	16.7036	12.2775	9.46496	7.69877	12.8032	13.2964	14.8075	9.13695	9.53193	16.5085	7.22882	15.8099	7.22882	8.8103	14.4671	14.0983	13.445	7.22882	12.1597	8.64831	7.22882	8.79909	16.7653	11.6796	14.6763	16.1799	7.27763	7.22882	7.34849	7.22882	10.9088	7.22882
carb-type 2	227	LacNAc-Sp - 06	7.24757	7.22882	9.98304	7.22882	7.22882	7.22882	7.56666	7.22882	9.12833	7.22882	7.22882	7.22882	8.44619	7.22882	8.42445	7.22882	10.2572	7.22882	7.22882	7.9722	8.26421	7.22882	14.4814	7.30919	8.07482	10.2564	7.22882	7.22882	7.22882	7.22882	7.4644	7.40091	7.22882	8.61698	8.68306	7.22882	8.68267	7.22882	7.24662	10.3929	9.10457	7.38279	8.24559	10.0494	7.22882	9.20495	9.11452
carb-GlcNAc	228	LNT-2-Sp - 15	10.319	14.9092	10.4532	8.58749	11.9739	11.408	14.7799	10.0641	9.60705	8.38426	9.56794	8.13363	11.155	9.45993	12.9533	8.97361	12.0714	10.8482	12.2	15.6935	13.4001	10.9525	7.22882	9.77857	10.8325	8.90188	11.022	8.34134	11.4953	8.24878	9.71897	9.68039	13.0367	13.8722	13.7131	12.0517	11.6576	10.1642	8.71471	13.3748	15.3244	11.7654	10.5443	13.0765	10.23	9.63693	10.3222
glycolipid	229	GD1a-Sp - 05	10.439	8.24514	7.22882	7.22882	7.22882	7.22882	7.46467	7.22882	11.3409	10.0874	7.22882	7.22882	7.22882	7.22882	7.22882	7.22882	7.22882	7.22882	9.11089	8.60729	7.22882	7.22882	7.22882	7.22882	7.22882	7.22882	7.22882	7.22882	7.22882	7.22882	7.22882	7.22882	7.3458	7.22882	7.22882	7.22882	7.22882	7.26702	7.22882	7.22882	7.7817	7.22882	7.22882	7.22882	7.22882	7.22882	7.22882
carb-Sia	230	6'Neu5Gc-LacNAc-Sp - 05	11.1757	7.22882	7.6859	7.22882	7.22882	7.22882	10.2296	7.22882	11.8407	7.22882	7.22882	7.22882	7.80463	7.22882	7.22882	7.22882	7.84173	7.22882	7.22882	9.95086	7.22882	7.22882	7.22882	7.22882	7.22882	8.59057	7.22882	7.22882	7.22882	7.22882	7.22882	7.22882	7.22882	7.22882	7.22882	7.22882	7.22882	7.22882	7.22882	7.22882	7.22882	7.22882	7.22882	7.22882	7.22882	7.22882	7.22882
glycolipid	231	SSEA-4-Sp - 05	11.9429	10.7912	12.6623	7.29962	10.9945	9.28776	16.4564	7.22882	13.867	8.06117	10.6585	17.0477	14.1631	7.41508	15.7135	12.6773	11.4275	9.83913	15.4491	10.133	13.6869	7.22882	10.7486	8.99959	9.04354	15.5946	13.6405	9.772	7.22882	7.22882	15.1353	14.5466	10.7013	13.0844	13.69	11.1082	7.38519	13.0668	14.2172	16.0688	11.2487	13.3034	10.0582	13.4457	7.59214	9.68254	11.3314
carb-Sia	232	3'Neu5Ac(9Ac)-LacNAc-Sp - 10	9.3826	7.22882	7.22882	7.22882	7.22882	7.22882	7.22882	7.22882	8.90309	7.22882	7.22882	7.22882	7.22882	7.91722	7.22882	7.22882	8.91285	7.22882	7.22882	8.13634	7.6883	7.22882	12.0856	7.22882	7.22882	7.22882	7.22882	7.22882	11.0769	7.22882	7.22882	7.22882	7.22882	7.22882	7.22882	7.46358	8.70433	7.22882	7.22882	7.22882	12.2113	7.22882	7.22882	7.22882	7.22882	8.60909	7.22882
Lewis	233	3'Neu5Ac(9Ac)-LeC-Sp - 12	7.97144	18.0465	7.48039	8.30766	7.22882	16.805	16.2866	15.5184	16.6084	16.1234	7.89592	9.95609	13.3914	12.8475	16.3099	7.22882	9.31123	11.2939	8.10886	16.4411	15.4314	13.8154	9.89832	10.2864	10.8072	12.7444	11.6552	13.2992	12.2712	15.7352	16.2461	16.2406	11.2939	10.05	14.0811	15.0975	13.1688	12.5328	8.55305	16.7671	10.4876	15.1222	13.4171	16.0852	15.2021	12.5383	14.9762
carb-GalNAc	234	LDN-Sp - 14	8.80462	8.62947	8.10218	7.63068	7.22882	8.2138	10.1805	9.0647	9.09743	7.22882	8.8325	12.9153	10.1026	9.01834	12.5003	8.03596	9.03231	9.69228	8.23517	8.92504	11.3996	10.8168	13.829	12.8486	7.3009	8.47107	9.04155	7.22882	7.22882	7.84894	8.56464	8.66533	12.1333	8.42646	9.81314	9.9088	9.1939	10.2701	7.22882	11.7664	9.58429	10.0838	8.6069	11.3911	9.55911	10.4057	9.59429
Blood Group B	235	B tetra type 2-Sp - 07	8.14455	7.47942	15.2634	10.5125	7.22882	7.22882	8.52575	12.2646	16.1975	15.1253	7.22882	14.428	12.9028	7.22882	12.6038	14.7831	9.14374	9.15505	7.9646	13.7703	14.0932	14.6828	11.336	13.7532	14.9825	7.31777	13.7781	7.22882	7.71577	11.3691	14.4087	13.7548	7.22882	12.8498	8.88835	7.22882	7.23424	16.52	11.5321	14.5446	15.6001	7.22882	7.22882	7.22882	7.22882	11.0034	7.22882
glycolipid	236	GD1a-Sp - 10	7.22882	8.93317	7.22882	7.22882	7.22882	7.22882	7.22882	7.22882	7.22882	8.71267	7.22882	7.22882	7.22882	7.22882	7.22882	7.22882	7.22882	7.22882	7.22882	7.56261	7.22882	7.22882	7.22882	7.22882	7.22882	7.22882	7.22882	7.22882	7.22882	7.22882	7.22882	7.22882	7.22882	7.22882	7.22882	7.22882	7.22882	7.22882	7.22882	7.22882	7.22882	7.22882	7.22882	7.22882	7.22882	7.22882	7.22882
peptide-GlcNAcb	237	Ac-S-Ser(GlcNAc-b)-S-G - 24	7.22882	12.0756	9.46877	8.3172	7.22882	7.62515	13.5248	7.4571	10.0821	7.22882	7.22882	7.22882	7.22882	8.03153	8.57708	8.26422	8.94347	9.6176	9.13541	9.80039	10.9563	8.10907	7.22882	10.6898	7.22882	9.13937	12.0245	7.22882	7.22882	7.22882	12.0457	11.608	9.15505	8.30975	10.9827	9.61774	10.4161	8.4884	7.22882	9.68026	7.22882	8.42977	9.36855	9.07757	10.9959	11.1809	7.3714
carb-type 2	238	LacNAc-Sp - 15	7.53025	7.53158	7.62188	7.22882	7.22882	7.22882	7.299	7.22882	10.5719	7.22882	7.22882	10.4618	8.65281	7.59702	9.19251	7.22882	7.93472	7.22882	7.22882	7.9177	9.26695	7.22882	15.6422	7.53703	8.08573	7.22882	7.73794	7.22882	9.61777	8.88223	9.01367	8.61628	7.22882	9.31415	7.22882	7.33294	10.4119	7.68087	7.22882	11.1377	10.6767	8.17977	8.96312	11.2662	7.22882	9.75432	9.14109
Lewis	239	LeC (dimeric)-Sp - 06	9.17803	17.2973	7.22882	7.22882	7.22882	14.5882	14.3964	13.3112	16.0449	13.894	7.22882	7.22882	11.3714	9.96714	15.0494	7.22882	8.33595	10.7373	7.22882	15.1449	12.8259	12.0444	7.22882	7.22882	9.15233	10.505	8.14481	7.97993	7.90896	11.7349	13.7854	13.9497	7.22882	8.49789	12.2879	12.8997	10.7735	10.4204	8.24238	15.223	7.22882	13.1241	11.8006	14.9037	13.3167	11.5434	13.1795
glycolipid-neutral	240	Lac-C5 - 05	13.3005	13.2191	16.8155	9.38871	13.1161	8.89356	14.0503	11.7619	14.5803	9.79239	9.26929	8.52475	13.3271	7.55701	13.4663	10.2669	15.737	11.3321	14.2725	14.4495	12.0779	13.9659	13.6461	12.6564	11.1181	15.9891	12.2177	11.8145	11.3387	14.4039	12.1732	12.368	14.5523	15.1107	15.9448	8.98122	8.87449	9.93208	15.6758	12.1835	15.7392	13.6368	11.149	14.0529	10.7478	10.5987	15.534
glycolipid	241	SSEA-4-Sp - 12	11.3899	10.9668	12.7681	7.33293	11.5625	9.96454	16.4433	9.68905	14.4036	8.38959	10.8823	16.8107	14.473	7.65739	15.8119	12.8083	11.998	11.273	15.2131	10.8661	14.1587	7.23081	11.3633	9.60811	8.78826	15.5733	13.8155	10.2474	7.22882	8.3727	15.4746	15.0359	11.1192	13.5816	14.1831	11.7945	7.85489	13.3383	14.5176	16.2461	11.5405	13.2699	10.3117	13.7	8.48654	9.47346	11.8908
non-human-aGal	242	Bdi-g - 16	12.2796	12.8765	13.1519	14.1907	7.93297	12.1408	16.2527	13.6352	15.3689	15.4719	12.5255	8.56999	12.2505	7.41901	12.5362	11.4276	10.8929	11.0453	16.482	16.55	14.2217	7.22882	10.8605	14.3913	14.7597	15.1651	13.4015	15.5167	14.4363	16.3617	13.5602	13.9457	14.1558	12.6268	10.8365	11.2118	17.1872	12.1304	11.8654	12.543	16.4995	9.60194	11.5613	10.8482	7.61955	11.1542	10.7096
Blood Group A	243	A tetra type 1-Sp - 15	7.92787	9.10332	12.029	8.05448	7.22882	9.93329	7.55534	13.5204	13.4558	13.8615	7.22882	14.4927	7.66424	7.22882	15.8615	13.9139	9.25891	8.09421	7.22882	13.4719	12.7086	15.5926	11.31	16.2093	15.783	10.0246	15.8882	7.22882	7.22882	13.3304	10.8004	9.82596	11.9458	12.5044	11.6333	7.22882	7.22882	16.3116	9.7784	13.1709	12.0118	7.22882	7.22882	7.2463	9.06406	9.94832	7.22882
non-human	244	Forssman Tetra-BSA - 05	8.98541	9.97921	10.9674	8.44121	9.43529	10.6074	10.4014	14.6378	10.4617	11.762	7.27763	13.9415	10.1187	8.9903	12.8111	10.5815	14.0893	10.9511	9.4173	10.5634	13.2753	8.11889	8.60182	12.185	12.5551	7.28015	12.6678	10.2981	7.71621	11.0874	9.84475	10.4574	12.2427	7.88409	11.4038	8.64368	7.8834	11.0504	7.79876	10.821	8.53723	8.70184	9.22694	9.52077	10.0742	11.3137	10.3911
z-control	245	BSA - C5 (Alkyne) - 10	13.6797	9.66905	7.87225	7.91058	7.36644	7.22882	7.76312	7.6435	9.12282	11.0506	7.22882	8.49946	8.13493	7.48463	7.36221	7.22882	7.22882	7.22882	7.99085	8.51239	7.61382	7.22882	7.22882	7.22882	7.47378	7.22882	7.22882	7.22882	7.22882	7.22882	7.22882	7.22882	7.22882	7.22882	7.22882	7.22882	7.22882	7.22882	7.22882	7.22882	10.015	7.49621	7.58285	7.29636	7.32138	7.22882	7.22882
Blood Group H	246	BG-H2 - 16	7.42674	7.22882	7.22882	7.22882	7.22882	7.22882	7.22882	7.22882	7.22882	7.22882	7.22882	7.22882	8.28025	7.22882	7.22882	7.50403	7.22882	7.22882	7.22882	7.22882	7.22882	7.22882	12.4728	7.22882	7.22882	7.22882	7.22882	7.22882	7.22882	7.22882	11.841	10.8701	7.22882	7.22882	7.22882	7.49883	7.22882	7.22882	7.22882	7.22882	7.22882	7.22882	7.22882	7.22882	7.22882	7.7999	12.9379
carb-Sia	247	CT/Sda-Sp - 13	7.22882	7.22882	7.22882	7.22882	7.22882	7.22882	7.22882	7.29868	11.0553	7.22882	7.22882	7.22882	7.22882	7.22882	9.52586	7.22882	8.16495	7.22882	7.22882	8.68277	7.22882	7.22882	7.22882	7.47495	8.74792	7.22882	8.7182	7.22882	10.1108	7.22882	7.5003	7.4881	7.22882	7.22882	7.22882	7.22882	7.9827	7.22882	7.22882	7.22882	7.22882	7.22882	7.22882	7.25562	7.22882	8.23594	7.22882
Blood Group A	248	A tetra type 2-Sp - 17	7.22882	7.22882	16.9743	13.9195	7.22882	7.22882	7.22882	14.9622	16.182	14.771	7.22882	16.003	7.22882	8.13768	16.691	12.9011	7.22882	7.22882	7.22882	15.5885	16.1162	16.7231	13.9043	16.2471	17.4434	7.22882	17.5398	7.22882	7.22882	15.7754	13.5298	13.0622	10.3843	12.4938	12.5469	9.14228	7.22882	15.3581	12.9966	14.9555	11.9597	7.22882	10.0039	7.22882	9.5883	11.1999	7.22882
carb-Sia	249	6'Neu5Ac-LacNAc (dimeric)-Sp - 13	9.53065	11.2316	8.16431	8.37379	9.65488	8.94029	7.22882	9.93195	10.6669	7.22882	7.22882	12.6901	9.11005	8.16152	8.79622	7.22882	8.80727	8.34339	8.60562	7.22882	11.2793	10.0629	17.374	7.22882	8.85136	8.17444	7.94041	7.22882	10.2765	7.22882	7.22882	7.22882	9.31833	7.78244	7.22882	7.22882	11.7577	7.22882	7.79842	12.4877	12.3275	10.0215	7.22882	13.1219	7.22882	8.49652	8.7857
glycolipid	250	GM3(Gc)-Sp - 14	7.22882	12.835	10.8107	7.22882	7.22882	7.22882	11.6361	7.22882	7.68894	7.22882	7.22882	7.32638	8.73558	7.22882	7.22882	7.22882	9.02366	8.89824	7.22882	12.4849	7.22882	10.1736	7.22882	7.22882	7.22882	9.39476	7.22882	7.22882	7.22882	11.2766	7.22882	7.22882	7.46803	7.22882	13.1953	7.22882	7.22882	7.22882	7.22882	7.22882	7.38279	8.41529	9.55352	9.20049	7.55645	7.22882	7.22882
carb-Sia	251	3'KDN-LacNAc-Sp - 05	7.30708	7.22882	10.0454	7.22882	7.22882	7.3755	7.22882	7.22882	9.32063	7.22882	7.22882	8.30883	9.46279	7.22882	11.7237	7.22882	8.53884	10.0978	7.56356	7.22882	7.87563	7.22882	10.4901	7.22882	9.49307	7.39761	7.22882	7.22882	9.43809	7.22882	7.22882	7.237	7.22882	7.22882	7.22882	7.22882	8.89724	7.22882	7.22882	7.22882	10.2154	8.17911	8.98694	7.41374	7.41484	9.88	7.22882
carb-GlcNAc	252	GNLacNAc-Sp - 06	8.33765	8.4563	7.22882	7.57889	7.22882	7.22882	7.56666	7.22882	7.64592	7.22882	7.22882	12.5807	7.22882	7.22882	7.22882	7.22882	7.58903	7.22882	7.22882	7.22882	8.99755	7.22882	17.2859	7.22882	7.22882	7.22882	7.60819	7.22882	7.81156	7.22882	7.22882	7.22882	7.22882	9.77512	7.22882	7.2563	12.2052	7.22882	7.22882	12.2149	12.0878	10.0734	7.34893	11.6475	7.22882	7.22882	8.22302
Blood Group A	253	2'F-A type 2-Sp - 05	9.8715	7.22882	12.0107	7.22882	7.22882	7.22882	7.22882	14.7026	15.6752	10.4083	7.22882	10.1861	7.22882	15.5969	16.8335	9.96634	7.22882	7.22882	7.22882	14.3883	13.1789	14.4412	13.5779	15.0021	15.9894	7.22882	14.1343	7.22882	7.22882	14.7625	11.0427	10.5436	8.11826	9.86691	7.22882	7.22882	7.22882	12.6784	9.89106	15.6745	14.3845	7.22882	7.89063	7.22882	7.82021	10.6312	7.22882
glycolipid-neutral	254	Gb4 tetra (P1 tetra)-Sp - 15	11.2518	10.4453	12.4934	8.22895	13.3236	7.22882	14.9513	7.24802	14.3949	7.22882	8.3185	16.3158	9.71225	8.54075	15.331	9.0568	15.4953	10.0658	14.1518	10.3495	10.2286	9.21316	12.459	12.7917	8.54966	14.41	14.5573	7.30291	7.22882	11.7647	12.3634	12.72	7.22882	11.2812	13.3179	11.0778	8.84071	14.617	10.2778	13.0741	12.2847	11.2679	10.5947	13.5777	11.1736	10.1315	11.7991
carb-GlcNAc	255	GNLacNAc-Sp - 16	10.0706	10.9405	7.4633	8.18271	8.21625	7.93132	10.1535	7.22882	8.41248	7.22882	7.22882	15.0989	7.68605	7.7471	11.3386	7.22882	8.93359	8.06666	8.21078	7.5327	11.8663	11.7407	17.7786	7.22882	7.22882	10.2798	10.9348	7.22882	11.1872	7.22882	7.91444	8.27834	8.04938	13.327	8.69883	10.2482	14.4852	7.56476	7.22882	14.1407	14.0214	12.1218	8.86871	13.3593	7.22882	8.77873	10.3985
carb-Sia	256	3'Neu5Gc-LacNAc-Sp - 06	7.22882	7.51351	7.22882	7.22882	7.22882	7.22882	7.33916	7.22882	9.6992	9.46466	7.22882	7.46347	7.22882	7.22882	7.22882	7.22882	7.22882	7.22882	7.22882	8.89984	7.22882	7.22882	10.9625	7.22882	7.22882	7.22882	7.22882	7.22882	8.99926	7.22882	7.22882	7.22882	7.22882	7.22882	7.22882	7.22882	7.29113	7.22882	7.22882	7.22882	10.862	7.22882	7.22882	7.22882	7.22882	7.22882	7.22882
glycolipid	257	GT3-Sp - 03	7.22882	7.47942	9.43169	7.22882	7.22882	7.22882	12.0636	7.22882	7.65318	7.22882	7.22882	7.22882	7.22882	7.22882	7.22882	7.22882	7.68493	9.1511	7.22882	7.94521	7.22882	8.46017	7.22882	7.22882	7.22882	7.22882	7.22882	7.22882	7.22882	7.22882	7.22882	7.22882	7.22882	7.31186	7.22882	7.22882	7.22882	7.22882	7.22882	8.58379	7.36423	7.22882	9.30853	7.24228	7.22882	7.22882	7.22882
carb-Glc	258	Glc-a - 05	8.62528	10.508	8.57561	7.22882	7.22882	7.22882	7.60742	10.4421	7.89894	13.9176	7.22882	7.22882	7.22882	7.27566	8.58952	7.40836	7.90365	7.89768	7.22882	7.22882	7.22882	7.22882	9.6794	7.51984	7.22882	8.43784	7.22882	7.22882	7.22882	7.22882	7.84894	7.22882	7.22882	7.22882	9.5308	7.22882	7.22882	7.22882	7.22882	7.22882	7.22882	7.32638	8.853	9.00128	7.22882	10.4965	8.16932
Lewis	259	LeC-Sp - 15	9.23077	17.8477	12.4407	8.13328	7.43414	16.103	15.4488	14.5881	16.3309	15.6016	7.78978	8.99479	12.8907	12.0596	15.8568	8.75011	9.85948	10.7365	8.44184	16.1335	15.1436	14.8753	9.69004	8.93369	10.8029	12.3006	11.056	12.2822	10.7813	13.7257	15.3974	15.4595	11.6117	9.95531	13.5616	14.2283	12.6147	11.57	9.76229	16.4394	9.66599	14.2482	12.707	15.6455	14.4195	11.8233	14.5634
z-control	260	Triazole linker from Xuefei - 43	15.1684	10.8514	12.3786	8.87443	10.071	9.37958	10.215	11.1138	12.5595	12.9556	8.43867	10.6932	15.133	10.6367	10.3672	7.76873	9.88343	9.79207	10.8805	9.60776	10.6408	10.0738	7.41836	9.7847	10.5596	10.1661	12.7611	8.15747	7.22882	7.49374	10.7497	10.1452	9.8501	7.51613	7.22882	8.10763	8.32453	9.84961	7.22882	7.7493	14.4328	11.7556	9.61844	10.5231	9.13343	10.0977	12.3162
carb-Sia	261	6'Neu5Ac-LacNAc-Sp - 05	7.22882	7.22882	7.22882	7.22882	7.22882	7.22882	8.85346	7.22882	7.22882	7.22882	7.22882	7.22882	7.22882	7.22882	7.22882	7.22882	7.22882	7.22882	7.22882	7.22882	7.22882	7.22882	8.15666	7.22882	7.22882	7.22882	7.22882	7.22882	7.22882	7.22882	7.22882	7.22882	7.22882	7.22882	7.22882	7.22882	7.22882	7.22882	7.22882	7.22882	7.22882	7.22882	7.22882	7.22882	7.22882	7.43412	7.22882
glycolipid	262	Fuc-GM1a - 08	7.22882	9.4881	7.22882	7.22882	7.22882	7.22882	11.5758	7.22882	9.24185	7.22882	7.22882	9.12451	7.22882	9.58263	7.22882	7.22882	7.22882	7.22882	7.22882	7.40204	7.22882	7.22882	7.22882	7.22882	7.22882	7.22882	7.22882	7.22882	7.22882	7.22882	10.0346	10.2075	7.22882	7.22882	7.22882	7.22882	12.4391	7.22882	7.26214	7.22882	7.22882	7.22882	7.22882	7.22882	7.22882	7.22882	7.22882
Lewis	263	3'KDN-LeC-Sp - 04	8.76733	17.7955	10.2392	7.6025	7.22882	15.5314	15.6288	14.6287	16.2274	15.0057	7.88295	8.75231	12.4261	11.7252	15.6273	7.22882	9.09465	10.9116	7.22882	16.1343	13.4506	12.9787	7.58359	7.22882	9.83031	11.3664	10.1349	12.0643	10.2021	14.2356	15.4395	15.3188	7.22882	8.8735	12.9002	13.6889	12.2902	11.4189	8.15246	16.3388	8.81331	14.1491	12.7175	15.6119	14.1866	12.0764	14.2246
N-linked	264	Man1 - 04	8.09137	7.22882	10.1346	7.22882	9.23622	7.22882	7.24333	7.22882	8.71267	7.22882	7.22882	7.22882	8.42569	7.22882	7.38213	7.22882	7.22882	7.57192	11.3703	8.17944	12.1262	7.22882	7.67283	7.22882	7.22882	8.46531	8.10184	7.22882	7.22882	7.22882	12.3605	11.8073	7.22882	7.22882	7.22882	7.22882	7.22882	7.64391	7.22882	7.22882	7.73912	9.88299	7.22882	7.94443	12.1888	8.59687	7.22882
Blood Group A	265	A tetra type 1-Sp - 05	10.7953	9.69346	12.9085	7.86576	7.22882	10.8498	7.22882	14.0769	14.2864	14.1964	7.22882	14.7822	7.22882	7.22882	16.3038	14.7848	7.22882	8.14929	7.22882	14.5324	13.0513	16.4514	12.1102	16.7241	16.1129	7.22882	16.3115	7.22882	7.22882	13.7248	11.2501	10.4751	12.0848	12.525	11.5999	7.22882	7.22882	16.6089	9.71451	13.5199	12.3218	7.22882	7.75889	7.22882	9.6869	10.2598	7.22882
carb-GlcNAc	266	3'GN type1-Sp - 16	8.42326	17.867	8.55358	8.13223	7.22882	15.7485	15.5874	14.4826	16.5247	15.3025	7.56317	7.70265	12.9367	11.6046	16.1611	7.24339	8.92144	11.1937	7.22882	15.8262	13.9815	13.4781	8.77875	8.22585	10.2487	11.4943	9.37568	10.3038	7.70076	13.4915	15.109	15.1444	7.22882	10.0316	13.1828	14.2562	12.3761	11.6504	8.60359	16.312	7.6878	14.2569	12.7949	15.6647	14.4323	12.0442	14.3512
Blood Group B	267	2'F-B type 2-Sp - 15	7.94617	7.22882	11.6887	10.8502	7.22882	7.46569	13.3224	12.7447	16.0322	14.9493	7.22882	10.1446	14.0011	7.22882	13.0929	14.3112	8.69106	8.2083	8.4463	13.6833	13.8744	16.5722	11.6277	14.925	16.0266	7.22882	14.5178	7.22882	7.22882	13.0487	12.7562	12.1374	7.73149	7.22882	10.3978	7.22882	11.042	16.6674	11.5522	14.7245	14.5504	7.22882	7.22882	7.22882	7.22882	10.9998	7.22882
Lewis	268	3'KDN-LeC-Sp - 12	8.77004	18.062	10.6331	8.06867	7.22882	16.6258	16.2272	15.744	16.7072	16.0712	8.27942	10.2844	13.6561	13.1861	16.2327	7.68001	9.3396	11.4488	8.33546	16.6573	14.659	14.5871	10.2561	7.98962	10.8948	12.9486	11.9756	13.3443	12.2426	15.8329	16.5072	16.3286	7.80342	10.4321	14.1245	15.263	13.2192	12.7701	8.4354	16.7782	10.7092	15.1268	13.3222	16.1133	15.1059	12.7332	14.9929
Blood Group B	269	B tetra type 2-Sp - 20	9.34378	7.22882	16.2594	12.7717	7.22882	8.06511	11.3718	14.006	16.7285	16.2311	7.65764	15.8874	13.6848	7.22882	13.9659	15.6499	9.94549	10.0954	9.66511	14.9195	15.644	16.2017	12.3319	14.9854	16.244	9.14	14.7605	7.22882	11.562	12.8775	15.6199	15.175	7.22882	13.3802	11.2729	8.88853	9.49754	17.1099	12.9411	15.6634	16.5931	7.22882	7.22882	7.8609	7.22882	11.9146	10.3189
non-human	270	Galb1-4Gal	7.38131	7.22882	7.94485	7.22882	7.67261	7.22882	9.03329	9.49885	7.22882	9.85978	7.22882	7.22882	9.63249	7.37124	9.40038	7.65284	9.46924	7.6891	7.76462	10.4478	8.85466	9.39155	7.22882	8.99988	7.22882	8.12814	11.9339	7.22975	7.71159	7.22882	9.62613	10.0459	7.22882	7.22882	7.79313	7.22882	7.22882	11.5141	7.22882	9.24128	13.3342	8.29909	11.8418	10.3517	7.22882	10.0441	9.14205
glycolipid	271	GD3-Sp - 04	7.22882	9.60335	7.22882	7.22882	7.22882	7.22882	12.0579	12.4274	7.22882	7.22882	7.22882	7.22882	7.22882	7.22882	7.22882	7.22882	7.22882	9.31859	7.22882	7.22882	7.22882	7.22882	7.22882	7.22882	7.22882	7.22882	7.22882	7.22882	7.22882	7.22882	7.22882	7.22882	7.22882	7.22882	7.22882	7.22882	7.22882	7.32773	7.22882	7.22882	7.22882	7.22882	7.25812	7.22882	7.22882	7.22882	7.22882
carb-Sia	272	3'KDN-LacNAc-Sp - 12	7.45332	7.22882	10.1674	7.22882	7.22882	7.89931	7.22882	7.22882	9.68337	7.22882	7.22882	7.22882	9.60962	7.22882	12.4445	7.22882	9.07234	10.6325	9.50155	7.22882	8.95549	7.22882	11.3544	7.22882	10.804	7.82998	7.22882	7.22882	11.213	7.22882	8.0403	8.01819	8.6167	7.22882	7.22882	7.56269	9.79339	8.08842	7.22882	7.98097	11.822	9.51581	9.32392	8.14668	7.63883	10.1363	7.26132
carb-Sia	273	3'Neu5Ac-LacNAc-Sp - 05	7.22882	7.22882	7.22882	7.22882	7.22882	7.22882	7.22882	7.22882	7.77797	7.22882	7.22882	7.22882	7.22882	7.22882	7.22882	7.22882	7.37823	7.22882	7.22882	7.22882	7.22882	7.22882	10.6912	7.22882	7.22882	7.22882	7.22882	7.22882	9.22657	7.22882	7.22882	7.22882	7.22882	7.22882	7.22882	7.22882	7.26786	7.22882	7.22882	7.22882	10.6491	7.22882	7.22882	7.22882	7.22882	7.22882	7.22882
carb-Sia	274	6'Neu5Ac-LDN-Sp - 13	7.38279	8.07298	7.25723	8.30766	7.22882	7.22882	7.3122	8.55939	7.22882	7.22882	8.64816	7.22882	9.65239	9.24784	8.68934	7.22882	8.95222	8.63521	7.22882	9.04251	8.74377	7.22882	7.22882	8.19314	7.22882	9.31527	7.22882	7.22882	7.22882	7.22882	9.16801	8.84089	7.22882	8.52806	7.22882	7.65542	7.94965	7.35121	7.22882	7.22882	9.42906	7.43707	7.22882	7.3628	7.22882	10.1445	8.44311
carb-Man	275	Man-a - 05	7.22882	7.86326	7.27203	7.22882	7.22882	7.22882	7.22882	7.22882	7.32734	9.32121	7.22882	7.22882	7.61416	7.22882	7.22882	7.22882	7.22882	7.22882	7.22882	7.22882	7.22882	7.22882	7.22882	7.22882	7.22882	7.22882	7.22882	7.22882	7.22882	7.22882	7.22882	7.22882	7.22882	7.22882	7.22882	7.22882	7.22882	7.22882	7.22882	7.22882	7.99068	7.22882	7.22882	7.22882	7.22882	9.30832	7.22882
Blood Group B	276	B tetra type 1-Sp - 04	12.0882	9.64239	11.9552	10.3286	7.22882	10.9312	7.72994	11.2374	15.0168	15.1663	7.22882	14.1725	12.8959	7.22882	10.5152	15.9923	11.3527	8.97449	7.22882	10.881	12.141	13.0162	7.22882	7.22882	15.8015	7.22882	15.0523	7.22882	7.22882	13.8549	12.7365	12.0917	7.22882	11.9345	7.60778	7.22882	7.22882	16.8004	10.9967	13.3479	16.2044	7.22882	7.22882	7.22882	7.22882	11.1452	7.22882
Blood Group A	277	A tetra type 2-Sp - 07	9.20232	7.22882	16.3163	12.469	7.22882	7.22882	7.22882	13.9906	14.2552	13.4805	7.22882	15.2487	7.22882	7.22882	15.976	11.6035	7.22882	7.22882	7.22882	14.3808	14.7134	15.7537	13.4571	15.0014	16.148	7.22882	16.4275	7.22882	7.22882	14.3232	12.2459	11.3264	7.80978	10.3768	10.8687	7.38568	7.22882	14.5133	12.0132	13.8248	10.2059	7.22882	9.13501	7.22882	7.71806	10.53	7.22882
carb-type 1	278	LNT-Sp - 06	9.34711	7.70265	7.22882	7.22882	7.22882	7.22882	7.22882	7.22882	8.21569	7.22882	7.22882	13.6637	7.22882	7.22882	7.22882	7.22882	7.22882	7.22882	7.22882	7.29207	8.33405	7.22882	17.0746	7.22882	7.22882	7.22882	7.22882	7.22882	8.74061	7.22882	7.22882	7.22882	7.22882	7.22882	7.22882	7.22882	12.6301	7.65942	7.22882	12.5028	13.3687	11.0646	7.22882	12.2526	7.22882	7.22882	7.55728
Lewis	279	LeC-Sp - 07	7.61118	17.7358	10.8364	7.40631	7.22882	15.0662	14.866	13.9621	15.9421	14.5254	7.22882	7.78867	11.8793	11.1705	15.0273	7.66626	9.09766	10.8593	7.22882	15.6212	14.2659	13.7008	7.52688	7.22882	9.98937	11.2874	9.04267	11.0782	8.66717	12.5501	14.4	14.5455	9.55786	9.31216	12.7415	13.2218	11.6598	11.1341	9.16036	15.7562	8.36124	13.542	12.4199	15.2321	14.0161	12.0314	13.8388
glycolipid	280	GQ2-Sp - 06	8.28436	9.01872	8.81237	7.22882	7.22882	7.24339	7.32558	7.22882	7.73556	7.22882	7.22882	9.88138	7.22882	7.22882	7.43285	7.22882	7.43107	7.22882	7.22882	8.22878	7.22882	7.22882	7.22882	7.22882	7.30843	8.64366	7.34037	7.22882	10.2255	7.22882	7.22882	7.22882	7.22882	7.22882	7.22882	7.22882	7.22882	7.34266	7.22882	8.18534	7.5219	7.22882	7.22882	7.24228	7.22882	7.22882	7.22882
Lewis	281	3'Neu5Ac-LeC-Sp - 12	8.19792	18.1427	7.42849	8.49591	7.22882	16.8694	16.4083	15.7828	16.7019	16.2747	7.76056	10.3833	13.7111	12.9386	16.5624	7.22882	9.09867	11.3036	7.22882	16.5546	15.1756	14.3237	10.2214	7.98823	10.7791	13.1014	12.1964	13.4919	12.322	16.0825	16.4501	16.4015	7.45907	10.4538	14.267	15.2542	13.2539	12.9013	8.62069	16.8343	10.602	15.2442	13.4585	16.1399	15.3754	13.0262	15.0862
glycolipid	282	GM3-Sp - 11	7.22882	10.4629	12.5631	7.22882	7.22882	7.22882	12.1575	10.274	7.22882	7.22882	7.22882	7.53025	8.0057	14.7262	9.26236	7.22882	9.18976	9.95625	7.22882	9.75104	7.60924	8.65264	7.22882	7.63816	7.22882	7.22882	7.22882	7.22882	7.22882	13.4686	7.22882	7.22882	9.46356	7.22882	15.3676	7.49447	7.22882	7.89043	7.22882	7.22882	7.22882	7.76764	9.39878	9.94074	7.40836	9.57054	9.78869
peptide-Tn-Ser	283	R-Tn(Ser)-Tn-hydroxyethylamide - 36	10.828	12.8828	12.4359	8.16959	7.22882	10.0406	9.95518	10.5561	14.409	12.3033	9.02759	10.5758	10.8065	10.4521	11.738	9.15518	12.5946	12.1439	9.44837	10.3407	14.1703	11.1338	8.1256	13.4292	11.3555	7.87459	7.3884	7.22882	8.52636	13.3938	12.3953	11.9867	10.4943	9.26781	13.1281	11.9986	8.84086	11.5365	12.6525	8.21662	15.8285	10.6933	10.3602	11.6254	10.0462	11.257	11.6898
Lewis	284	3'Neu5Ac-LeC-Sp - 05	8.10038	17.9103	7.54526	7.53048	7.22882	16.0349	15.8189	14.8274	16.3175	15.2318	7.30552	8.88841	12.7048	11.9938	15.7694	7.22882	8.17663	10.9076	7.22882	16.1109	14.0968	13.0992	8.17653	7.22882	9.60973	11.7252	10.7748	12.5012	10.4451	14.7571	15.6473	15.5949	7.22882	9.03093	13.209	13.9485	12.4284	11.7482	8.2057	16.4393	8.9471	14.323	12.9609	15.6535	14.5004	12.1289	14.4171
glycolipid	285	GM3-Sp - 04	7.22882	9.19446	9.58478	7.22882	7.22882	7.22882	11.1493	7.3233	7.22882	7.22882	7.22882	7.27763	7.22882	13.984	8.48589	7.22882	8.84185	9.67968	7.22882	7.3865	7.30919	7.22882	7.22882	7.22882	7.22882	7.22882	7.22882	7.22882	7.22882	11.0458	7.22882	7.22882	8.87014	7.22882	13.0717	7.22882	7.22882	7.34319	7.22882	7.22882	7.22882	7.22882	8.64837	8.57708	7.22882	9.02944	8.22792
carb-GlcNAc	286	3'GN-LacNAc (dimeric)-Sp - 14	7.22882	9.39061	8.98595	7.22882	7.22882	7.22882	7.22882	7.22882	7.91714	7.22882	7.22882	13.1665	7.22882	7.22882	7.22882	7.22882	7.22882	7.22882	7.22882	7.22882	9.37412	7.22882	17.5057	7.22882	7.22882	7.22882	7.22882	7.22882	8.64636	7.22882	7.22882	7.22882	7.2563	7.22882	7.22882	7.24076	12.3386	7.22882	7.22882	12.8008	13.5923	10.8146	7.53038	12.601	7.22882	7.22882	7.22882
carb-GlcNAc	287	LNT-2-Sp - 06	7.47942	12.9495	9.41255	7.42408	8.04528	9.42045	13.6023	7.7664	7.95288	7.30348	7.89592	7.22882	9.23084	8.17172	11.6789	7.25781	10.3517	10.1835	8.13754	14.836	10.9699	7.22882	7.22882	7.81585	9.72126	7.22882	7.30453	7.22882	7.59567	7.22882	7.22882	7.22882	10.7615	11.9051	11.382	9.18787	8.50275	8.08758	7.22882	12.1766	13.7688	9.20697	9.50407	12.0145	9.25665	7.71195	8.47313
glycolipid	288	GT2-Sp - 08	8.73074	7.22882	7.22882	7.22882	7.22882	7.22882	7.22915	7.22882	7.22882	7.22882	7.22882	7.22882	7.22882	7.22882	7.22882	7.22882	7.32558	7.22882	7.22882	7.22882	7.22882	7.22882	7.22882	7.22882	7.22882	7.22882	7.22882	7.22882	7.22882	7.22882	7.22882	7.22882	7.22882	7.22882	7.22882	7.22882	7.22882	7.69138	7.22882	7.22882	7.22882	7.22882	7.22882	7.22882	7.22882	7.22882	7.22882
non-human	289	Forssman Tetra-BSA - 13	13.4643	13.9145	13.9742	12.8089	12.0843	15.4673	13.6306	16.5394	13.5671	14.4079	8.88841	15.6842	11.2106	11.6766	15.2114	13.9563	12.4825	12.0708	10.6178	14.1644	15.9298	13.5115	12.5903	15.9953	15.8012	9.3787	16.8395	12.5942	10.9701	15.0534	13.9437	14.3095	15.7564	13.0366	14.7931	12.506	9.93346	15.194	12.7698	15.2204	13.4918	11.8525	10.8609	12.6017	13.832	12.6293	11.7616
non-human-aGal	290	alpha-Gal tetra - 17	8.31943	7.91518	13.2891	10.4625	11.5638	12.8248	16.2264	13.259	15.9847	15.148	10.5344	7.71735	12.2118	7.22882	13.0261	11.4771	9.092	12.7474	16.2391	15.9962	13.9508	7.22882	12.4107	15.9229	13.5033	17.1895	15.0952	16.5072	15.3653	14.6963	12.5911	12.8413	13.0303	11.6909	12.3871	10.5211	16.1375	11.5657	12.3315	13.2186	10.9467	10.0007	10.2489	10.5085	9.14048	11.1715	11.671
glycolipid-neutral	291	Gb5/SSEA3 - 04	8.35655	7.22882	9.93957	7.50982	7.30046	8.53478	11.1275	8.6776	10.6321	7.22882	8.98874	7.48939	7.7324	7.26712	12.8609	7.27936	10.9291	9.93358	7.22882	8.42391	9.30615	7.22882	7.38077	7.83913	7.40386	7.68272	11.2508	7.22882	7.22882	7.22882	9.58	10.3579	9.39599	7.22882	7.53016	7.96367	7.22882	12.8507	7.22882	7.22882	7.26768	7.22882	9.4113	8.85528	7.22882	9.24915	8.33164
carb-Sia	292	3'Neu5Ac-LacNAc-Sp - 10	7.57935	7.89592	7.29636	7.22882	7.22882	7.22882	7.52857	7.22882	9.16268	7.22882	7.22882	10.211	7.4387	7.22882	8.29876	7.22882	7.9476	7.22882	7.22882	7.82695	7.54271	7.22882	11.9205	7.22882	7.22882	7.22882	8.01472	7.22882	11.0499	7.22882	7.22882	7.22882	7.22882	7.22882	7.22882	7.22882	7.97641	7.22882	7.22882	7.22882	11.9097	7.22882	7.22882	7.22882	7.22882	8.05684	7.22882
Blood Group H	293	Globo H - 10	7.22882	7.22882	8.6588	8.31244	8.64324	7.22882	12.2138	7.22882	10.0693	7.22882	7.47942	8.36124	7.29259	7.22882	14.2463	7.22882	8.25473	8.32392	7.22882	11.6823	7.87563	7.22882	11.714	7.57081	7.41309	9.71829	13.4576	7.22882	7.22882	7.22882	8.446	8.7843	7.22882	7.22882	7.22882	7.96997	7.22882	12.5207	8.34577	7.7666	7.22882	7.38279	9.49798	9.12801	7.43412	9.09035	9.48633
Blood Group A	294	Globo A - 09	8.64493	7.22882	17.5197	11.5285	10.2707	7.47812	13.018	15.2718	14.5341	15.0662	7.56317	15.969	7.22882	13.1797	17.3244	15.4335	9.94905	8.16016	7.22882	17.6942	16.7756	16.4388	14.7671	17.5678	17.6227	11.372	17.2195	7.22882	7.22882	16.6117	13.8171	13.3592	15.5755	14.5624	14.4119	8.60893	7.22882	16.0702	15.2265	15.305	17.3409	7.22882	9.9149	9.60746	13.4249	11.1108	9.63972
glycolipid	295	GT2-Sp - 03	12.0667	9.21532	7.62467	7.22882	7.22882	7.22882	7.43285	7.7468	11.3748	10.1539	7.32638	9.71376	7.29636	7.22882	7.22882	7.22882	7.68999	7.22882	9.17058	9.73799	7.22882	7.22882	7.22882	7.22882	7.22882	7.22882	7.22882	7.22882	7.22882	7.22882	7.22882	7.22882	7.22882	7.22882	7.22882	7.22882	7.22882	7.72466	7.22882	7.22882	8.6526	7.42817	7.22882	7.41667	7.22882	7.22882	7.22882
carb-Sia	296	3'Neu5Gc-LacNAc-Sp - 10	7.22882	7.22882	7.22882	7.22882	7.22882	7.22882	8.05866	7.22882	9.27343	7.22882	7.22882	7.22882	7.22882	7.22882	7.22882	7.22882	7.75365	7.22882	7.22882	9.68458	7.22882	7.22882	11.7836	7.22882	7.22882	8.55733	7.4439	7.22882	11.3095	7.22882	7.22882	7.22882	7.22882	7.22882	7.22882	7.22882	8.50485	7.22882	7.22882	7.22882	12.8791	7.22882	7.22882	7.22882	7.22882	7.22882	7.22882
carb-Sia	297	3'Neu5Ac-LacNAc (dimeric)-Sp - 13	7.26768	12.6065	10.1363	7.22882	7.22882	7.22882	7.22882	7.52471	8.7333	7.22882	7.22882	13.4859	7.22882	7.22882	10.7213	7.22882	7.22882	7.22882	7.22882	9.68656	13.1662	7.22882	17.3519	11.8163	7.78836	8.00641	7.31718	7.22882	9.29577	7.22882	7.22882	7.22882	7.22882	8.8726	7.22882	7.22882	12.6537	7.80884	7.22882	13.1803	13.2563	11.2296	7.22882	12.3371	7.22882	7.22882	7.22882
carb-Sia	298	CT/Sda-Sp - 05	8.76	7.22882	7.22882	7.22882	7.22882	7.22882	7.22882	7.22882	12.1316	7.22882	7.22882	7.81049	7.22882	7.27566	7.88069	7.22882	7.22882	7.22882	7.22882	7.5977	7.22882	7.22882	7.22882	7.22882	7.22882	7.22882	7.26717	7.22882	7.22882	7.22882	7.22882	7.22882	7.22882	7.22882	7.22882	7.22882	7.22882	7.22882	7.22882	7.22882	7.22882	7.22882	7.22882	8.92161	7.92229	7.91769	7.22882
peptide-GlcNAca	299	Ac-S-Ser(GlcNAc-a)-S-G - 07	16.5268	16.7073	12.2988	9.92396	9.88531	10.6241	14.7636	12.1886	13.8829	14.9705	11.1418	8.1171	9.19391	10.489	11.5839	7.88069	15.0268	14.5293	16.0561	16.2834	16.1821	13.5769	14.9336	16.0115	15.3768	12.5854	9.14129	9.36972	11.4082	12.2916	13.6833	14.0519	12.1811	12.6983	15.4173	13.0832	11.6534	13.1704	14.5431	10.9538	11.3278	14.8526	10.0344	13.6713	13.2473	8.08896	15.1752
Blood Group H	300	TFiLNO(1-2,1-2,1-4) - 06	7.22882	7.22882	9.51206	7.22882	7.22882	7.22882	7.22882	7.22882	7.56356	7.22882	7.22882	8.40729	7.22882	7.22882	9.24707	7.22882	7.22882	7.22882	7.22882	8.38091	7.30345	7.22882	7.22882	7.61011	7.22882	7.22882	7.22882	7.22882	7.22882	7.22882	7.22882	7.22882	7.22882	7.22882	7.22882	7.22882	7.22882	10.342	7.22882	7.22882	8.59786	7.22882	7.22882	7.22882	7.22882	7.22882	7.22882
glycolipid	301	GD3-Sp - 08	7.22882	9.09386	8.7855	7.22882	7.54772	7.22882	13.6309	14.6896	7.22882	7.22882	7.22882	7.22882	7.22882	7.22882	7.22882	7.22882	8.15859	9.54389	7.22882	7.22882	7.22882	8.28471	7.22882	7.22882	7.22882	7.22882	7.22882	7.22882	7.22882	7.22882	7.5003	7.28743	7.22882	7.22882	7.96683	7.22882	7.22882	9.30651	8.83417	7.22882	7.22882	7.22882	9.1212	8.57177	7.22882	7.22882	7.22882
carb-type 1	302	LNT-Sp - 15	7.57935	9.19446	7.22882	7.22882	7.22882	7.55057	7.66121	7.22882	8.53935	7.22882	7.22882	15.1308	7.22882	7.59236	7.24339	7.22882	7.22882	7.42014	7.22882	7.22882	10.3179	7.26269	17.3456	7.22882	7.22882	8.41802	7.22882	7.22882	10.0132	7.22882	7.22882	7.22882	7.96682	7.22882	7.22882	7.22882	13.9969	7.22882	7.22882	13.7352	13.7327	11.7112	7.22882	13.1133	7.22882	7.64735	9.10751
Lewis	303	3'Neu5Gc-LeC-Sp - 12	8.03148	18.1303	8.38687	8.7671	7.22882	16.7674	16.1176	15.6574	16.4817	16.1334	7.85663	10.5027	13.541	13.0277	16.0659	7.45314	8.86555	11.2322	7.22882	16.3741	15.2503	14.346	10.1431	8.64998	10.7174	13.2983	12.074	13.159	12.1426	15.863	16.2057	16.2141	7.59326	10.2649	14.0925	15.1395	13.0318	12.6516	8.60901	16.7036	10.7574	15.2878	13.0979	15.954	15.2241	13.5372	14.785
glycolipid	304	GQ2-Sp - 03	9.71179	7.22882	7.22882	7.22882	7.22882	7.22882	9.67017	7.22882	7.22882	7.22882	7.22882	7.22882	7.22882	7.22882	7.22882	7.22882	7.22882	7.22882	7.22882	8.04181	7.22882	7.22882	7.22882	7.23081	7.41309	7.22882	7.22882	7.22882	9.85263	7.22882	7.22882	7.22882	7.22882	7.22882	7.22882	7.22882	7.22882	7.22882	7.22882	7.22882	7.22882	7.22882	7.22882	7.22882	7.22882	7.22882	7.22882
glycolipid-neutral	305	Gb5/SSEA3 - 12	10.0227	7.22882	12.7533	8.39136	10.8543	12.1768	13.5468	10.8265	11.79	12.4754	10.6742	9.27366	10.0611	10.3989	15.0253	7.32138	12.6036	11.2431	7.22882	11.8423	10.8669	9.61854	11.8642	10.3663	9.55659	10.2347	13.0717	7.22882	7.22882	10.5072	13.3006	13.5644	12.089	7.99178	10.6247	9.83285	8.05358	15.0056	9.96349	10.2801	7.86326	8.35655	10.2045	10.1743	7.69876	10.6039	10.1623
peptide-GlcNAcb	306	Ac-S-Ser(GlcNAc-b)-S-G - 07	7.22882	9.1714	7.6025	7.22882	7.22882	7.30046	9.39256	7.22882	7.22882	7.22882	7.22882	7.22882	7.22882	7.22882	7.42772	7.22882	7.22882	7.58903	7.22882	8.67823	7.74365	7.22882	7.22882	7.22882	7.22882	7.22882	7.45944	7.22882	7.22882	7.22882	7.22882	7.22882	7.22882	7.22882	7.22882	7.22882	7.22882	7.22882	7.22882	7.22882	7.22882	7.22882	7.22882	7.33822	7.22882	8.59687	7.22882
carb-type 2	307	LacNAc (dimeric)-Sp - 16	7.22882	9.71501	7.22882	7.22882	7.22882	7.64735	7.22882	7.46519	8.32881	7.22882	7.22882	14.1219	7.22882	7.73447	7.22882	7.22882	7.37394	7.22882	7.22882	7.22882	10.3677	9.02214	17.6734	7.22882	7.22882	8.7303	7.22882	7.22882	10.628	7.22882	7.22882	7.22882	7.60568	7.22882	7.22882	7.27311	13.704	7.22882	7.28463	13.673	14.0696	11.7181	7.22882	13.8042	7.22882	7.22882	8.88612
carb-Sia	308	3'Neu5Ac-LacNAc (dimeric)-Sp - 06	7.22882	11.6633	7.22882	7.22882	7.22882	7.22882	7.22882	7.44079	8.40625	7.22882	7.22882	11.1293	7.22882	7.22882	7.22882	7.22882	7.22882	7.22882	7.22882	7.22882	12.3204	7.22882	16.9236	10.7533	7.22882	7.22882	7.22882	7.22882	7.22882	7.22882	7.22882	7.22882	7.22882	7.22882	7.22882	7.22882	11.3943	7.22882	7.22882	11.9864	11.6179	9.90499	7.22882	10.9417	7.50881	7.22882	7.22882
non-human-aGal	309	alpha-Gal tetra - 04	7.22882	7.22882	10.0186	7.50565	7.22882	7.27123	14.2942	10.5275	11.8989	12.5138	7.22882	9.45341	10.1495	7.22882	9.72516	8.20536	7.22882	10.5318	13.8266	13.1229	11.2144	7.22882	8.02889	12.6452	8.07994	15.5296	9.08145	13.3011	12.5605	10.29	7.22882	7.22882	7.22882	8.32454	7.36029	7.36672	13.1335	7.22882	8.15829	9.66659	7.79451	7.22882	7.83355	7.27836	7.22882	10.221	7.22882
Lewis	310	3'Neu5Ac(9Ac)-LeC-Sp - 05	9.10239	17.6651	7.22882	7.22882	7.22882	16.0969	15.5612	14.6194	16.1671	15.0652	7.33594	8.00872	12.5783	12.1969	15.2722	7.24928	8.18254	11.1358	7.22882	16.0022	14.2179	12.8861	8.50655	7.85611	9.54418	11.645	10.4144	12.1816	10.7421	14.2435	15.5161	15.3446	10.2715	8.54923	13.1412	13.9582	12.2403	11.5049	8.11425	16.2549	9.11065	13.93	12.7379	15.5879	14.3842	11.8308	14.0682
carb-type 2	311	LacNAc (dimeric)-Sp - 06	7.58063	8.9457	7.37124	7.22882	7.22882	7.22882	7.22882	8.86006	8.44212	7.22882	7.22882	13.211	7.22882	7.22882	7.22882	7.22882	7.22882	7.22882	7.22882	7.29207	9.42909	7.22882	17.129	7.22882	7.22882	7.22882	7.22882	7.22882	7.86804	7.22882	7.22882	7.22882	7.22882	7.22882	7.22882	7.22882	12.519	7.34703	7.22882	12.7035	12.6787	10.4594	7.22882	12.2883	7.22882	7.22882	7.52733
glycolipid	312	GM2-Sp - 07	7.22882	7.22882	7.27203	7.22882	7.22882	7.22882	7.22882	7.22882	7.22882	7.22882	7.22882	7.22882	7.22882	7.22882	7.22882	7.22882	7.22882	7.22882	7.22882	7.22882	7.41303	7.22882	7.22882	7.22882	7.22882	7.22882	7.22882	7.22882	7.22882	7.22882	7.22882	7.22882	7.22882	7.22882	7.22882	7.22882	7.22882	7.22882	7.22882	7.22882	7.22882	7.22882	7.22882	7.22882	7.22882	7.44683	7.22882
carb-type 1	313	MFiLNO(1-3) - 09	7.22882	9.25867	7.22882	7.22882	7.22882	7.41484	8.66719	7.22882	7.22882	7.22882	7.22882	7.22882	7.22882	7.22882	7.22882	7.22882	7.22882	7.78886	7.22882	7.22882	7.22882	7.22882	7.22882	7.22882	7.22882	7.22882	7.22882	7.22882	7.22882	7.22882	7.22882	7.22882	7.22882	7.22882	7.22882	7.22882	7.22882	7.22882	7.22882	7.22882	7.22882	7.22882	7.31539	7.41938	7.22882	8.18375	7.22882
glycolipid	314	GD2-Sp - 04	7.22882	7.22882	7.22882	7.22882	7.22882	7.22882	7.22882	7.22882	7.22882	7.22882	7.22882	7.22882	7.22882	7.22882	7.22882	7.22882	7.22882	7.22882	7.22882	7.22882	7.22882	7.22882	7.80643	7.22882	7.22882	7.22882	7.22882	7.22882	7.22882	7.22882	7.22882	7.22882	7.22882	7.22882	7.22882	7.22882	7.22882	7.41785	7.22882	7.22882	7.57128	7.22882	7.22882	7.22882	7.22882	7.22882	7.22882
carb-Sia	315	6'Neu5Ac-LacNAc (dimeric)-Sp - 05	10.3192	10.953	8.01983	8.04589	9.25704	8.26852	7.22882	9.38508	9.86568	7.22882	7.22882	11.1033	8.30456	7.4739	8.14527	7.22882	7.36532	7.22882	7.22882	7.22882	10.1528	8.61734	16.7502	7.22882	7.24655	7.22882	7.22882	7.22882	7.71104	7.22882	7.22882	7.22882	8.24212	7.22882	7.22882	7.22882	10.3679	7.22882	7.58665	11.5876	11.1437	8.45303	7.22882	12.3416	7.22882	7.85231	7.68682
Lewis	316	3'Neu5Gc-LeC-Sp - 05	8.58208	17.5497	7.22882	7.25723	7.22882	16.1434	15.6603	14.7397	16.2107	15.3523	7.7817	9.03641	12.4941	12.2582	15.6034	7.22882	8.12652	10.9163	7.22882	16.1779	14.3627	13.3898	8.22096	7.22882	9.63387	11.7541	10.4659	12.233	10.6147	14.5736	15.5976	15.4938	7.22882	8.88262	13.1597	14.0435	12.3962	11.5591	8.02925	16.4256	8.94882	13.9989	12.7823	15.6006	14.3386	11.9683	14.2602
Lewis	317	DFLNnH, LeX/LeX - 10	7.22882	7.22882	7.22882	7.22882	7.22882	7.22882	7.22882	7.22882	7.22882	7.22882	7.22882	7.22882	7.78553	7.22882	7.22882	7.22882	7.22882	7.22882	7.22882	7.22882	7.22882	7.22882	7.22882	7.22882	7.22882	7.22882	7.22882	7.22882	7.22882	7.22882	7.22882	7.22882	7.22882	7.22882	7.22882	7.22882	7.22882	7.22882	7.22882	7.22882	7.22882	7.22882	7.22882	7.37124	7.22882	9.88482	7.22882
glycolipid	318	GD1b - 05	7.41019	7.22882	8.10979	7.22882	7.22882	7.22882	7.22882	7.22882	7.22882	7.22882	7.22882	7.22882	7.22882	7.22882	7.22882	7.22882	7.22882	7.22882	7.22882	7.22882	7.3744	7.22882	7.22882	7.22882	7.22882	7.22882	7.22882	7.22882	8.59095	7.22882	7.22882	7.22882	7.22882	7.22882	7.22882	7.22882	7.22882	7.22882	7.22882	7.22882	7.22882	7.22882	7.22882	7.22882	8.8736	7.22882	7.22882
carb-Sia	319	6'Neu5Ac-LacNAc-Sp - 11	7.22882	12.0778	7.22882	7.22882	7.22882	7.22882	7.94182	7.22882	7.24702	7.22882	7.22882	7.22882	7.22882	7.22882	7.28645	7.22882	7.22882	7.22882	7.22882	7.8071	7.22882	7.22882	7.22882	7.22882	7.22882	7.22882	7.22882	7.22882	7.22882	7.22882	7.22882	7.22882	7.22882	7.22882	7.22882	7.22882	7.22882	7.22882	7.22882	7.27107	7.22882	7.22882	7.22882	7.22882	7.22882	7.58547	7.22882
carb-GlcNAc	320	3'GN-LacNAc (dimeric)-Sp - 06	7.26768	9.53863	8.08965	7.64101	7.22882	7.3755	7.22882	7.68217	8.62676	7.22882	7.22882	14.7134	7.29636	7.44509	7.24339	7.22882	7.88869	7.22882	7.22882	7.42609	10.3083	8.56445	17.3404	7.22882	7.22882	7.32122	7.22882	7.22882	10.0849	7.22882	7.22882	7.22882	8.25408	7.22882	7.61181	8.47373	13.5622	7.22882	7.33723	13.9265	14.7656	11.4863	8.06444	13.4685	7.22882	7.44683	8.68365
N-linked	321	Man1 - 12	11.0807	9.99128	13.1655	7.22882	10.2115	8.81059	11.5506	8.78645	12.8463	7.22882	7.56317	8.73436	12.017	9.48707	11.2301	8.64178	9.3748	11.1248	14.9974	12.4836	14.2893	7.48582	9.77546	10.4234	10.043	12.1429	12.8317	10.7255	7.29989	9.94545	15.138	14.6872	10.4473	7.22882	9.97634	9.86375	7.72466	11.7692	7.26702	8.48803	12.597	13.3223	9.78031	10.6335	15.1287	10.2567	10.2403
glycolipid	322	GM3(Gc)-Sp - 05	7.22882	9.95609	7.22882	7.22882	7.22882	7.22882	9.62801	7.22882	7.22882	7.22882	7.22882	7.22882	7.22882	7.22882	7.22882	7.22882	7.66823	8.51684	7.22882	8.44011	7.22882	7.97135	7.22882	7.22882	7.22882	7.22882	7.22882	7.22882	7.22882	7.22882	7.22882	7.22882	7.22882	7.22882	8.59868	7.22882	7.22882	7.22882	7.22882	7.22882	7.22882	7.22882	8.14406	8.04389	7.22882	7.22882	7.22882
carb-GalNAc	323	LDN-Sp - 05	7.65764	7.22882	7.51117	7.29479	7.22882	7.22882	7.70284	7.75655	7.73005	7.22882	7.22882	10.1018	9.02497	8.59889	11.6247	7.22882	8.72889	8.63649	7.22882	8.58997	9.88732	9.53155	12.647	11.6837	7.22882	7.22882	7.71861	7.22882	7.22882	7.22882	7.22882	7.22882	10.2483	7.66321	7.99487	8.29977	7.72795	8.19297	7.22882	10.969	8.6526	8.90415	7.91198	10.1255	8.46167	9.52627	8.51675
carb-Sia	324	6'Neu5Ac-LDN-Sp - 05	7.22882	7.53025	7.22882	7.59074	7.22882	7.22882	7.22882	8.27652	7.22882	7.22882	7.22882	7.22882	7.61028	8.10443	7.55057	7.22882	8.61859	7.74663	7.22882	7.61493	7.91561	7.22882	7.22882	7.22882	7.22882	8.48118	7.22882	7.22882	7.38626	7.22882	7.41322	7.50612	7.22882	7.77167	7.22882	7.22882	7.59027	7.22882	7.22882	7.22882	7.51351	7.22882	7.22882	7.24228	7.22882	9.83101	7.22882
glycolipid	325	GT3-Sp - 07	7.22882	8.66023	8.45997	7.22882	7.22882	7.22882	10.2436	7.22882	7.22882	11.1567	7.22882	7.22882	7.22882	7.22882	7.22882	7.22882	7.3122	8.83848	7.22882	7.22882	7.22882	9.21618	7.22882	7.22882	7.22882	7.22882	7.22882	7.22882	7.22882	7.22882	7.22882	7.22882	7.22882	7.22882	7.22882	7.22882	7.22882	7.22882	7.22882	8.07451	7.22882	7.22882	7.34378	7.22882	7.22882	7.22882	7.22882
peptide-core 3	326	Ac-S-Thr(core 3)-S-G - 05	9.88521	7.22882	9.05206	7.22882	7.22882	7.22882	8.49769	7.22882	7.63129	7.22882	7.22882	7.22882	10.3848	7.24036	13.6885	7.22882	7.3714	7.22882	7.22882	8.251	9.44465	7.22882	7.22882	7.22882	9.59242	8.92032	10.5689	7.22882	7.93136	7.22882	7.22882	7.41322	9.12373	7.22882	7.22882	7.22882	9.05991	11.3508	7.22882	7.22882	7.22882	8.51216	7.22882	7.73647	7.92224	8.9612	9.14713
carb-Sia	327	3'Neu5Ac-LDN-Sp - 11	7.61118	7.22882	7.22882	7.22882	7.22882	7.22882	7.24333	7.22882	8.71335	10.677	7.22882	9.65581	8.6898	7.22882	12.8088	7.22882	8.61995	8.61392	9.88796	10.0375	11.6708	7.22882	7.22882	9.02874	7.22882	7.22882	7.22882	7.22882	11.6284	7.22882	9.14677	9.45455	10.3755	7.22882	7.69015	7.22882	7.39877	7.41442	7.22882	9.5388	11.1131	8.03735	9.06688	8.11165	7.27936	11.1733	7.22882
carb-GlcNAc	328	3'GN type1-Sp - 04	10.5014	17.346	7.81754	7.48907	7.22882	14.5648	14.4066	13.1728	15.6651	14.3324	7.99575	9.32014	10.699	10.2469	14.855	7.22882	8.38777	10.546	7.22882	15.2757	12.4557	12.2949	7.23081	7.22882	9.17954	10.2343	7.88371	7.5845	7.22882	11.5829	13.6507	13.6138	8.39841	8.34163	11.5038	12.5265	10.6756	10.1938	9.26205	15.4339	8.42531	12.9031	11.3527	14.8322	13.2684	11.1698	13.1247
Lewis	329	DFLNHc, LacNAc/LeB - 08	7.22882	7.22882	7.22882	7.22882	7.22882	7.22882	7.22978	7.22882	7.22882	7.22882	7.22882	7.22882	7.22882	7.9422	7.22882	7.22882	7.22882	7.22882	7.22882	7.22882	7.22882	7.22882	7.22882	7.67516	7.22882	7.22882	7.22975	7.22882	7.22882	7.22882	7.22882	7.22882	7.22882	7.22882	7.22882	7.22882	7.22882	7.29113	7.22882	7.35547	7.22882	7.22882	7.22882	8.42595	7.22882	7.22882	7.22882
glycolipid	330	GD2-Sp - 10	7.22882	7.22882	7.22882	7.22882	7.22882	7.22882	7.22882	7.22882	7.22882	7.22882	7.22882	7.22882	7.22882	7.22882	7.22882	7.22882	7.50523	7.22882	7.22882	7.35496	7.22882	7.22882	7.22882	7.22882	7.22882	7.22882	7.22882	7.22882	7.22882	7.22882	7.22882	7.22882	7.22882	7.22882	7.22882	7.22882	7.22882	7.64345	7.22882	7.22882	7.22882	7.22882	7.22882	7.22882	7.22882	7.22882	7.22882
carb-Sia	331	3'Neu5Ac-LDN-Sp - 05	7.22882	8.3982	7.22882	7.22882	7.22882	7.22882	7.22882	7.22882	8.01054	8.42525	7.22882	7.22882	7.80403	7.22882	11.6825	7.22882	7.71984	7.99082	8.01554	8.67731	10.5336	7.22882	7.22882	7.98823	7.22882	7.22882	7.22882	7.22882	9.23367	7.22882	8.09162	8.39113	9.69439	7.22882	7.22882	7.22882	7.22882	7.22882	7.22882	8.24659	8.73436	7.57257	8.92207	7.40844	7.53881	10.7879	7.22882
z-control	332	BSA - C5 (Alkyne) - 23	17.0651	9.57338	7.91524	7.74013	10.648	7.44389	7.22882	7.83665	9.44136	11.787	7.26768	8.79104	8.71517	8.31679	7.96171	7.22882	7.48709	7.43285	7.38874	7.35266	8.25332	7.22882	7.22882	7.22882	8.99203	7.22882	7.54456	7.3759	7.22882	7.22882	7.22882	7.237	11.561	7.22882	7.22882	7.22882	7.22882	8.41371	7.22882	7.22882	8.32331	7.42674	9.09721	8.66601	7.22882	8.4078	7.54202
Blood Group B	333	2'F-B type 2-Sp - 03	11.3418	7.22882	10.2551	9.83417	7.22882	7.22882	12.3185	10.6071	15.4185	13.792	7.22882	8.61777	13.0481	7.22882	11.8393	13.1501	7.69254	7.22882	7.22882	12.0511	12.5284	15.2256	9.80142	13.9375	15.3892	7.22882	14.0696	7.22882	7.22882	12.5586	11.0589	10.4857	7.22882	7.22882	8.20083	7.22882	8.50056	16.0497	10.0523	13.4763	13.8579	7.22882	7.22882	7.22882	7.22882	10.5147	7.22882
Blood Group A	334	A tetra type 2-Sp - 05	8.53723	7.22882	15.931	11.1903	7.22882	7.22882	8.72913	13.3257	13.7676	13.0511	7.22882	15.0659	7.22882	7.22882	15.6008	10.299	7.22882	7.22882	7.22882	14.084	14.4354	15.5029	13.1132	14.7459	15.8573	7.22882	16.3063	7.22882	7.22882	13.7875	11.7654	10.9247	7.22882	9.71182	9.87496	7.22882	7.22882	14.3624	11.1082	13.3023	9.36141	7.22882	8.71219	7.22882	7.7432	9.86804	7.22882
Blood Group B	335	B tetra type 2-Sp - 05	8.58208	7.22882	14.9352	10.5919	7.22882	7.22882	8.08776	12.221	16.0539	15.261	7.22882	14.827	12.6067	7.22882	12.6186	14.6062	9.39492	9.15708	7.60158	13.5032	14.1556	14.2151	11.3877	13.3875	15.04	7.22882	13.8999	7.22882	7.22882	10.9898	14.1951	13.5144	7.22882	12.7355	8.47629	7.22882	8.38602	16.3664	11.0045	14.2986	15.9944	7.22882	7.22882	7.22882	7.22882	11.7072	7.22882
glycolipid	336	GM2-Sp - 04	9.04517	7.22882	7.22882	7.22882	7.22882	7.22882	7.22882	7.22882	7.22882	7.22882	7.22882	7.22882	7.22882	7.22882	7.22882	7.22882	7.22882	7.22882	7.22882	7.22882	7.22882	7.22882	7.22882	7.22882	7.22882	7.22882	7.22882	7.22882	7.22882	7.22882	7.22882	7.22882	7.22882	7.22882	7.22882	7.22882	7.22882	7.4753	7.22882	7.22882	7.22882	7.22882	7.22882	7.22882	7.22882	7.22882	7.22882
Blood Group A	337	BG-A5-05	7.22882	7.22882	14.4472	8.76536	7.22882	7.22882	7.22882	13.3636	12.8653	11.609	7.22882	15.6436	7.22882	7.95793	14.7403	8.84868	7.22882	7.22882	7.22882	16.7249	15.4757	13.1546	11.4333	17.0929	13.9306	7.23898	14.3551	7.22882	7.22882	15.2598	8.05475	7.6535	7.51613	11.4346	14.3494	7.22882	7.22882	12.7682	10.4016	12.9512	14.3062	7.22882	8.77682	7.35482	10.0433	9.58647	7.22882
peptide-core 3	338	Ac-S-Thr(core 3)-S-G - 21	11.7637	10.9134	10.8275	8.83345	10.9737	10.6645	12.8142	10.3126	11.2127	7.22882	7.85663	7.98365	13.8809	9.84432	15.2689	7.98022	11.3986	10.0018	7.42623	9.44065	13.6731	11.9229	7.66764	8.87725	13.2665	14.5909	14.0859	10.3491	10.5536	12.6801	11.3858	11.7744	13.5493	8.21752	10.3484	12.4808	12.1129	14.0824	7.22882	11.13	12.101	11.8136	9.58145	11.3917	9.65796	11.4879	12.3593
Blood Group B	339	BG-B5-04	7.22882	7.22882	10.9834	10.5685	7.22882	7.22882	7.42458	11.5933	12.6601	14.508	7.22882	15.3507	10.4877	7.22882	9.68246	12.8573	7.65415	12.3138	7.22882	9.27723	11.8128	7.22882	7.22882	8.42113	12.3877	7.22882	11.8172	7.22882	7.22882	7.55557	14.5988	13.8504	7.22882	8.95671	8.57978	7.22882	7.28035	14.5309	7.92442	11.8244	13.5294	7.22882	7.22882	7.22882	7.22882	10.62	7.22882
Blood Group B	340	BG-B5-17	9.92133	10.696	14.5672	12.725	7.97858	11.2819	10.6693	15.674	16.3476	16.7685	8.06059	16.5835	13.7253	7.9967	13.6106	15.3831	10.0031	15.5789	11.4703	14.1568	14.9672	14.4993	11.318	13.6645	15.8409	8.28806	14.9252	7.87861	13.1353	13.326	16.889	16.4373	7.91883	12.3308	13.6546	8.31284	10.9441	16.7944	13.5189	15.6521	16.0257	7.22882	8.53975	7.24036	7.22882	11.4371	10.2784
peptide-F1a	341	Ac-S-Thr(F1a)-S-G - 18	8.54549	7.22882	10.2442	7.92001	7.22882	7.22882	12.938	9.9255	10.5014	7.22882	7.22882	7.22882	12.4748	9.19326	10.3815	7.30046	7.99585	11.0036	7.84541	13.6339	8.13178	7.22882	7.22882	7.22882	7.22882	10.3382	7.3009	7.22882	7.22882	7.22882	7.53509	7.22882	12.366	12.8964	7.22882	9.06928	7.48962	8.84307	7.22882	8.47748	8.11155	10.6838	9.69905	11.0038	7.55057	10.0564	12.6873
Blood Group H	342	BG-H1-10	7.22882	11.6868	7.22882	7.22882	7.22882	16.124	7.22882	7.22882	7.22882	7.22882	7.22882	7.22882	7.22882	7.22882	7.22882	7.22882	7.22882	9.92813	7.22882	7.22882	10.5465	7.22882	7.22882	7.22882	7.22882	7.96281	7.51546	7.22882	7.22882	7.22882	7.35526	7.67892	7.22882	7.22882	12.2125	7.22882	7.22882	7.22882	8.95854	7.22882	7.22882	7.22882	7.22882	7.41374	7.22882	10.7861	8.78185
Blood Group A	343	BG-A6-04	7.22882	7.22882	13.6037	7.63339	7.22882	7.22882	9.9042	7.22882	9.29335	7.22882	7.22882	13.8361	7.55965	7.22882	13.2138	7.25781	7.27127	8.68449	7.22882	10.9817	8.57367	11.8898	9.00872	12.9198	12.9319	7.33089	12.7687	7.22882	8.87127	12.4875	8.27656	7.99286	7.22882	7.22882	7.22882	7.22882	7.22882	9.89347	7.22882	9.8975	10.0063	8.6243	7.84827	8.39588	7.22882	7.22882	7.22882
Blood Group A	344	BG-A6-23	7.22882	12.3031	17.3123	13.1303	7.22882	7.22882	14.1446	13.8252	15.2992	14.0685	7.22882	16.1078	7.55454	7.31012	16.5197	12.9629	7.22882	11.6878	7.22882	15.8339	14.924	16.6499	13.3565	16.5751	16.9304	7.22882	16.9617	7.22882	14.6961	16.1769	13.2168	12.4974	12.1548	12.8518	12.8173	7.22882	7.22882	14.2537	12.9618	14.9634	12.0225	9.34854	9.24331	12.7368	10.7984	11.1575	7.34711
Blood Group H	345	BG-H5-04	7.22882	7.22882	7.22882	7.22882	7.22882	7.22882	8.7352	7.22882	7.22882	7.22882	7.22882	7.22882	7.22882	7.22882	7.22882	7.22882	7.22882	7.2755	7.22882	7.22882	7.22882	7.22882	7.22882	7.60381	7.22882	7.22882	7.26717	7.41309	7.22882	7.22882	7.38152	7.8434	7.22882	7.22882	7.22882	7.22882	7.22882	7.22882	7.22882	7.22882	7.22882	7.22882	7.22882	7.22882	7.22882	7.22882	7.22882
Blood Group H	346	BG-H5-19	7.95912	9.83833	8.93458	7.28668	7.22882	7.22882	9.51763	12.1898	11.504	7.22882	7.66645	9.48166	8.3298	7.22882	8.7494	8.03368	7.22882	11.1433	7.22882	9.16065	8.97487	7.22882	7.22882	12.8217	7.22882	7.48473	8.70681	7.22882	7.22882	7.22882	8.76797	9.49398	14.0607	7.22882	10.4164	7.46803	7.23468	8.85965	7.22882	8.21858	7.22882	8.89277	8.8519	9.93498	7.49052	10.1266	11.1326
Blood Group B	347	BG-B6- 03	7.22882	7.22882	13.5353	8.42265	7.22882	7.22882	12.9598	7.22882	11.4523	13.0672	7.22882	12.1523	8.62762	7.22882	10.227	12.8735	7.6891	11.1067	7.22882	10.0368	8.72812	9.42303	7.22882	7.22882	12.5039	7.22882	12.3374	7.22882	11.1301	7.22882	12.3711	11.3933	7.22882	11.0128	7.22882	7.22882	7.22882	14.6744	7.81836	11.182	15.3336	7.5219	7.22882	10.2025	7.82823	10.5192	7.22882
Blood Group B	348	BG-B6-15	8.69034	12.639	16.9497	12.7227	9.05057	8.71978	16.0832	12.5525	16.2088	16.1647	7.91518	15.5934	12.3163	7.22882	15.2543	15.2393	9.60089	13.2812	9.65013	14.2036	14.1814	15.7578	10.9815	13.1665	15.603	9.51912	14.4976	7.22882	14.3559	11.7142	15.6006	15.0277	10.2723	13.2853	7.8528	7.22882	10.2006	16.7481	13.4626	15.1336	16.9837	12.4844	7.22882	13.888	11.8913	11.6576	7.22882
Blood Group H	349	BG-H6-05	9.49347	7.22882	7.86682	7.22882	7.22882	7.22882	10.7309	7.22882	7.22882	7.22882	7.22882	7.38279	7.22882	7.22882	7.99761	7.22882	7.22882	9.20095	7.22882	7.22882	7.22882	7.22882	7.22882	7.22882	7.22882	7.22882	7.5707	7.22882	10.8326	7.22882	7.22882	7.22882	7.39851	9.39761	7.22882	7.22882	7.22882	7.22882	7.22882	7.22882	10.6911	9.63567	7.22882	8.76143	7.22882	7.22882	7.22978
Blood Group H	350	BG-H6-21	14.0589	11.0763	12.921	8.10218	7.60834	7.26508	14.5345	8.93323	9.57041	7.22882	7.22882	7.22882	10.1609	7.22882	14.0635	7.22882	10.3428	12.4833	10.6209	14.1247	10.6162	8.23199	7.22882	7.51984	9.92518	9.45741	11.9146	7.22882	14.7636	7.22882	12.6182	12.1971	13.3168	14.018	10.6646	7.22882	7.87229	8.24455	12.7255	7.77626	14.833	12.5529	9.83097	13.5899	10.477	10.9163	12.7911
Blood Group A	351	BG-A5-16	7.22882	10.6186	15.8245	11.7135	7.22882	7.63073	7.74663	16.1225	16.3938	15.1957	7.22882	17.0261	8.65526	9.61491	17.0493	14.2383	7.22882	9.6272	7.22882	17.6545	17.1038	16.3959	14.376	17.598	17.1529	10.358	17.6076	7.22882	10.3158	16.9948	13.0363	12.4268	12.9769	14.6949	17.2397	7.22882	7.4326	15.607	14.6749	16.2084	16.0396	7.22882	10.713	7.64015	11.1068	11.5199	11.5585
y-glycoprotein	352	AGE60	7.22882	7.22882	7.22882	7.22882	7.22882	7.22882	7.22882	7.22882	7.22882	7.22882	7.22882	7.22882	7.22882	7.22882	7.22882	7.22882	7.22882	7.22882	7.22882	7.22882	7.22882	7.22882	7.22882	7.22882	7.22882	7.22882	7.22882	7.22882	7.22882	7.22882	7.22882	7.22882	7.22882	7.22882	7.22882	7.22882	7.22882	7.22882	7.22882	7.22882	7.22882	7.22882	7.22882	7.22882	7.71195	7.22882	7.22882
y-glycoprotein	353	Alpha-1-acid glycoprotein	7.22882	7.22882	9.11366	7.22882	7.22882	7.22882	7.82098	7.22882	7.22882	7.22882	7.22882	9.52617	7.22882	7.22882	7.22882	7.22882	7.22882	7.22882	7.22882	7.86586	7.22882	7.22882	7.22882	7.22882	7.37245	7.22882	7.22882	7.22882	7.22882	7.22882	7.22882	7.22882	7.22882	7.22882	7.22882	7.22882	7.22882	7.29113	7.22882	7.22882	8.76422	7.60328	7.22882	7.22882	7.22882	7.22882	7.22882
y-glycoprotein	354	Alpha-fetoprotein	8.40268	7.22882	9.30904	7.52225	7.3755	7.22882	12.2267	10.236	8.10728	11.8456	8.00776	11.9276	7.22882	7.27566	10.2108	7.22882	9.29671	8.7398	10.0113	11.9923	10.7476	8.8832	7.22882	11.765	9.42506	10.8382	11.4571	7.22882	10.3323	8.92766	8.29183	8.34482	11.8489	7.22882	10.2152	7.36194	8.62475	9.96361	11.0007	8.08308	10.6076	8.70957	8.33521	8.76108	8.0105	9.31428	7.58971
y-glycoprotein	355	BSM	7.22882	7.22882	7.22882	7.22882	7.22882	7.22882	7.22882	7.22882	7.22882	7.22882	7.22882	7.22882	7.22882	8.66485	7.50881	7.22882	7.22882	7.22882	7.22882	10.7067	7.22882	7.22882	7.22882	7.53841	7.22882	7.45618	7.67695	7.22882	7.22882	7.22882	7.22882	7.22882	7.22882	7.22882	7.22882	7.22882	8.68103	7.22882	7.22882	7.22882	7.22882	7.22882	7.22882	7.22882	7.22882	7.4843	7.22882
y-glycoprotein	356	BSM (ox)	7.22882	7.22882	8.00219	7.22882	7.22882	7.22882	7.22882	7.22882	7.22882	7.22882	7.22882	8.13363	7.22882	7.22882	7.22882	7.22882	7.22882	7.22882	7.22882	8.07969	7.22882	7.22882	7.22882	7.22882	7.22882	7.22882	7.22882	7.22882	7.22882	7.22882	7.22882	7.22882	7.22882	7.22882	7.22882	7.22882	7.22882	7.22882	7.22882	7.22882	7.22882	7.22882	7.22882	7.22882	7.22882	7.22882	7.22882
y-glycoprotein	357	BSM (deacetylated)	7.22882	7.22882	8.36164	7.22882	7.22882	7.22882	7.22882	7.22882	7.22882	7.22882	7.22882	9.88063	7.22882	7.22882	7.75245	7.22882	7.22882	7.22882	7.22882	10.0554	7.96699	7.22882	7.22882	8.96564	7.4469	7.43827	7.38245	7.22882	7.22882	7.49324	7.30032	7.57576	7.22882	7.22882	7.88603	7.6966	9.6271	7.22882	7.22882	7.22882	8.00418	7.22882	7.22882	7.22882	7.22882	7.22882	7.22882
y-glycoprotein	358	BSM (asialo)	7.38279	7.22882	8.01538	7.22882	7.22882	7.22882	7.44926	7.24522	7.22882	7.22882	7.22882	7.38279	7.22882	7.46562	7.53768	7.22882	7.82098	7.22882	7.22882	11.0161	8.66864	13.8124	7.22882	8.29715	8.28991	7.22882	8.40034	7.22882	7.22882	7.22882	7.22882	7.22882	7.65151	7.22882	7.22882	7.22882	8.83741	7.68579	7.22882	7.22882	11.4456	7.22882	7.22882	7.22882	7.22882	8.61331	7.22882
y-glycoprotein	359	CEA	11.6033	12.1211	11.2142	10.7211	11.0891	10.9192	10.8241	10.7256	12.2358	12.1846	12.7776	12.4954	11.0185	10.5357	11.06	11.2417	10.9746	10.7937	10.9835	12.6958	11.6528	11.9015	11.5875	11.9111	11.6893	11.3838	11.8924	10.9308	11.8894	11.5815	11.7646	11.1216	11.5795	11.224	11.0955	11.1172	11.8805	12.8684	11.9743	12.1905	12.6211	12.4398	10.9758	8.24813	11.1878	11.2566	10.8751
y-glycoprotein	360	FABP	7.56905	9.83272	8.65302	7.22882	7.22882	7.22882	7.88568	7.56905	7.41852	9.39114	7.49581	10.6148	12.6054	7.22882	7.90393	7.22882	7.22882	7.50818	8.42747	9.8686	9.10983	7.29525	7.22882	9.26899	9.08145	7.22882	7.53784	7.22882	9.70876	8.98544	9.08357	8.20258	7.70855	7.22882	8.91686	7.22882	7.22882	8.88294	7.51818	7.5902	9.04789	7.59694	7.22882	7.22882	7.22882	7.22882	7.22882
y-glycoprotein	361	fetuin	7.22882	9.22306	7.22882	7.22882	7.22882	7.22882	11.8077	7.22882	8.72992	8.89279	8.12814	8.3185	7.22882	12.9159	7.22882	7.22882	7.44517	8.85343	8.01454	9.33542	7.39968	12.3902	7.22882	8.22526	8.99746	12.063	13.0276	7.22882	12.0843	7.22882	7.22882	7.22882	7.22882	7.22882	7.22882	7.22882	7.22882	7.93299	13.3824	7.22882	16.2296	12.6599	7.22882	7.83354	7.22882	7.22882	7.22882
y-glycoprotein	362	fetuin (asialo)	8.82898	10.9673	8.32331	8.35244	7.36644	8.34859	11.3035	9.92131	9.23385	7.22882	7.79464	9.75352	9.2034	12.5247	7.22882	7.22882	8.36516	9.67596	9.40407	9.12972	9.17436	10.7181	7.22882	7.66197	10.3823	11.3145	12.8116	8.57939	11.2795	7.22882	8.12777	8.19595	8.36215	7.29333	7.25499	7.22882	7.93738	8.73313	13.5159	9.66703	16.0855	12.704	7.97707	9.0732	8.08314	8.52865	7.22882
y-glycoprotein	363	PSM A pos	7.22882	7.22882	15.662	9.57844	7.22882	7.22882	9.11386	13.0203	14.9844	13.0153	7.22882	15.2813	7.22882	9.96336	16.5528	13.684	7.22882	10.5551	7.22882	17.9747	16.2102	16.2033	14.5644	16.1719	17.5099	12.7577	17.3157	7.22882	9.68219	14.5252	13.7684	13.5224	11.2133	13.5271	13.8633	7.22882	8.6952	14.4914	14.8798	15.9453	16.1612	7.22882	9.77631	7.92046	13.2429	11.9154	7.22882
y-glycoprotein	364	PSM A neg	7.22882	7.22882	7.22882	7.22882	7.22882	7.22882	7.22882	7.22882	7.22882	7.22882	7.22882	7.32215	7.22882	7.22882	7.22882	7.28645	7.22882	8.92127	7.22882	7.22882	7.22882	7.22882	7.22882	7.22882	7.22882	10.8351	7.22882	7.22882	7.50709	7.22882	7.22882	7.22882	7.22882	7.22882	7.22882	7.22882	7.22882	7.22882	7.22882	7.22882	7.22882	7.22882	7.22882	7.22882	7.22882	7.22882	7.22882
y-glycoprotein	365	Fetuin (ox)	7.7463	10.8191	8.20317	8.11865	7.22882	7.47192	11.0905	9.09729	8.74027	7.22882	7.35486	9.93948	8.95011	11.8575	7.22882	7.22882	7.63535	9.16704	9.21973	8.67458	8.98756	10.1628	7.22882	7.22882	9.75627	11.1051	12.9644	7.62767	11.3204	7.22882	7.237	7.42252	7.80809	7.22882	7.22882	7.22882	7.48708	8.13056	13.2663	8.11921	15.6741	12.2595	7.62685	8.78513	7.68001	8.15692	7.22882
y-glycoprotein	366	glycophorin (asialo)	7.22882	7.22882	7.22882	7.22882	7.22882	7.22882	7.22882	7.22882	7.22882	7.22882	7.22882	7.22882	7.22882	7.22882	7.33344	7.22882	7.22882	7.56666	7.22882	8.79538	7.22882	7.34858	7.22882	7.58359	8.1977	7.22882	11.2509	7.22882	7.22882	7.22882	7.22882	7.22882	7.22882	7.22882	7.22882	7.22882	7.22882	9.4421	7.22882	7.22882	7.22882	7.22882	7.22882	7.22882	7.22882	9.20088	7.22882
y-glycoprotein	367	Glycophorin A	7.22882	7.22882	7.22882	7.22882	7.22882	7.22882	7.22882	7.22882	7.22882	7.22882	7.22882	7.22882	7.22882	7.22882	7.22882	7.34194	7.22882	7.22882	7.22882	7.29207	7.22882	7.22882	7.22882	7.22882	7.22882	7.22882	8.66152	7.22882	7.22882	7.22882	7.22882	7.22882	7.22882	7.22882	7.22882	7.22882	7.22882	11.591	7.22882	7.22882	7.22882	7.22882	7.22882	7.22882	7.22882	7.22882	7.22882
y-glycoprotein	368	hsp90	10.2173	12.1649	9.03059	9.19161	9.68595	9.14666	9.03248	10.7766	11.101	11.4051	8.41181	10.6421	10.2342	9.80958	10.4753	7.22882	9.30175	8.82173	11.05	9.83432	10.704	13.2466	7.55775	10.0307	11.3907	8.84939	8.89754	9.71718	8.99959	8.72755	9.61331	9.58743	10.3455	7.39506	8.08356	7.28203	8.28063	9.21452	8.19387	9.42586	10.4945	10.5749	9.34494	9.95984	9.17744	9.20408	9.28272
y-glycoprotein	369	KLH	7.22882	8.00711	7.22882	7.22882	7.22882	7.22882	7.22882	7.22882	7.22882	7.22882	7.22882	7.9625	7.22882	7.22882	7.22882	7.22882	7.22882	7.22882	7.22882	7.58649	7.22882	7.22882	7.22882	7.22882	7.22882	7.22882	7.22882	7.22882	7.22882	7.22882	7.22882	7.22882	7.22882	7.22882	7.22882	7.22882	7.22882	7.22882	7.22882	7.22882	7.22882	7.22882	7.22882	7.22882	7.22882	7.22882	7.22882
y-glycoprotein	370	gp120	7.22882	7.22882	15.3156	7.22882	7.22882	7.22882	7.22882	7.22882	7.22882	7.22882	7.22882	7.22882	7.22882	7.22882	7.22882	7.22882	7.22882	7.22882	7.22882	7.22882	7.22882	7.22882	7.22882	7.22882	7.22882	7.22882	7.22882	7.22882	8.22449	9.51406	7.22882	7.22882	7.22882	7.22882	7.22882	7.22882	7.22882	7.22882	7.22882	7.22882	7.22882	7.22882	7.22882	7.22882	7.22882	7.22882	7.22882
y-glycoprotein	371	OSM (ox)	7.22882	7.22882	7.22882	7.22882	7.22882	7.22882	7.22882	7.22882	7.22882	7.22882	7.22882	7.22882	7.22882	7.22882	7.22882	7.22882	7.22882	7.22882	7.22882	7.22882	7.22882	7.22882	7.22882	7.22882	7.22882	7.22882	7.22882	7.22882	7.22882	7.22882	7.22882	7.22882	7.22882	7.22882	7.22882	7.22882	7.22882	7.22882	7.22882	7.22882	7.22882	7.22882	7.22882	7.22882	7.22882	7.22882	7.22882
y-glycoprotein	372	OSM (asialo)	7.22882	7.22882	7.22882	7.22882	7.22882	7.22882	7.22915	7.32589	7.22882	7.22882	7.22882	7.22882	7.74911	8.0177	7.22882	7.22882	9.56632	7.22882	7.40918	9.02728	7.22882	7.22882	7.22882	7.55393	7.22882	7.22882	7.22882	7.22882	7.22882	7.22882	7.22882	7.22882	8.22806	7.22882	7.22882	7.22882	9.27231	7.74751	7.22882	7.22882	12.2965	7.22882	7.27566	7.41374	7.22882	10.376	7.22882
z-control	373	No Data (BSA for carry over)	7.22882	7.57257	9.74154	7.22882	7.22882	7.22882	7.22882	7.22882	7.22882	7.22882	7.22882	8.47873	7.22882	7.22882	7.22882	7.22882	7.22882	7.22882	7.22882	7.22882	7.22882	7.22882	7.22882	7.22882	7.22882	7.22882	7.22882	7.22882	7.22882	7.22882	7.22882	7.22882	7.22882	7.22882	7.22882	7.22882	7.22882	7.22882	7.22882	7.22882	7.22882	7.22882	7.22882	7.22882	7.22882	7.22882	7.22882
y-glycoprotein	374	ovalbumin	14.1462	13.7601	10.6097	14.6103	8.13037	13.261	15.9785	15.5195	14.1552	14.1919	14.567	10.8776	15.8674	12.9264	13.8675	14.8623	15.5281	15.1886	15.2734	15.2609	12.2613	11.2473	8.83709	10.5941	14.2552	15.9725	16.7189	10.4526	16.9287	12.9141	14.7407	14.9089	14.2076	13.0531	14.9728	14.3697	13.8596	15.2482	14.5262	10.4757	15.5657	15.1167	15.4081	15.4698	13.8961	13.3704	15.429
y-glycoprotein	375	Ovalbumin (ox)	16.0242	15.8608	10.9561	15.7032	10.6374	13.8793	16.9571	15.9353	14.5585	15.6088	15.6754	12.8238	16.8574	14.9709	15.6092	16.0534	16.2201	16.1356	16.5365	17.026	14.0451	13.9844	9.66342	13.9433	15.04	17.2273	17.6439	10.8113	17.8192	14.761	15.8125	16.269	14.7328	13.5425	15.7438	15.6003	14.5466	16.2625	16.0977	12.8022	17.1388	16.464	16.2947	16.4406	15.7307	14.8975	16.0607
y-glycoprotein	376	PSA	8.22352	9.22285	9.17749	7.98732	7.22882	7.33505	7.979	8.67986	8.88085	9.12259	7.58305	8.69406	9.57475	8.62208	8.32977	7.5623	7.38165	9.14546	8.8154	8.28009	8.8838	7.81908	7.79527	7.81908	9.67482	8.16346	8.08733	9.22402	7.59828	8.37799	8.90886	8.36047	9.16985	9.05972	8.41224	7.22882	8.71198	8.32489	7.42134	12.3908	9.41703	10.0889	8.04735	9.94757	7.72752	7.9671	7.59237
y-glycoprotein	377	Tgl	10.7163	10.9465	8.77087	8.68656	7.66421	8.99328	8.77385	9.5522	9.69076	9.77423	8.67401	10.9774	15.3425	8.79906	8.20661	8.0105	8.57607	8.4077	14.8776	8.98182	10.1595	7.39217	8.09353	8.50861	10.2585	10.2072	9.66987	9.46062	7.22882	10.5673	14.9476	15.1298	15.1715	7.88293	7.3267	7.82682	8.06368	9.65656	7.44302	8.87317	9.86609	9.98875	9.3565	11.5071	8.90707	8.62559	8.09985
y-glycoprotein	378	FABP-3	8.7668	8.8861	7.41077	7.27044	7.22882	7.22882	9.14687	7.3511	7.25659	8.13416	7.22882	7.96367	9.77878	7.77111	7.74022	8.26197	9.19701	9.10088	8.74979	9.03702	7.63279	7.22882	7.22882	7.22882	7.85348	9.08566	8.59651	7.22882	9.04127	7.33979	8.323	8.25585	7.22882	7.22882	7.52481	7.77626	7.22882	8.86219	8.31383	7.25889	9.7697	8.89809	9.17774	9.21822	7.80694	7.33505	7.40437
peptide-core 2	379	Ac-S-Thr(core 2)-S-G - 12	7.22882	7.22882	9.08707	7.22882	7.22882	7.22882	8.99394	7.22882	7.22882	7.22882	7.4808	7.22882	7.22882	7.22882	7.57971	7.22882	7.77618	8.22458	7.22882	8.28369	8.19486	7.22882	7.22882	7.51984	7.22882	7.22882	7.22882	7.22882	7.22882	7.22882	7.22882	7.22882	7.22882	7.22882	7.48131	7.22882	7.23424	7.22882	7.22882	7.22882	8.16699	7.86326	8.64178	8.31	7.22882	9.57269	7.22882
peptide-N-GlcNAc	380	Ac-F-N(GlcNAcb1)-S-G-Hex-12	7.22882	7.22882	13.9521	13.9063	7.22882	7.22882	8.75837	7.36099	9.43335	10.0717	7.22882	13.8285	8.86786	7.81491	9.89992	7.22882	7.84907	8.8817	10.8278	10.7399	12.712	7.22882	7.22882	7.57081	10.1514	7.22882	7.22882	7.22882	7.22882	7.22882	7.22882	7.22882	10.5637	7.28326	15.9799	7.28182	7.22882	7.22882	7.22882	7.22882	7.37347	11.671	8.97363	13.5489	7.36221	9.72199	15.4445
Peptide-core-5	381	Ac-S-Ser(core 5)-S-G-04	7.22882	8.2942	12.695	7.22882	7.22882	7.876	7.60742	7.22882	7.22882	7.22882	7.22882	7.22882	7.99147	7.87153	7.22882	8.88766	8.87336	9.11576	8.29208	7.75624	10.3074	7.22882	7.22882	7.22882	7.22882	7.28519	7.22882	7.22882	7.22882	7.22882	7.22882	7.22882	7.22882	7.22882	7.22882	7.26802	9.24234	7.28581	7.22882	7.22882	7.80252	7.43565	8.6565	8.64211	7.38213	11.9945	10.2625
Peptide-core-5	382	Ac-S-Ser(core 5)-S-G-18	9.92847	12.061	15.6805	7.43289	8.97216	11.5892	9.30359	8.72176	11.6853	7.22882	8.97658	7.22882	10.3828	10.1396	10.0146	11.672	9.85609	11.2307	10.0981	10.7214	14.0505	9.46267	7.22882	10.607	7.22882	7.97392	12.396	7.22882	9.02506	8.40642	8.71234	9.12983	8.43331	7.22882	8.38786	9.20044	9.5908	9.32242	7.22882	9.80636	8.53723	9.91683	10.3158	10.5371	9.50173	12.3543	10.5967
Peptide-core-5	383	Ac-Ser(core 5)-S-G-05	7.22882	7.22882	13.9754	7.22882	7.22882	9.92294	7.43285	8.33726	7.22882	7.22882	7.27763	7.22882	8.68214	8.30079	7.56813	9.86058	9.20509	9.87064	8.33334	8.30861	12.0107	7.22882	7.22882	7.61465	7.22882	7.3884	9.36339	7.22882	7.22882	7.27541	8.25324	8.56617	7.22882	7.22882	7.22882	7.2563	9.3217	7.67103	7.22882	7.22882	7.22882	8.00177	9.04375	9.3479	8.55639	11.8481	10.6211
Peptide-core-5	384	Ac-Ser(core 5)-S-G-08	8.68351	10.4952	15.0754	7.40183	8.47485	11.4168	9.48266	9.82603	8.87482	7.22882	7.36274	7.22882	9.96781	9.47803	10.362	11.3591	9.77556	10.8888	9.19548	9.2541	13.5068	7.31548	7.22882	9.83696	7.22882	7.77874	11.9725	7.22882	8.0434	10.282	9.02501	9.52374	8.34647	7.22882	9.50042	8.97086	10.0842	9.48808	7.39735	9.96771	7.7463	8.69034	10.3442	10.1134	10.0194	12.5057	10.5123
y-glycoprotein	385	OSM	7.22882	7.22882	7.22882	7.22882	7.22882	7.22882	7.22882	7.22882	7.22882	7.22882	7.22882	7.22882	7.22882	8.76771	7.22882	7.22882	7.22882	7.77943	7.22882	7.22882	7.22882	7.22882	7.22882	7.22882	7.22882	7.22882	7.22882	7.22882	7.22882	7.22882	7.22882	7.22882	7.22882	7.22882	7.22882	7.22882	9.67359	7.22882	7.29471	7.22882	7.22882	7.22882	7.6063	7.27534	7.22882	9.01687	7.22882
peptide-Fuc	386	Ac-G-S(Fuca)-S-G-Hex-05	7.22882	7.22882	7.22882	7.22882	7.22882	7.22882	7.22882	7.22882	7.22882	7.22882	7.22882	7.22882	7.22882	7.22882	7.22882	7.22882	7.22882	7.22882	7.22882	7.22882	7.22882	7.22882	7.22882	7.22882	7.22882	7.22882	7.22882	7.22882	7.22882	7.22882	7.22882	7.22882	7.22882	7.22882	7.22882	7.22882	7.22882	7.22882	7.22882	7.22882	7.22882	7.22882	7.22882	8.31321	7.22882	7.22882	7.22882
peptide-Fuc	387	Ac-G-S(Fuca)-S-G-Hex-15	7.43707	7.22882	7.76823	7.26712	7.22882	7.22882	7.22882	7.22882	7.22882	7.22882	7.22882	7.22882	7.76475	7.22882	7.22882	7.22882	8.01013	8.96644	7.22882	7.22882	7.22882	7.22882	7.22882	8.46355	7.22882	7.22882	7.22882	7.22882	7.22882	7.28361	7.22882	7.22882	7.22882	7.22882	7.22882	7.22882	7.22882	7.22882	7.22882	7.22882	7.22882	7.22882	7.63725	7.66072	7.22882	7.80374	8.10703
peptide-Xyl	388	Ac-G-S(Xylb)-G-G-Hex-04	7.71119	7.36423	7.71985	7.22882	7.22882	7.22882	7.22882	7.22882	11.4724	7.22882	7.93417	7.22882	7.22882	7.22882	7.22882	7.22882	7.22882	8.62255	7.22882	8.28728	9.19967	7.22882	7.22882	7.22882	7.22882	7.22882	7.22882	7.22882	7.22882	7.22882	7.6481	8.18314	7.22882	7.22882	7.22882	7.22882	7.22882	7.22882	7.22882	7.22882	7.38279	7.97144	8.05862	7.22882	7.22882	7.22882	16.3226
peptide-Xyl	389	Ac-G-S(Xylb)-G-G-Hex-21	8.19267	8.89812	9.22632	8.6264	7.82337	7.22882	9.25835	8.47979	8.19919	13.1572	7.59662	7.32638	9.87573	9.33559	8.91504	7.22882	7.83041	10.5174	7.22882	11.0781	13.1781	7.22882	7.22882	7.31013	10.104	7.22882	7.94883	7.22882	8.94083	11.7742	11.7229	12.2184	7.22882	8.54502	7.22882	7.44562	7.22882	7.22882	8.81942	7.22882	7.63459	10.9642	10.1978	9.50942	9.30593	8.70164	16.9147
peptide-Tn	390	Ac-G-S-T(Tna)A-P-G-Hex-06	7.22882	7.22882	7.22882	7.22882	7.22882	7.22882	7.22882	7.9331	7.22882	7.22882	7.22882	7.22882	8.46793	7.22882	7.22882	7.22882	7.22882	7.22882	7.22882	7.22882	7.22882	7.22882	7.22882	7.72876	7.22882	7.22882	7.22882	7.22882	7.22882	7.22882	7.22882	7.22882	7.22882	7.22882	7.22882	7.22882	7.22882	7.22882	7.22882	7.22882	7.22882	7.22882	7.22882	7.22882	7.22882	8.90848	7.22882
peptide-Tn	391	Ac-G-S-T(Tna)A-P-G-Hex-19	7.22882	7.22882	7.9011	7.22882	7.66377	7.22882	8.03726	8.89358	7.22882	7.22882	7.22882	7.22882	9.34564	8.20603	7.22882	7.22882	7.4695	7.67173	7.22882	7.22882	7.22882	7.22882	7.22882	7.22882	7.22882	7.22882	7.22882	7.22882	7.22882	7.22882	7.22882	7.22882	7.56269	7.22882	7.22882	7.22882	7.22882	7.22882	7.22882	7.22882	7.77581	7.70383	7.87537	8.09824	7.22882	9.95923	7.25737
peptide-Glc	392	Ac-A-S(Glcb)-S-G-Hex-05	7.22882	7.22882	7.22882	7.22882	7.22882	7.22882	7.48549	7.22882	7.22882	7.22882	7.22882	7.22882	9.10773	7.22882	8.23227	7.22882	7.22882	7.22882	7.22882	7.69273	7.22882	7.22882	7.22882	7.22882	8.27323	7.22882	7.22882	7.22882	7.22882	7.22882	7.22882	7.22882	7.3458	7.22882	9.1996	7.22882	7.22882	7.22882	7.22882	7.22882	7.22882	7.22882	8.42028	7.38378	7.22882	7.93132	8.98897
peptide-Glc	393	Ac-A-S(Glcb)-S-G-Hex-18	7.69525	14.8766	10.901	7.98732	10.4218	10.6636	11.5942	9.65356	10.2557	9.99604	7.22882	7.27763	10.7872	10.5143	12.8877	10.4857	9.14452	10.3209	11.902	12.5067	10.6878	8.67982	7.22882	10.2525	12.0431	8.14089	7.23898	8.09977	7.22882	11.7175	9.5127	9.60327	13.0429	9.98147	13.203	10.8996	10.6945	11.6714	8.11044	9.66567	9.03641	8.30397	10.69	10.998	9.74984	10.9001	10.281
N-linked	394	Man8D1D3 #2	7.22882	7.24757	7.31077	7.22882	7.22882	7.22882	7.22882	7.22882	9.0816	10.3598	7.22882	7.22882	7.22882	7.22882	7.22882	7.22882	7.22882	7.22882	7.41017	8.45932	7.22882	7.22882	7.22882	7.22882	7.22882	7.22882	7.23898	7.22882	7.22882	7.22882	7.22882	7.22882	7.22882	7.22882	7.22882	7.22882	7.22882	7.22882	7.22882	7.22882	7.24757	7.22882	7.22882	7.22882	7.22882	7.22882	7.22882
peptide	395	Muc1	8.78407	7.22882	7.22882	7.22882	7.22882	7.22882	14.6005	7.22882	7.73756	7.22882	7.22882	7.22882	7.22882	7.24036	8.33538	7.22882	7.86296	8.57716	7.22882	11.717	11.0825	9.47632	7.22882	7.55402	7.22882	7.22882	7.22882	7.22882	8.40474	7.22882	7.22882	7.22882	10.6864	7.44562	7.22882	9.23806	11.6105	8.57307	10.4124	7.22882	7.22882	9.32706	10.6548	10.7591	7.28645	9.41987	10.1248
peptide-Tn	396	Muc1-Tn8	12.9093	7.22882	7.37466	7.22882	7.22882	7.22882	14.269	7.22882	7.22882	7.22882	7.22882	7.22882	7.22882	7.22882	8.18408	7.22882	7.65061	7.22882	7.22882	11.9159	10.4752	9.48645	7.22882	7.26957	7.22882	7.48473	7.22882	7.22882	7.22882	7.22882	7.22882	7.22882	10.5524	7.22882	7.22882	8.86786	11.1413	8.38809	10.0833	7.22882	7.22882	8.69028	10.3438	10.2775	7.22882	9.61966	9.48992
peptide-Tn	397	Muc1-Tn15	7.53158	7.22882	7.31012	7.22882	7.22882	7.22882	13.8519	7.22882	7.61651	7.22882	7.22882	7.22882	7.22882	7.22882	7.46569	7.22882	7.22882	7.52857	7.22882	11.0855	10.3695	8.25587	7.22882	7.22882	7.22882	7.22882	7.22882	7.22882	7.22882	7.22882	7.22882	7.22882	10.0202	7.22882	7.22882	8.23927	10.3798	7.22882	9.83357	7.22882	7.22882	8.46073	9.81243	10.3804	7.22882	9.53996	9.52159
z-control	398	human IgM	7.32638	7.22882	8.54348	8.84304	8.17494	7.88069	8.22982	8.7258	8.29673	7.22882	7.26768	7.70265	8.38613	8.52488	9.36109	9.05057	8.38071	9.03601	7.70998	7.76655	7.43679	7.22882	7.31013	7.96293	7.22882	7.33686	7.72004	7.22882	7.22882	7.22882	7.36187	7.5003	8.1691	7.63576	7.81427	8.11617	8.31643	8.24467	7.22882	7.22882	7.22882	7.32638	8.7439	8.44862	7.77379	9.0689	8.82983
z-control	399	human IgA	7.72464	7.22882	7.22882	7.22882	7.22882	7.22882	7.55912	7.22882	12.8626	10.5931	7.22882	8.53368	7.22882	7.22882	7.22882	7.22882	7.22882	7.22882	8.65957	10.8135	7.22882	7.22882	7.22882	7.31312	7.22882	7.22882	7.22882	7.22882	7.22882	7.22882	7.22882	7.22882	7.22882	7.22882	7.22882	7.22882	7.81439	7.22882	7.22882	7.22882	7.26768	8.07443	7.22882	7.59702	7.22882	7.22882	7.22882
z-control	400	human IgG	13.5034	13.0061	12.8714	12.8459	13.1269	13.1018	13.2374	13.5558	13.5274	13.7015	13.5249	13.1276	13.3479	12.9806	13.1223	13.0345	13.4039	13.4702	13.6809	13.3764	13.7452	13.4987	13.8386	13.7126	13.3317	13.2921	13.3986	13.2762	13.4545	13.5522	13.7746	13.3534	13.387	12.7821	12.7607	12.7368	12.7178	13.0397	12.7968	12.8435	13.43	12.9811	13.0929	12.7399	12.6411	13.1349	13.4704
y-other	401	dsDNA	7.22882	8.44812	7.51604	7.22882	7.43412	7.22882	12.0056	7.447	12.21	7.22882	7.22882	7.95635	7.66345	7.47577	7.22882	7.22882	7.22882	7.24802	7.3458	10.4966	8.5005	7.22882	7.22882	9.65508	8.01641	9.30875	7.86479	8.80869	8.49201	7.64177	7.22882	7.22882	8.49601	7.22882	7.22882	7.22882	7.22882	7.22882	8.03702	7.22882	7.53036	7.22882	7.24036	7.89618	8.02329	7.22882	7.22882
z-control	402	rabbit IgG	10.7635	9.70825	10.8407	10.4305	10.1015	10.2037	9.45223	9.93474	10.4682	12.3058	10.4028	10.0168	10.4368	10.3015	10.2289	10.3505	10.0411	10.3149	10.8041	10.4219	10.5797	10.4137	10.709	10.6297	10.1286	10.2251	10.5758	9.79041	10.325	10.3601	10.5003	10.4334	9.7447	9.51763	10.0114	10.106	9.5634	9.6923	9.72585	9.57542	10.6905	10.8164	10.4193	10.809	9.96999	10.4161	10.0172
z-control	403	mouse IgM	9.59394	7.22882	12.0797	10.1728	10.8946	11.0088	14.702	11.798	12.9284	13.1935	10.5421	9.24605	11.2899	10.8882	10.9117	11.3345	10.0422	11.0991	15.1718	13.8958	12.1303	7.22882	9.41851	13.313	11.8956	15.8346	11.9846	14.0119	12.4996	11.8047	10.2261	10.7405	10.4741	10.3162	10.3183	9.90175	13.9932	10.3591	10.8239	11.0059	9.08821	9.02168	10.3851	10.1002	9.36285	11.7427	10.6514
z-control	404	mouse IgG	7.50377	7.39966	8.79055	8.34259	7.68689	7.31666	14.5187	8.81609	11.3525	14.7812	9.92477	8.93945	9.14702	8.56613	9.87593	9.10169	7.97058	9.28297	9.20305	12.0807	9.90261	8.7272	9.13695	10.3258	9.35251	9.68994	13.5161	8.65379	8.96766	8.65425	8.81221	8.84101	9.67606	8.41266	8.68211	8.69562	8.34436	8.54554	8.7193	8.2325	9.72894	8.98284	8.38858	9.19226	8.78629	7.52096	8.53654
z-control	405	No Data (BSA for carry over)	7.22882	7.22882	7.22882	7.22882	7.22882	7.22882	7.22882	7.22882	7.22882	7.22882	7.22882	7.22882	7.22882	7.22882	7.22882	7.22882	7.22882	7.22882	7.22882	7.22882	7.22882	7.22882	7.22882	7.22882	7.22882	7.22882	7.22882	7.22882	7.22882	7.22882	7.22882	7.22882	7.22882	7.22882	7.22882	7.22882	7.22882	7.22882	7.22882	7.22882	7.22882	7.22882	7.22882	7.22882	7.22882	7.22882	7.22882
z-control	406	No Data (BSA for carry over)	7.22882	8.04412	7.22882	7.22882	7.22882	7.22882	7.22882	7.22882	7.22882	8.17592	7.22882	7.22882	7.22882	7.22882	7.22882	7.22882	7.22882	7.22882	7.22882	7.22882	7.22882	7.22882	7.22882	7.22882	7.22882	7.22882	7.22882	7.22882	7.22882	7.22882	7.22882	7.22882	7.22882	7.22882	7.22882	7.22882	7.22882	7.22882	7.22882	7.22882	7.22882	7.22882	7.22882	7.93039	7.22882	7.22882	7.22882
z-control	407	No Data (BSA for carry over)	7.22882	7.22882	7.22882	7.22882	7.22882	7.22882	7.22882	7.22882	7.22882	7.22882	7.22882	7.22882	7.22882	7.22882	7.22882	7.22882	7.22882	7.22882	7.22882	7.22882	7.22882	7.22882	7.22882	7.22882	7.22882	7.22882	7.22882	7.22882	7.22882	7.22882	7.22882	7.22882	7.22882	7.22882	7.22882	7.22882	7.22882	7.22882	7.22882	7.22882	7.22882	7.22882	7.22882	7.49864	7.22882	7.22882	7.22882
peptide-Man	408	Ac-P-T(Mana)-A-G - 07	7.22882	7.22882	7.22882	7.22882	7.22882	7.22882	7.22882	7.22882	7.22882	8.35835	7.22882	7.22882	7.22882	7.22882	7.22882	7.22882	7.22882	7.22882	7.22882	7.22882	7.22882	7.22882	7.22882	7.22882	7.22882	7.22882	7.22882	7.22882	7.22882	7.22882	7.22882	7.22882	7.22882	7.22882	7.22882	7.22882	7.22882	7.22882	7.22882	7.22882	7.22882	7.22882	7.22882	7.22882	7.22882	7.22882	7.22882
peptide-Man	409	Ac-S-S(Mana)-S-G - 20	11.0634	7.22882	7.22882	9.70074	7.22882	7.22882	7.43285	8.48179	10.0054	7.22882	7.38279	8.32887	8.29777	7.88095	11.4406	7.22882	10.0409	8.05144	7.22882	8.77339	7.36801	7.22882	7.22882	8.14594	7.22882	7.22882	7.26033	7.22882	7.22882	7.22882	8.49494	8.60925	7.22882	7.22882	7.22882	7.22882	7.22882	7.22882	7.22882	7.22882	7.71906	7.4593	8.3453	9.45382	7.34194	9.1572	10.048
peptide-Gal	410	Ac-S-S(Gala)-S-G - 16	10.628	13.8542	8.58016	7.22882	7.22882	7.22882	13.1801	8.35304	14.6211	10.1773	7.22882	10.5989	10.2195	7.22882	11.5586	7.82337	7.22882	8.22053	13.7815	16.4564	7.6876	10.263	8.6181	15.0572	11.3021	17.2406	10.3843	7.22882	7.34427	8.20922	11.0561	11.7924	13.9753	8.00103	7.22882	7.22882	13.7012	7.65113	7.22882	7.22882	7.32638	8.20066	7.29566	10.309	7.76873	8.31085	12.2146
peptide-Man	411	Ac-P-T(Mana)-A-G - 22	7.22882	7.22882	7.22882	7.22882	7.22882	7.22882	7.22882	7.22882	8.99568	7.22882	7.22882	7.22882	8.96269	7.22882	7.22882	7.22882	7.22882	8.11114	7.22882	7.9177	7.22882	7.22882	7.22882	7.22882	7.22882	7.22882	7.22882	7.22882	7.22882	7.22882	7.22882	7.22882	7.22882	7.22882	7.22882	7.49009	7.22882	10.2761	7.22882	7.22882	7.22882	7.22882	7.22882	7.22882	7.22882	8.14137	7.22882
y-glycoprotein	412	fetuin (human)	7.67321	10.4712	8.3341	8.16167	7.22882	7.34187	8.08251	9.43401	9.0713	7.94521	7.22882	9.79081	9.43472	9.94689	10.6141	7.22882	7.62918	7.28536	9.17648	9.51603	8.48563	7.22882	7.22882	7.22882	9.19622	7.22882	7.22882	7.22882	7.22882	7.22882	7.22882	7.237	7.22882	7.22882	7.22882	7.22882	7.87486	8.37757	7.22882	7.22882	9.64376	8.61852	7.97779	8.47555	7.80106	7.5148	7.22882
peptide	413	Ac-APGSTAPPA-G-05	7.22882	7.22882	7.22882	7.22882	7.22882	7.22882	7.22882	7.22882	7.22882	7.22882	7.22882	7.22882	7.22882	7.22882	7.22882	7.22882	7.22882	7.22882	7.22882	7.22882	7.22882	7.22882	7.22882	7.22882	7.22882	7.22882	7.22882	7.22882	7.22882	7.22882	7.22882	7.22882	7.22882	7.22882	7.22882	7.22882	7.22882	8.02906	7.22882	7.22882	7.22882	7.22882	7.66072	7.59202	8.2757	7.22882	7.22882
peptide-Tn	414	Ac-APGS-Tn(Thr)-APPA-G-11	7.22882	7.22882	7.22882	7.22882	7.22882	7.22882	7.22882	7.22882	7.22882	7.22882	7.22882	7.22882	7.28023	7.22882	7.22882	7.22882	7.22882	7.43697	7.22882	7.22882	7.22882	7.22882	7.22882	7.22882	7.22882	7.22882	7.22882	7.22882	7.22882	7.43128	7.22882	7.22882	7.22882	7.22882	7.22882	7.22882	7.22882	7.22882	7.22882	7.22882	7.22882	7.22882	7.22882	7.22882	7.22882	8.41478	7.22882
peptide-Tn	415	Ac-APGS-Tn(Thr)-APPA-G-03	8.14997	7.22882	8.88657	7.22882	7.22882	7.22882	7.45188	7.22882	13.1366	10.7681	7.22882	7.22882	7.22882	7.22882	7.22882	7.22882	7.22882	7.22882	8.83298	10.9374	7.22882	7.22882	7.22882	7.22882	7.22882	7.22882	7.22882	7.22882	7.22882	7.22882	7.22882	7.22882	7.22882	7.22882	7.22882	7.22882	7.22882	7.22882	7.22882	7.22882	9.74458	7.22882	7.22882	8.76477	7.22882	7.28645	7.22882
peptide	416	Ac-APGSTAPPA-G-14	8.76651	7.65764	7.22882	7.22882	7.22882	7.22882	9.21433	8.56041	7.22882	7.22882	7.22882	7.22882	7.22882	8.47992	8.46438	7.46569	7.71984	8.32561	7.22882	7.56852	7.22882	7.22882	7.22882	7.41836	7.22882	8.38696	8.59745	7.22882	7.22882	7.22882	7.46985	7.47185	7.22882	7.22882	7.22882	8.01022	7.22882	9.38001	7.22882	7.22882	7.27763	7.27763	8.5851	9.42896	9.39521	7.90853	8.0219
peptide	417	Ac-GSTAP-G-05	8.93583	7.22882	7.22882	7.22882	7.22882	7.22882	7.43697	7.97335	7.22882	7.22882	7.22882	7.22882	7.22882	7.22882	7.22882	7.22882	7.22882	7.22882	7.22882	7.22882	7.22882	7.22882	7.22882	7.22882	7.22882	7.22882	7.22882	7.22882	7.22882	7.22882	7.22882	7.22882	7.22882	7.22882	7.22882	7.22882	7.22882	7.53511	7.22882	7.22882	8.2942	7.22882	7.22882	8.10557	7.22882	7.22882	7.22882
glycolipid-neutral	418	iGb4-07	14.5662	9.71925	11.374	9.5161	11.0235	14.5956	13.1824	11.2927	13.881	14.2707	14.616	7.22882	12.2492	12.2861	12.8633	8.78701	12.6327	12.1164	11.6378	13.4586	16.1958	10.4288	9.17867	15.448	9.99607	9.92793	10.8474	8.65303	11.3304	11.6081	12.7794	12.951	11.3265	14.936	11.4226	12.7246	8.74287	13.6476	9.846	10.7251	9.23333	12.8747	11.6374	13.2855	8.59687	9.97701	12.2164
peptide	419	Ac-GSTAP-G-15	9.90439	8.16699	8.15214	8.22134	9.03885	7.22882	9.36058	9.66077	7.22882	7.22882	7.22882	7.22882	8.21246	7.27566	8.04435	10.9391	7.22882	8.96528	7.22882	7.94974	7.22882	7.22882	7.22882	7.53863	8.51585	7.87357	8.2262	7.22882	7.22882	7.22882	7.63178	7.73386	7.22882	7.22882	7.22882	7.31186	7.22882	10.4511	7.22882	7.22882	7.38279	7.28594	7.22882	8.59373	7.22882	7.22882	8.08911
glycolipid-neutral	420	iGb5-06	13.0396	7.22882	11.2082	9.12322	13.9507	13.6213	10.5942	12.149	15.0965	14.6078	10.7347	7.22882	9.97587	11.051	14.0263	9.07306	11.0515	11.5583	8.35374	13.8907	13.7797	7.22882	7.32247	10.1732	8.52476	11.2303	9.02171	7.75962	7.22882	9.59067	11.7631	11.9594	12.5901	13.6927	10.7385	10.1752	13.6202	13.5764	7.89456	7.40968	8.87208	12.0074	10.7524	12.0989	8.95371	10.9007	10.3085
peptide-Tn-Ser	421	AzHex-S-Tn(Ser)-V-G-HexNH2-06	12.1164	7.59535	9.30381	8.46544	7.22882	7.22882	7.22882	7.83977	7.56261	8.94947	7.22882	7.4808	7.93558	7.22882	7.22882	7.22882	7.46368	7.55912	7.22882	11.1503	8.38806	7.22882	7.22882	7.22882	7.22882	7.22882	7.22882	7.22882	7.22882	7.22882	7.22882	7.22882	7.31327	7.22882	7.22882	7.22882	7.22882	7.84866	7.22882	7.22882	8.10038	7.7817	7.22882	8.10218	7.22882	8.83303	7.22882
carb-Man	422	Ma2Ma6(Ma2Ma3)-03	8.30188	7.88399	8.51161	7.39734	7.22882	7.22882	7.58903	7.29868	9.92093	12.94	7.22882	7.88945	8.5239	8.51847	9.00598	7.22882	7.63968	7.22882	7.35781	7.99432	7.86205	7.22882	7.44967	7.24885	8.5214	7.22882	7.22882	7.22882	7.22882	7.22882	7.22882	7.24514	7.22882	7.22882	7.22882	7.22882	7.22882	7.22882	7.22882	7.22882	8.35165	7.6503	7.79394	7.9893	7.22882	8.07742	7.94147
peptide-Tn-Ser	423	AzHex-S-Tn(Ser)-V-G-HexOH-06	11.1481	7.22882	7.92967	7.22882	7.22882	7.22882	7.24802	7.60742	7.22882	7.22882	7.22882	7.22882	7.24228	7.22882	7.4843	7.22882	7.97732	8.61202	7.22882	7.3458	7.22882	7.22882	7.22882	8.66002	7.22882	7.22882	7.22882	7.22882	7.22882	7.22882	7.34764	7.22882	7.69015	7.22882	7.22882	7.22882	7.22882	7.55905	7.22882	7.22882	7.22882	7.26768	9.15849	7.84762	7.22882	9.2486	7.45188
carb-Man	424	Ma2Ma2Ma3-04	8.2942	10.2524	8.42901	7.34849	7.22882	9.02499	7.34762	7.3714	11.1424	12.9036	7.22882	9.04517	9.69837	7.30444	7.63073	7.22882	7.22882	10.4856	7.22882	9.84409	10.1136	7.84715	7.22882	11.3514	9.04433	8.56242	7.30291	7.22882	7.22882	7.22882	9.72999	9.36814	9.06349	7.22882	7.94808	7.22882	7.22882	7.35085	7.22882	7.53372	11.3841	9.30704	7.22882	9.25281	7.22882	7.22882	10.7712
peptide-Tn-Ser	425	AzHex-S-Tn(Ser)-V-G-HexOH-15	7.22882	8.25957	7.22882	7.22882	7.22882	7.22882	7.22882	7.22882	7.33889	8.58082	7.22882	7.56508	7.41522	7.22882	7.22882	7.22882	7.22882	7.22882	7.22882	7.45189	7.22882	7.22882	7.22882	7.22882	7.3009	7.22882	7.22882	7.22882	7.22882	7.22882	7.2505	7.22882	7.22882	7.22882	7.22882	7.22882	7.22882	7.22882	7.22882	7.22882	7.22882	7.22882	7.22882	7.22882	7.22882	7.44683	7.22882
non-human	426	Rha-a - 05	14.7294	13.8332	15.9011	11.4468	13.5205	7.83791	15.2167	14.9834	14.5713	16.1826	7.65	12.9035	14.5916	16.4524	15.4838	12.1835	11.2979	12.4096	16.0671	15.7496	17.045	11.9945	7.22882	10.2233	13.0279	13.3488	14.7122	13.668	13.4992	13.373	10.5617	10.3176	15.6681	10.9854	16.564	11.7763	9.27064	11.597	13.9387	14.9012	13.8349	15.1856	10.4873	14.6354	10.4583	11.5591	16.6871
peptide-Tn-Ser	427	AzHex-S-Tn(Ser)-V-G-HexNH2-16	10.9616	10.1629	9.31739	7.87319	7.26249	7.22882	8.17417	9.80391	11.149	13.542	7.65764	9.68788	9.45295	8.72029	8.42455	7.22882	8.58014	9.02363	9.34125	9.81157	10.1447	7.94381	7.22882	7.26957	7.61991	7.22882	7.26717	7.22882	7.22882	7.22882	7.89906	7.79442	8.37046	7.22882	8.58568	7.22882	7.22882	9.32057	7.22882	7.22882	8.79956	8.89225	8.02002	8.51041	8.14706	9.5125	9.28689
non-human	428	Rha-b - 05	16.4784	16.2758	16.5365	13.0593	8.63371	13.5319	16.959	10.943	13.5408	16.3914	9.05678	11.3957	11.1383	11.1867	17.4945	15.054	12.472	16.9348	17.5079	17.2536	17.318	9.31267	12.4219	12.1288	11.9806	13.963	13.5647	14.3729	17.7732	15.3479	13.3296	13.4478	16.7533	7.22882	15.2185	15.9889	12.8795	15.3399	14.4026	13.8675	17.8305	16.1076	14.6602	14.7941	14.0159	11.1788	15.332
peptide-Tn-Ser	429	Ac-S-Tn(Ser)-V-G-03	7.22882	8.34713	7.7472	7.22882	7.22882	7.22882	7.22882	7.22882	7.30348	8.96709	7.22882	7.22882	7.96927	9.20386	7.22882	7.22882	7.22882	7.22882	7.22882	7.3865	8.35367	7.22882	7.22882	7.22882	7.22882	7.22882	7.22882	7.22882	7.22882	7.22882	7.22882	7.22882	7.22882	7.22882	7.22882	7.22882	7.22882	7.22882	7.22882	7.22882	7.38279	7.22882	7.22882	7.22882	7.22882	7.22882	11.6546
peptide-TF	430	Ac-S-TFa(Ser)-TFa(Ser)-G-15	7.22882	7.22882	9.23876	7.29636	7.22882	7.22882	7.90662	9.11394	7.22882	7.22882	7.22882	7.22882	8.63282	7.24036	8.53402	7.22882	8.83062	9.85251	7.22882	7.22882	7.83913	7.22882	7.22882	7.26957	7.22882	7.22882	7.22882	7.22882	7.22882	7.22882	8.69174	8.53059	7.80374	7.22882	7.87254	8.15812	7.22882	7.40968	7.22882	7.22882	8.08912	7.22882	7.37124	8.68016	8.66644	10.4439	9.0329
carb-Man	431	Ma2Ma3(Ma6)-08	9.74279	10.3089	11.5734	7.22882	7.22882	7.22882	12.4919	7.45106	9.23484	12.3436	7.22882	7.22882	7.63774	8.33714	12.847	7.65175	7.22882	12.6175	11.7094	8.95726	11.0942	7.22882	7.75633	7.22882	7.26033	7.22882	7.22882	7.63913	9.68729	7.22882	7.22882	7.22882	9.03274	7.22882	7.22882	8.13382	7.22882	7.22882	7.22882	7.22882	12.4802	11.1321	10.5062	11.0054	8.31085	8.05269	10.4367
glycolipid-neutral	432	iFs-05	10.6981	12.9263	15.3827	12.976	11.0603	15.6917	11.4031	15.8756	13.4617	13.6739	7.91518	15.0756	10.0633	11.8658	14.3848	13.8679	10.7767	13.1004	10.3751	16.0291	15.4941	10.0464	7.92119	13.7948	14.0884	8.21387	17.1853	13.1651	11.0014	15.449	11.4485	12.3146	15.518	15.6826	13.4583	9.68047	9.64129	12.203	10.5675	16.0755	11.4014	12.6377	10.662	11.4981	11.0148	12.5104	11.9099
peptide-Core4	433	Ac-S-Core4(Thr)-S-G-07	9.00744	7.22882	8.01103	7.22882	7.22882	7.22882	9.10677	7.22882	7.58649	7.22882	7.22882	7.22882	9.17848	7.61551	8.79574	7.22882	7.22882	8.63478	7.22882	9.38983	9.27515	7.22882	7.22882	7.22882	8.63719	12.7181	10.9781	7.22882	7.22882	7.22882	7.22882	7.45742	7.22882	7.22882	7.42286	8.22167	9.54738	7.95975	7.22882	7.22882	9.09667	7.38279	7.6828	9.08214	7.22882	9.95509	8.94081
glycolipid	434	GT1a - 04	7.76056	9.20753	9.0797	7.22882	7.22882	8.43977	10.1527	7.22882	9.27544	7.22882	7.22882	7.32638	7.22882	7.22882	10.3428	7.22882	7.22882	10.4891	8.89301	8.10008	9.65007	7.22882	7.22882	7.26957	7.22882	7.22882	7.22882	7.22882	7.22882	7.22882	7.31402	7.28827	7.22882	7.22882	7.22882	7.22882	7.86613	7.22882	7.22882	7.22882	10.2191	8.04201	7.65877	8.83247	7.22882	7.22882	7.22882
peptide-Core4	435	Ac-S-Core4(Thr)-S-G-10	8.97925	7.22882	8.92056	7.22882	7.22882	7.22882	11.2577	8.01023	9.43399	8.25389	7.22882	7.80252	9.4003	8.25897	9.85954	7.22882	7.44926	9.14733	7.71078	9.59735	9.74467	7.22882	7.22882	7.52442	8.78661	13.0125	10.9325	7.22882	7.22882	7.22882	8.13857	8.57288	7.22882	7.22882	7.82125	11.4068	9.69377	8.61038	7.22882	8.85847	7.5219	8.95817	7.64015	10.3206	8.18754	10.2751	9.5586
glycolipid-neutral	436	iFs-11	13.2819	14.335	16.3286	13.6564	11.9875	16.6816	13.5511	16.8665	16.5315	13.858	9.17749	16.4498	10.9576	12.8128	14.9219	14.4829	12.7064	13.7797	10.5973	16.7188	17.0707	13.6231	10.4187	15.7951	15.9329	7.90015	17.8242	13.4635	12.0235	16.3374	12.2794	13.1607	16.4655	16.7977	15.5714	11.507	9.90743	14.5447	13.1303	16.8825	13.0605	13.1326	11.9208	13.6758	12.1652	13.335	13.5345
carb-Man	437	Ma3(Ma6Ma6Ma3)-05	8.64853	8.68287	10.266	7.50565	7.63028	7.53881	10.019	8.2103	11.3641	13.0939	7.4808	8.41181	7.92416	9.3342	10.7996	7.61663	8.3216	9.81239	10.251	9.37642	9.84031	7.22882	7.97281	9.68208	8.48126	8.40371	7.36956	7.60918	7.22882	7.22882	7.22882	7.76891	7.41258	7.41826	7.22882	7.22882	8.50426	7.64391	7.22882	7.22882	10.7298	9.02002	11.1679	10.6009	9.33495	9.65266	9.25035
peptide-Tn	438	AzHex-D-Tn(Thr)-R-NH2-06	7.22882	8.12263	8.59253	11.9378	7.22882	9.93411	8.16294	7.22882	10.9742	10.3047	7.22882	7.22882	9.34806	8.57585	9.13043	7.22882	7.27127	8.4489	7.22882	8.32616	8.58865	7.22882	7.22882	7.22882	7.31169	7.22882	8.55479	7.22882	8.67525	7.22882	10.0557	10.1311	8.74616	10.1073	7.22882	7.22882	9.86363	12.7763	7.22882	7.22882	7.9467	8.36582	7.54009	7.84578	7.82828	10.3544	8.7158
carb-Man	439	Ma2Ma2Ma3(Ma3Ma6)-03	10.2462	7.93417	12.2622	10.9773	10.6107	11.3423	11.8633	11.4313	13.5439	13.4551	9.93109	12.0643	9.75554	11.3331	12.8213	10.3728	9.45042	11.074	12.4649	12.904	11.8975	9.96937	12.2284	12.5754	11.0684	10.6166	11.0068	9.61508	8.64473	8.89431	9.56304	10.4247	12.2678	11.8678	8.41156	9.15601	9.54995	8.25318	8.1272	10.7231	13.1105	11.2133	12.2394	12.1317	11.4672	10.6487	10.8355
peptide-Tn	440	AzHex-PD-Tn(Thr)-RP-NH2-07	7.66645	8.93945	8.20027	7.22882	7.22882	7.22882	8.184	7.63968	9.82373	7.22882	7.22882	7.22882	7.22882	7.22882	8.53178	7.22882	7.22882	9.22392	7.22882	7.44549	7.67251	7.22882	7.22882	7.22882	7.22882	7.22882	7.22882	7.22882	7.22882	7.22882	7.22882	7.22882	7.22882	7.22882	7.22882	7.22882	7.22882	7.22882	7.22882	7.22882	8.39636	8.03735	7.58419	9.05991	7.22882	9.30462	8.52854
carb-Man	441	Ma2Ma3Ma6(Ma3)-04	9.13705	7.22882	10.0507	12.0847	7.22882	11.5556	11.6708	15.3343	13.5183	13.2033	7.22882	8.37521	10.0149	10.9934	12.9141	7.25781	10.218	11.2208	16.9217	9.61863	15.2008	7.22882	7.22882	7.22882	11.8733	7.22882	7.22882	11.1877	11.742	10.1158	7.43548	7.32851	9.15336	7.59155	7.22882	9.40325	14.739	14.6586	8.95011	10.0626	7.22882	9.07012	7.37629	10.7344	7.24339	8.57966	7.65669
peptide-Tn	442	AzHex-SAPD-Tn(Thr)-RPAP-NH2-07	8.65642	8.70147	8.81588	7.22882	7.22882	7.76366	7.22882	7.65723	7.91932	10.2215	7.22882	9.71193	7.293	7.22882	7.71195	7.22882	7.22882	8.65546	7.22882	7.5977	8.15339	7.22882	7.22882	7.22882	8.01927	7.22882	8.56803	7.22882	7.22882	7.22882	7.22882	7.22882	7.22882	7.22882	7.22882	7.22882	7.22882	7.22882	7.22882	7.53035	7.22882	7.22882	7.24566	7.89063	8.07988	8.75215	9.08874
carb-Man	443	Ma2Ma3(Ma6)-04	7.45345	7.22882	8.17962	7.22882	7.22882	7.22882	7.67173	7.22882	8.10552	11.089	7.22882	7.22882	7.24228	7.3988	7.89945	7.22882	7.22882	7.94264	7.22882	7.44121	7.61658	7.22882	7.22882	7.22882	7.22882	7.22882	7.22882	7.22882	7.22882	7.22882	7.22882	7.22882	7.22882	7.22882	7.22882	7.22882	7.22882	7.22882	7.22882	7.22882	8.50127	7.32638	7.22882	7.22882	7.22882	7.22882	7.33233
peptide-Tn	444	AzHex-VTSAPD-Tn(Thr)-RPAPGS-NH2-06	7.22882	8.13363	7.33293	7.22882	10.5671	7.22882	7.22882	7.22882	7.94088	9.54719	7.22882	7.81624	7.38831	7.22882	7.24339	7.22882	7.22882	7.22882	9.52983	7.42609	7.99654	7.22882	7.22882	7.22882	7.22882	7.22882	7.22882	7.22882	7.22882	7.22882	7.22882	7.22882	7.22882	7.22882	7.22882	7.22882	7.58987	7.55046	7.22882	7.22882	7.22882	7.22882	7.22882	7.22882	7.22882	8.42065	7.82563
carb-Man	445	Ma3Ma6-05	8.63722	7.99068	9.18	7.22882	7.22882	7.67462	7.67125	7.47896	12.2177	8.65527	7.76764	8.96122	8.30271	7.31539	7.22882	7.22882	7.28708	7.22882	9.11878	17.0885	7.94651	7.22882	7.22882	11.3014	7.22882	7.22882	7.65221	7.22882	7.58906	7.22882	7.22882	7.22882	7.22882	7.22882	7.22882	7.22882	7.22882	7.22882	7.22882	7.22882	10.3636	7.63459	7.22882	10.0295	7.22882	8.35197	7.22882
carb-Man	446	Ma2Ma6-16	14.858	7.96529	9.77536	7.6025	7.44683	7.55645	10.5536	8.62456	11.5327	13.9345	7.22882	8.81173	9.80881	11.6186	11.4781	7.52244	8.68951	8.98581	9.81525	10.7413	12.7416	7.22882	7.3871	11.2019	11.2678	9.74091	9.39858	8.70813	12.8594	9.36543	11.8782	12.5784	7.63367	11.9365	12.6799	8.07179	8.21194	9.46753	7.23929	7.66897	10.3059	9.27813	10.9926	10.2438	8.30039	9.13858	8.43763
carb-Man	447	Ma2Ma6(Ma3)-07	13.0423	7.27763	7.40631	7.22882	7.22882	7.22882	7.22882	7.22882	8.98032	11.0157	7.22882	7.38131	7.22882	7.22882	9.60094	7.22882	7.22882	7.22882	8.37794	7.43259	7.91058	7.22882	7.22882	7.40001	7.41339	7.22882	7.22882	7.22882	7.22882	7.22882	7.22882	7.22882	7.22882	10.972	10.0961	7.22882	7.22882	7.22882	7.22882	7.22882	7.22882	7.22882	7.22882	7.26712	7.22882	7.22882	7.22882
Carb-GlcA	448	GlcA-LNT-05	7.22882	8.32887	8.39309	7.22882	7.22882	7.22882	7.22882	8.16728	7.22882	7.73834	7.22882	8.69406	7.53498	7.22882	8.65826	7.22882	7.22882	7.22882	7.22882	9.14294	7.22882	8.34057	7.22882	7.22882	7.22882	7.22882	7.22882	7.22882	7.22882	7.22882	7.22882	7.22882	7.22882	7.22882	7.22882	7.22882	7.22882	7.3167	7.22882	7.22882	7.94145	7.43707	8.1489	8.17494	7.22882	8.30319	7.22882
peptide	449	AzHex-D-T-R-NH2-07	8.4588	9.70467	7.74727	7.38378	7.22882	7.22882	7.58903	7.24333	8.90788	10.835	7.22882	8.30883	8.08832	7.23726	7.41484	7.22882	7.27127	7.50677	7.22882	7.88965	7.86672	7.22882	7.22882	7.22882	7.612	7.22882	7.22882	7.22882	7.22882	7.22882	7.22882	7.22882	7.22882	7.22882	7.22882	7.22882	7.22882	7.22882	7.22882	7.22882	8.32575	7.42674	7.22882	7.64912	7.22882	7.22882	7.22882
peptide	450	AzHex-P-D-T-R-P-NH2-07	7.38556	8.61777	7.89154	8.13223	7.22882	7.22882	7.22882	7.32558	8.00531	10.4352	7.22882	8.43867	8.04589	7.72041	7.24339	7.22882	7.22882	7.43285	8.14354	7.45827	8.23097	7.22882	7.22882	7.22882	7.2869	7.22882	7.66142	7.22882	7.22882	7.22882	7.22882	7.22882	7.22882	7.22882	7.22882	7.22882	7.22882	7.22882	7.22882	7.22882	7.4808	7.43565	7.22882	15.6223	7.22882	8.82235	7.30232
peptide	451	AzHex-S-A-P-D-T-R-P-A-P-NH2-07	7.62028	9.09386	7.90675	7.22882	7.22882	7.22882	7.22882	7.38677	8.41136	11.3281	7.22882	8.69406	8.01103	7.64201	7.30046	7.22882	7.53627	9.60141	7.3798	7.90374	8.27205	7.22882	7.22882	7.22882	8.59001	7.22882	7.73047	7.22882	7.22882	7.22882	7.22882	7.22882	7.22882	7.22882	7.22882	7.22882	7.22882	7.22882	7.22882	7.22882	7.96529	7.42817	8.17555	7.81164	8.06849	8.80122	8.89709
peptide	452	AzHex-V-T-S-A-P-D-T-R-P-A-P-G-S-NH2-07	7.22882	7.81049	7.22882	7.22882	7.22882	7.22882	7.28536	7.22882	7.84104	8.93992	7.22882	7.57257	7.6372	7.22882	7.22882	7.22882	7.22882	8.95642	7.22882	7.62631	7.22882	7.22882	7.22882	7.22882	7.22882	7.22882	7.99791	7.22882	7.22882	7.22882	7.22882	7.22882	7.22882	7.22882	7.22882	7.22882	7.22882	7.22882	7.22882	7.22882	7.66524	7.22882	7.64793	7.37124	7.22882	8.69068	8.01166
glycolipid	453	GD2-b-propyl-03	10.7389	7.22882	7.22882	7.22882	7.22882	7.22882	7.22882	7.22882	7.22882	7.22882	7.22882	7.22882	7.22882	7.22882	7.22882	7.22882	7.22882	7.22882	7.22882	7.22882	7.22882	7.22882	7.22882	7.22882	7.22882	7.22882	7.22882	7.22882	7.22882	7.22882	7.22882	7.22882	7.22882	7.22882	7.22882	7.22882	7.22882	7.46194	7.22882	7.22882	7.59662	7.22882	7.22882	7.22882	7.22882	7.22882	7.22882
carb-Man	454	Ma2Ma2Ma3(Ma6Ma6)-06	8.07207	13.7747	8.4896	8.23651	9.76245	8.48782	11.1746	9.86818	11.4221	13.8255	7.74745	12.9437	12.8018	13.0024	9.57309	9.2313	8.63371	12.4796	12.7713	13.7363	11.1544	8.47109	9.73728	13.0481	13.2684	11.8702	8.41065	11.0714	15.8179	7.22882	12.2113	11.8136	9.55916	7.65542	7.51794	11.6108	9.26541	10.2654	8.94837	10.7654	8.32331	10.3602	9.34376	11.6154	7.85231	9.0297	12.1498
glycolipid	455	GD3(9-OAc)-b-propyl-03	12.5287	7.22882	7.22882	7.22882	7.22882	7.22882	7.22882	7.22882	7.73714	7.22882	7.22882	7.70383	7.22882	15.0005	7.22882	7.22882	7.22882	9.72535	7.22882	7.22882	7.22882	7.22882	7.22882	12.6039	7.22882	7.22882	7.22882	7.22882	7.22882	7.22882	7.22882	7.22882	7.22882	7.22882	7.22882	7.22882	7.22882	10.5482	7.22882	7.22882	7.22882	7.22882	7.22882	8.92345	7.66926	7.22882	7.22882
carb-Man	456	Ma2Ma3(Ma6)Ma6-09	12.8405	7.22882	13.1227	13.2873	7.22882	7.22882	11.1042	17.2387	14.9179	10.9407	7.22882	8.23414	11.3362	15.85	13.9621	11.0626	10.222	12.4486	17.0755	12.6184	16.8773	10.7179	9.78082	10.1461	15.3419	7.22882	7.22882	11.0382	12.4375	9.43635	12.047	11.4891	13.8383	7.4411	7.22882	9.63898	12.7895	12.6927	12.6317	12.3141	7.95293	10.6557	13.544	13.4693	8.15705	7.41484	14.2503
glycolipid	457	GD3(Gc-Ac)-b-propyl-03	9.72732	9.80431	7.76663	7.22882	7.39537	7.22882	12.8859	12.9073	7.44121	10.7475	7.22882	8.84222	7.85601	7.70427	7.22882	7.22882	7.45739	8.67122	7.22882	7.22882	7.49613	7.22882	7.22882	7.22882	7.22882	7.22882	7.22882	7.22882	7.22882	7.22882	7.22882	7.22882	7.22882	7.22882	7.22882	7.22882	7.22882	7.22882	7.29113	7.22882	7.81624	8.40632	7.90573	9.63471	7.22882	7.22882	7.22882
carb-Man	458	Ma6(Ma3)Ma6-10	9.79417	7.22882	7.22882	7.22882	7.22882	7.22882	7.22882	7.22882	7.22882	7.22882	7.22882	7.22882	7.61416	7.22882	7.22882	7.22882	7.22882	7.22882	7.22882	16.1396	7.22882	7.22882	7.22882	8.70227	7.22882	7.22882	7.22882	8.91184	7.22882	7.22882	7.22882	7.22882	7.22882	7.22882	7.22882	7.22882	7.22882	7.22882	7.22882	7.22882	7.22882	7.22882	7.22882	7.33822	7.22882	7.22882	7.22882
glycolipid	459	GD3(Gc-Gc)-b-propyl-03	9.7458	9.17329	7.90318	7.22882	7.22882	7.22882	11.2801	10.8385	7.22882	7.22882	7.22882	7.22882	8.6834	8.51843	9.15237	7.22882	7.70966	9.34016	7.22882	7.85623	7.48059	7.22882	7.22882	7.22882	7.22882	7.22882	7.22882	7.22882	10.1023	8.0616	7.46465	7.24514	7.22882	7.22882	7.22882	7.22882	7.22882	7.22882	7.22882	7.22882	7.22882	7.22882	7.84043	9.77343	7.22882	7.22882	7.22882
carb-Man	460	Ma2Ma6(Ma3)Ma6-07	9.94691	9.03934	7.69951	7.22882	7.22882	7.22882	10.0111	8.64411	10.2173	12.9732	7.22882	9.2811	7.64049	7.62497	7.69607	7.22882	7.22882	7.22882	8.54787	15.0504	7.91356	7.22882	7.22882	7.55552	9.43053	7.22882	7.38757	7.22882	7.22882	7.22882	8.05475	7.40091	8.19089	7.22882	7.22882	7.22882	7.22882	7.38112	7.22882	7.22882	7.45472	7.22882	7.23726	7.98368	7.22882	7.22882	7.22882
glycolipid	461	GM1b-05	9.65258	7.22882	9.91307	7.22882	7.22882	7.22882	7.22882	8.18155	7.22882	9.10945	7.22882	7.22882	7.22882	7.22882	7.22882	7.22882	7.22882	7.38677	7.22882	7.22882	9.41661	7.22882	7.22882	7.22882	7.22882	7.22882	7.22882	7.22882	7.22882	7.22882	7.22882	7.22882	7.22882	7.22882	7.22882	7.22882	8.06797	7.22882	7.22882	7.22882	7.44451	7.22882	7.22882	9.04646	7.53881	7.22882	12.1221
carb-Man	462	Ma6Ma6(Ma2Ma3)-06	7.71921	12.0033	8.84855	7.61416	9.88075	7.22882	10.5248	9.40388	11.1436	13.9403	7.33594	12.0585	12.6605	12.9903	9.21181	9.1117	9.07262	7.52778	12.838	13.2202	10.4044	9.05945	8.44974	11.0637	12.2368	11.1144	7.93123	10.7583	15.2266	7.22882	11.8063	11.4057	8.29247	7.52043	7.22882	11.5296	10.5638	10.4458	8.33897	10.7809	9.03513	10.0773	9.47699	10.9478	7.71195	9.17632	11.5009
carb-Man	463	Ma2Ma6Ma6-06	13.2894	7.22882	15.0386	7.67852	7.22882	10.7182	13.3836	7.22978	16.4845	15.6322	8.18211	9.18656	12.0035	7.22882	10.1777	7.22882	9.80581	7.3131	7.22882	16.5841	12.8107	7.22882	7.22882	13.5263	14.9949	10.8983	10.0087	7.22882	7.22882	10.7982	9.24468	9.1801	14.0544	9.56758	7.22882	7.22882	9.12407	15.7927	15.135	11.8103	10.0152	13.2021	7.29479	9.57681	7.22882	9.28085	12.0212
peptide-TF	464	Ac-S-TFa(Ser)-TFa(Ser)-G-03	7.22882	7.22882	7.22882	7.22882	7.22882	7.22882	7.22882	7.22882	7.22882	7.22882	7.22882	7.22882	7.22882	7.22882	7.22882	7.22882	7.22882	7.22882	7.22882	7.22882	7.22882	7.22882	7.22882	7.22882	7.22882	7.22882	7.22882	7.22882	7.22882	7.22882	7.22882	7.22882	7.22882	7.22882	7.22882	7.22882	7.22882	7.22882	7.22882	7.22882	7.78867	7.22882	7.22882	7.80272	7.22882	8.19885	7.22882
carb-Man	465	Ma4(Ma6)-07	7.22882	7.38279	7.22882	7.22882	7.22882	7.22882	7.22882	7.60346	8.76736	10.4097	7.22882	7.22882	7.22882	7.36679	7.22882	7.22882	7.22882	7.22882	7.54025	8.06707	7.22882	7.22882	7.22882	7.22882	7.22882	7.22882	7.22882	7.22882	7.22882	7.22882	7.22882	7.22882	7.22882	7.22882	7.22882	7.22882	7.22882	7.22882	7.22882	7.22882	7.22882	7.22882	7.22882	7.22882	7.22882	7.22882	7.22882
carb-Man	466	Ma2Ma3Ma6(Ma3)-10	12.3837	7.22882	11.9235	13.9699	9.75007	14.0171	14.3591	16.6822	16.2393	15.267	7.22882	11.5803	11.6975	14.0452	15.2947	9.96077	12.8022	13.2148	17.571	13.0271	16.8421	10.2376	7.73298	8.99546	14.7763	7.22882	7.22882	13.0902	13.871	13.6875	11.7387	11.0212	12.3759	9.6639	8.54946	10.4159	15.4222	15.9823	12.1483	12.8283	7.77469	12.0708	10.9215	12.918	7.77625	10.1836	7.22882
glycolipid	467	GM1b-13	10.4755	7.22882	10.8412	7.22882	7.22882	7.26508	7.22882	10.9466	7.22882	7.22882	7.22882	7.22882	7.22882	7.22882	8.28561	7.65284	7.22882	8.50566	7.22882	7.22882	11.6263	7.22882	7.22882	7.22882	7.22882	7.22882	7.22882	7.22882	7.22882	7.22882	7.22882	7.22882	7.22882	7.22882	7.22882	7.22882	10.1889	7.85062	7.22882	7.22882	7.57128	7.22882	7.35444	8.50622	7.22882	7.22882	14.1914
carb-Man	468	Ma6Ma4(Ma6Ma6)-06	7.38131	12.2362	7.23726	7.22882	7.22882	7.40836	11.4533	8.30673	11.6821	15.089	7.22882	13.068	14.442	12.4006	7.22882	8.51785	7.94283	7.22882	10.5166	14.4591	11.8394	11.3245	11.9996	11.6511	10.2405	10.923	7.56027	9.95362	16.741	7.22882	14.5611	14.3205	7.22882	7.22882	7.22882	11.864	8.67059	12.522	8.48852	10.1312	9.0207	12.1409	8.5018	13.9277	9.94357	7.22882	13.4471
carb-Man	469	Ma2Ma6(Ma2Ma3)Ma6-04	9.10561	7.91518	10.7536	10.1629	7.6934	7.9582	9.02811	15.3979	11.73	13.131	7.93417	8.8688	9.37397	12.0396	10.7774	8.59229	9.39123	10.1555	15.9357	13.2298	14.6871	7.81783	8.21826	9.91264	11.9026	9.95649	8.87392	8.35264	9.16518	7.22882	9.58131	9.80307	11.6756	8.11048	7.22882	7.22882	11.2466	10.692	10.2533	9.36638	9.58745	9.48228	11.0136	12.5095	10.0486	9.64044	11.8655
peptide-Core4	470	Ac-S-Core4(Thr)-S-G-03	7.22882	7.22882	7.22882	7.22882	7.22882	7.22882	8.13415	7.22882	7.22882	7.22882	7.22882	7.38279	7.22882	7.22882	7.22882	7.22882	7.22882	7.22882	7.22882	7.22882	7.22882	7.22882	7.22882	7.22882	7.22882	7.22882	7.75259	7.61103	7.22882	7.22882	7.237	7.28009	7.22882	7.22882	7.22882	7.22882	7.22882	7.22882	7.22882	7.22882	7.22882	7.22882	7.22882	7.22882	7.22882	7.22882	7.22882
carb-Man	471	Ma3Ma6-13	7.22882	7.59535	7.22882	7.22882	7.22882	8.03175	7.22882	7.22882	7.37446	7.22882	7.22882	8.92686	8.50353	9.94061	7.27929	7.22882	8.0982	7.9395	7.5165	16.8001	10.1003	7.22882	7.22882	13.1752	7.22882	7.22882	7.22882	7.22882	8.09419	8.37969	9.31338	8.46762	7.22882	7.22882	7.22882	7.22882	7.22882	8.35289	7.22882	7.59955	7.22882	7.22882	7.22882	9.58784	7.22882	9.69581	7.22882
glycolipid	472	3'-Neu5Ac-Gb3-08	7.22882	8.17681	8.48327	7.22882	7.22882	7.22882	10.5261	7.94823	10.1728	11.4251	7.22882	7.38131	7.37923	7.71333	11.2425	7.22882	7.22882	10.2192	8.8761	7.66543	9.0954	7.22882	7.82137	7.22882	7.22882	7.29117	11.5722	7.22882	7.22882	7.22882	9.47551	8.77304	7.22882	7.22882	7.22882	7.22882	11.1343	9.30538	7.22882	7.22882	7.22882	7.95958	9.28281	8.61482	7.59127	7.22882	7.49231
carb-Man	473	Ma2Ma2Ma3(Ma6)-07	7.22882	8.06634	7.67852	8.02275	7.22882	9.5684	8.2179	10.3689	9.74489	12.1013	7.22882	9.18656	9.37804	7.38231	8.17746	7.22882	7.22882	7.22882	9.85416	8.51546	11.0569	8.57271	7.25196	13.3248	11.1746	11.6232	7.22882	10.2384	7.22882	8.80788	8.57611	8.40498	9.46581	7.22882	8.77601	7.22882	7.22882	7.60917	8.22238	8.87941	7.22882	7.41777	7.22882	8.82362	7.22882	7.22882	11.2085
carb-Man	474	Ma3(Ma6)Ma6(Ma2Ma3)-06	7.22882	7.22882	7.22882	7.22882	7.22882	7.22882	7.22882	7.22882	7.22882	10.9004	7.22882	7.22882	7.37615	7.24228	7.22882	7.22882	7.22882	7.22882	7.22882	7.63196	7.22882	7.22882	7.22882	7.22882	7.22882	7.22882	7.22882	7.22882	8.85236	7.22882	7.22882	7.22882	7.22882	7.22882	7.22882	7.22882	7.22882	7.22882	7.22882	7.22882	7.22882	7.22882	7.22882	7.22882	7.22882	7.22882	7.22882
Carb-GlcA	475	GlcA-LNT-16	7.22882	7.22882	7.80939	7.22882	7.22882	7.22882	7.22882	8.1543	7.80429	7.22882	7.22882	7.22882	8.29805	7.3817	8.97307	7.22882	8.12397	8.08251	7.8108	7.5165	7.30561	7.53266	7.22882	7.22882	7.22882	7.22882	7.22882	7.22882	7.22882	7.22882	7.22882	7.22882	7.22882	7.22882	7.55433	7.22882	7.22882	7.6981	7.22882	7.22882	7.22882	7.22882	9.24196	8.72108	7.61955	9.14782	7.68294
carb-Man	476	Ma2Ma3-11	8.2057	7.22882	8.16706	7.22882	7.22882	7.22882	7.22882	7.22882	9.52163	12.4865	7.22882	7.78978	8.12416	7.95293	8.48108	7.22882	7.22882	7.22882	7.22882	7.69273	8.41919	7.22882	7.81908	7.26957	7.75782	7.22882	7.22882	7.22882	7.22882	7.22882	7.22882	7.22882	7.22882	7.22882	7.22882	7.22882	7.22882	7.22882	7.22882	7.22882	7.70494	7.22882	7.22882	7.22882	7.22882	7.69612	7.42428
carb-Man	477	Ma2Ma2Ma3-12	10.2194	12.9995	9.06572	9.26681	7.72766	12.4325	9.63364	9.60888	10.8806	13.5204	7.87641	8.71252	11.7683	8.62821	9.72933	7.22882	7.27127	13.3464	10.1905	10.506	13.0056	10.8572	7.60018	14.0944	12.5338	12.0574	10.2536	7.36014	7.22882	7.22882	12.0552	11.4061	11.728	7.51613	11.7761	8.84105	7.22882	10.1436	7.38112	10.8776	14.0273	10.8026	7.22882	11.466	8.17676	7.94033	13.3037
carb-Man	478	Ma2Ma3-04	7.22882	7.22882	7.24228	7.22882	7.22882	7.22882	7.22882	7.22882	7.22882	7.22882	7.22882	7.22882	7.22882	7.22882	7.22882	7.22882	7.22882	7.22882	7.22882	7.22882	7.22882	7.79392	7.22882	7.22882	7.22882	7.22882	7.22882	7.22882	7.22882	7.22882	7.22882	7.22882	7.22882	7.22882	7.22882	7.22882	7.22882	7.22882	7.22882	7.22882	8.00872	7.22882	7.22882	7.22882	7.22882	7.22882	7.22882
carb-Man	479	Ma2Ma3Ma6-15	13.5379	7.99068	11.365	15.2969	10.8927	13.5895	15.2481	17.0503	15.7176	15.4806	7.22882	13.4734	11.5047	15.9279	15.397	14.1176	12.3903	14.1371	17.2058	14.7182	17.3337	11.6396	8.81579	10.8352	16.1516	7.68473	7.22882	13.2123	13.4657	14.4619	14.6388	13.9475	13.763	10.7135	7.22882	10.9743	13.2476	14.0952	13.3952	14.4061	8.92686	12.121	14.2298	14.0252	9.51496	10.3987	15.0671
carb-Man	480	Ma3Ma6(Ma2Ma3)-03	7.22882	7.32638	7.45034	7.22882	7.22882	7.22882	7.45304	7.22882	7.22882	11.0531	7.22882	7.33594	7.52225	7.22882	7.22882	7.22882	7.22882	7.22882	7.22882	7.27048	7.22882	7.22882	7.22882	7.22882	7.22882	7.22882	7.22882	7.22882	7.22882	7.22882	7.22882	7.22882	7.22882	7.22882	7.22882	7.22882	7.22882	7.22882	7.22882	7.22882	7.22882	7.22882	7.22882	7.31012	7.22882	7.22882	7.22882
y-other	481	DNP-BSA	13.6539	12.7243	12.3446	12.2934	13.04	11.1955	11.8263	12.0389	14.7854	14.0068	13.3471	14.1669	12.6909	15.7851	14.1867	12.8417	13.7456	12.5948	13.0673	13.6081	13.6142	11.2171	12.6223	11.5521	12.6878	13.637	13.3402	12.8502	12.5724	11.9093	13.9938	13.7929	12.3032	12.8423	13.085	10.4916	12.1055	14.2495	8.37558	14.0125	11.3938	12.9146	12.5421	12.101	13.9214	12.5326	13.3515
carb-Man	482	Ma6Ma6-05	7.45774	11.4214	7.76271	8.02857	7.26508	7.28645	8.80609	10.7718	10.4135	11.9754	7.22882	11.5062	10.9387	11.3905	7.56236	8.0815	7.22882	7.22882	11.0169	12.62	11.8098	7.22882	7.22882	10.9167	10.9425	9.73621	7.22882	9.4686	14.2416	7.22882	10.7893	10.7912	7.22882	7.22882	7.22882	10.0861	8.42283	9.96996	7.22882	8.67022	7.22882	7.96889	8.21579	9.73717	7.22882	7.22882	10.2503
glycolipid	483	LSTd-03	7.22882	8.23924	7.29636	7.22882	7.22882	7.22882	7.22882	7.55912	8.20706	11.37	7.22882	8.03735	7.68958	7.30582	7.22882	7.22882	7.22882	7.22882	7.69273	7.48351	8.47555	7.26782	7.22882	7.38402	8.71907	7.22882	7.22882	7.22882	7.22882	7.22882	7.22882	7.22882	7.22882	7.22882	7.22882	7.22882	7.22882	7.22882	7.22882	7.22882	7.22882	7.42302	7.22882	7.22882	7.22882	7.22882	7.22882
carb-Man	484	Ma2Ma2-06	7.6538	9.12538	7.29636	7.22882	7.22882	7.22882	7.22882	7.35958	9.40591	10.5895	7.59172	8.62947	7.4633	8.44309	7.22882	7.22882	7.22882	7.22882	8.39706	7.58222	7.75139	7.22882	7.22882	7.22882	7.30756	7.22882	7.22882	7.22882	7.22882	7.22882	7.22882	7.22882	7.22882	7.22882	7.22882	7.22882	7.22882	7.23468	7.22882	7.22882	7.22882	7.27763	7.22882	7.26712	7.22882	7.22882	7.22882
carb-Man	485	Ma3Ma6(Ma2Ma3)-10	7.22882	7.22882	7.22882	7.22882	7.22882	7.41484	7.80514	7.22882	7.22882	7.76422	7.22882	7.22882	7.58622	8.05127	7.28645	7.22882	7.24802	7.70284	7.22882	7.78189	8.51059	7.22882	7.22882	10.3517	7.22882	7.22882	7.22882	7.22882	7.22882	7.22882	7.22882	7.22882	7.22882	7.22882	7.22882	7.22882	7.22882	7.22882	7.22882	7.22882	7.22882	7.22882	7.22882	7.22882	7.22882	9.70022	7.22882
carb-Man	486	Ma2Ma2Ma3(Ma3Ma6)-09	7.30708	7.85663	7.50982	7.53458	7.24339	9.06522	8.62517	9.35263	10.1294	12.6857	7.22882	8.10038	10.0778	8.138	10.4511	7.22882	7.66121	7.62918	11.0146	8.53972	10.6597	9.99281	8.51229	12.9319	12.5349	9.94097	7.22882	8.93786	7.22882	7.32054	10.0384	9.65862	10.2759	7.22882	10.1517	7.22882	7.22882	7.91349	7.70799	9.51151	7.57128	7.29362	7.22882	8.70368	7.43418	8.97577	10.2867
glycolipid-neutral	487	iGb4-19	14.4765	10.1074	11.0095	8.3172	10.5463	14.5249	12.6973	11.3825	15.3026	14.2266	15.0598	8.69034	12.2994	11.8912	13.2587	8.84425	11.9672	12.1044	11.6059	13.1956	16.4775	10.4081	8.2686	15.6746	10.0573	9.34869	10.4516	9.04472	11.5055	11.8519	12.7323	12.9916	11.4408	14.9754	11.6449	12.5751	9.07359	13.926	10.5213	10.9812	8.2942	12.7951	11.4332	12.8846	8.56224	9.83372	11.4833
carb-Man	488	Ma6Ma6-09	7.32776	13.5522	7.99768	7.42552	9.73128	7.82823	10.5976	8.88646	11.8548	14.1437	7.26768	12.9611	13.1605	12.8114	8.39219	9.77701	8.41436	7.95801	12.3362	14.0453	13.6813	8.12623	9.78512	13.2359	12.8763	12.4083	7.92261	11.0984	16.2267	7.22882	12.7059	12.5257	9.11171	8.05235	7.41911	12.2635	10.5056	11.9097	9.52768	10.655	9.7636	10.2257	9.40561	11.0833	7.22882	7.64735	11.6537
carb-Man	489	Ma2Ma2Ma2-04	7.47077	7.24757	7.6025	7.22882	7.22882	8.23392	7.22882	7.22882	7.78189	12.2203	7.58063	7.29733	9.31267	7.34849	8.28326	7.22882	7.22882	8.50945	7.40864	7.42609	9.17715	7.22882	7.22882	9.15787	8.82428	10.5607	7.22882	7.22882	7.22882	7.22882	8.06431	7.9364	7.22882	7.22882	9.58329	7.22882	7.22882	7.65942	7.22882	7.22882	8.09002	7.22882	7.22882	8.35961	7.22882	7.22882	7.40315
glycolipid-neutral	490	iGb5-15	13.322	7.86326	11.4566	9.90499	14.5486	14.334	10.8197	12.7367	16.2669	14.7023	10.973	7.8094	11.596	12.9405	14.5747	8.85944	12.0232	12.0605	10.4398	14.408	14.1502	7.31548	8.5649	10.2514	9.54588	12.2258	9.78183	8.82518	8.83799	11.0738	12.6901	12.677	12.6759	14.4273	11.0448	10.6714	13.988	13.9312	10.4971	9.32131	8.77707	11.9733	11.5051	12.3414	7.91769	10.44	10.6578
carb-Man	491	Ma2Ma2-11	9.42681	7.82414	7.60574	7.22882	7.22882	7.22882	7.22882	7.22882	7.22882	10.9485	7.22882	7.98971	8.00482	7.67218	7.22882	7.22882	7.22882	7.22882	7.22882	7.24857	7.50356	7.22882	7.26782	7.22882	7.22882	7.22882	7.22882	7.22882	7.22882	7.22882	7.22882	7.22882	7.22882	7.22882	7.22882	7.22882	7.22882	7.22882	8.30841	7.22882	7.22882	7.22882	7.47577	7.22882	7.22882	7.22882	7.22882
carb-Man	492	Ma3Ma6(Ma3)-04	7.22882	7.22882	7.22882	7.22882	7.22882	7.22882	7.22882	7.22882	7.22882	7.22882	7.22882	7.22882	7.23726	7.22882	7.32138	7.22882	7.22882	7.22882	7.98372	7.92232	7.22882	7.22882	7.22882	7.88348	7.22882	7.22882	7.22882	7.22882	7.22882	7.22882	7.22882	7.22882	7.22882	7.22882	7.22882	7.22882	7.22882	7.22882	7.22882	7.22882	7.22882	7.22882	7.22882	7.22882	7.22882	7.22882	7.22882
glycolipid	493	3'-Neu5Ac-Gb3 - 04	7.4808	8.9462	7.81999	7.22882	7.22882	7.22882	10.1634	8.1549	11.6066	11.5104	7.22882	8.95193	7.22882	7.61542	7.22882	7.22882	7.31741	9.39632	8.78752	9.5129	7.22882	7.22882	7.22882	7.22882	7.22882	7.22882	7.22882	7.22882	7.22882	7.22882	7.22882	7.22882	7.31616	7.22882	7.22882	7.22882	7.26702	7.22882	7.22882	7.22882	8.13451	7.53158	7.63829	7.6859	7.24339	7.22882	7.38578
carb-Man	494	Ma6(Ma3)Ma6-04	8.44068	8.73074	10.1904	8.71571	8.62853	7.3755	8.58857	8.67522	12.0057	13.1166	7.7463	9.79568	9.55214	10.1614	9.89722	7.97549	8.42048	8.43682	10.0303	13.7462	9.95719	7.74857	8.19342	10.5688	9.43809	9.32092	8.22276	8.59419	7.22882	7.22882	7.94002	8.84127	8.16121	8.75093	7.22882	7.22882	8.21194	7.31484	7.39322	7.66502	10.7193	9.38581	10.8732	10.6185	9.7395	10.1593	9.78226
carb-Man	495	Ma3(Ma6)-07	7.37206	7.22882	8.16024	7.22882	7.22882	7.27936	7.8086	7.97636	9.42126	12.138	7.22882	7.31522	7.62499	7.7968	8.31866	7.22882	7.53867	7.28708	8.01683	9.01538	7.3744	7.22882	8.12826	7.22882	7.22882	7.22882	7.22882	7.22882	7.22882	7.22882	7.22882	7.22882	7.22882	7.22882	7.22882	7.22882	7.22882	7.22882	7.22882	7.22882	8.30397	7.32485	7.77683	9.32396	8.55935	7.27936	8.80411
glycolipid	496	di-sialyl type 1 - 04	7.22882	7.22882	7.22882	7.22882	7.22882	7.22882	7.22882	7.22882	7.22882	7.22882	7.22882	7.22882	7.22882	7.22882	7.22882	7.22882	7.22882	7.22882	7.22882	7.22882	7.22882	7.22882	7.22882	7.22882	7.22882	7.22882	7.22882	7.22882	7.22882	7.22882	7.22882	7.22882	7.22882	7.22882	7.22882	7.22882	7.22882	7.22882	7.22882	7.22882	8.10686	7.22882	7.22882	7.22882	7.22882	7.22882	7.22882
carb-Man	497	Ma3Ma6(Ma3)-11	7.22882	7.22882	7.22882	7.22882	7.22882	8.17994	7.22882	7.22882	7.25659	7.22882	7.22882	7.22882	7.24228	7.22882	8.7581	7.22882	7.22882	7.23389	10.1612	12.0577	7.51813	7.22882	7.22882	12.565	7.22882	7.22882	7.22882	7.22882	7.22882	7.22882	7.22882	7.22882	7.22882	7.22882	7.22882	7.22882	8.74462	8.29165	7.22882	7.22882	7.22882	7.22882	7.22882	7.53038	7.22882	9.5958	7.22882
carb-Man	498	Ma2Ma6(Ma2Ma3)-07	12.5328	7.26768	7.34834	7.22882	7.22882	7.22882	7.7694	7.22882	9.9272	12.5388	7.22882	7.4808	8.11713	7.54789	10.6499	7.22882	7.22882	7.22882	7.94698	8.69902	9.40807	7.22882	7.2728	8.10339	7.68716	7.22882	7.22882	7.22882	7.22882	7.22882	7.22882	7.22882	7.22882	10.1203	9.42828	7.22882	7.22882	7.22882	7.22882	7.22882	7.22882	7.22882	7.22882	7.5868	7.22882	7.86657	7.64686
peptide-Tn-Ser	499	Ac-S-Tn(Ser)-V-G-13	7.29733	11.9313	8.57203	7.22882	7.22882	7.22882	8.31124	7.47752	11.4745	10.4699	7.22882	7.22882	10.774	7.22882	7.91094	7.22882	7.22882	8.59927	7.22882	8.93227	8.17552	9.0859	7.22882	7.22882	7.22882	7.22882	7.22882	7.22882	7.22882	7.22882	8.75903	8.28491	8.85831	7.22882	7.28687	7.22882	7.89895	7.71019	7.22882	7.22882	7.32638	7.22882	7.94832	7.46766	7.88537	10.0702	7.28289
carb-Man	500	Ma2Ma3Ma6-03	10.9996	7.22882	10.7114	13.5396	8.55873	11.7198	13.1194	16.2641	12.8499	14.3051	7.22882	9.98533	10.5479	14.3229	13.3731	11.3283	10.7149	12.4897	16.6052	12.4791	16.2417	8.2663	7.63279	7.9784	13.687	7.22882	7.22882	11.5851	11.6849	11.4143	12.3493	11.7488	11.4803	8.92462	7.22882	9.87708	11.431	11.398	11.209	12.1998	7.22882	9.92648	12.1023	12.9422	7.59383	9.22136	13.7137
carb-Man	501	Ma2Ma6(Ma3)-03	8.58119	7.65764	9.10823	7.55489	7.22882	7.22882	7.22882	7.70966	10.6569	12.4974	7.22882	8.24939	8.08278	8.78912	9.15354	7.22882	7.47724	7.22882	7.2849	7.5977	8.39881	7.22882	7.72527	8.12638	8.69777	7.22882	7.42609	7.22882	7.22882	7.22882	7.22882	7.22882	7.2859	7.22882	7.22882	7.22882	7.22882	7.22882	7.22882	7.22882	8.02346	8.95253	8.53411	8.47435	8.07742	9.25596	8.57832
carb-Glc	502	Glc-b - 23	11.2569	14.9618	12.3596	8.98977	9.9515	12.9083	12.5178	10.8482	11.4543	11.6611	8.71252	11.6388	11.4027	11.4927	13.6666	11.5378	10.5818	11.0763	13.9753	12.4767	13.2141	16.3868	9.68155	14.4758	7.22882	9.96471	11.7521	12.1198	12.3806	12.779	11.3708	11.7161	14.5076	11.0419	11.3748	12.931	12.3639	11.8135	9.11268	12.6443	9.84336	11.5432	11.1552	12.0014	10.47	11.4106	12.0225
N-linked	503	Man9 - 08	7.22882	7.22882	7.30442	7.22882	7.22882	7.22882	7.22882	7.22882	7.22882	7.22882	7.22882	7.22882	7.22882	7.22882	7.22882	7.22882	7.22882	7.22882	7.22882	7.22882	7.22882	7.22882	7.42505	7.22882	7.22882	7.22882	7.22882	7.22882	7.22882	7.22882	7.22882	7.22882	7.22882	7.22882	7.22882	7.22882	7.22882	7.22882	7.22882	7.22882	7.22882	7.22882	7.22882	7.22882	7.22882	7.22882	7.22882
carb-Man	504	Man-a - 20	7.22882	7.22882	7.24036	7.22882	7.22882	7.22882	7.22882	9.1902	7.982	7.22882	7.22882	7.33594	8.82639	7.22882	7.27936	7.22882	10.2961	7.22882	7.22882	7.22882	8.99516	7.22882	7.22882	7.26269	9.17861	8.66955	7.22882	7.22882	7.22882	7.22882	7.22882	7.22882	7.22882	9.87146	9.09555	7.22882	7.22882	7.22882	7.22882	7.22882	7.22882	7.22882	7.53038	7.22882	7.22882	10.8764	8.22303
glycolipid	505	GD2 tetra (Gc/Gc) - 04	7.22882	7.22882	7.22882	7.22882	7.22882	7.22882	7.45333	7.22882	7.84704	11.4941	7.22882	8.19876	7.27566	7.22882	9.20038	7.22882	7.22882	9.6774	7.22882	8.80792	7.22882	7.22882	7.22882	7.22882	7.22882	7.22882	7.22882	7.22882	14.1523	7.22882	7.22882	7.22882	7.22882	7.22882	7.22882	7.22882	7.22882	7.32974	7.22882	7.22882	7.22882	7.66645	7.22882	8.27789	7.22882	7.22882	7.22882
N-linked	506	Man7D2 - 05	7.27763	7.22882	8.06867	7.22882	7.22882	7.22882	7.56289	7.22882	7.68731	12.2466	7.22882	7.38279	7.6177	7.24228	7.45076	7.22882	7.22882	7.22882	7.22882	7.22882	7.93398	7.22882	8.15095	7.22882	7.44993	7.22882	7.22882	7.22882	7.22882	7.4892	7.56382	7.22882	7.22882	7.22882	7.22882	7.22882	7.22882	7.22882	7.22882	7.22882	7.22882	7.22882	7.22882	7.22882	7.22882	7.22882	7.22882
glycolipid	507	GM2 tri (Gc) - 04	7.89592	7.22882	7.95809	7.22882	7.30046	7.22882	8.3522	7.22882	9.7554	12.7267	7.22882	7.73912	8.14385	8.10839	9.95532	7.89844	7.22882	7.22882	7.25659	11.6467	9.46839	7.95914	7.22882	8.65526	8.57487	8.35789	8.94524	8.06928	7.22882	7.22882	8.08794	7.96707	8.59182	7.22882	7.22882	7.22882	7.22882	7.78785	7.22882	7.53372	7.5219	7.22882	7.75546	9.60578	7.22882	8.12169	8.40797
N-linked	508	Man3a - 07	7.96524	8.46068	9.15057	7.5129	7.22882	7.22882	7.22882	7.71493	11.0165	12.8778	7.22882	8.60992	8.58899	8.90183	9.0807	7.22882	7.22882	7.4076	7.73837	8.56062	9.43234	7.22882	8.05457	8.85229	8.29344	7.50017	7.3009	7.22882	7.22882	7.22882	7.22882	7.59858	7.22882	7.22882	7.22882	7.22882	7.22882	7.22882	7.22882	7.22882	8.85378	7.70651	8.27452	8.88837	7.73523	8.77992	7.8886
non-human	509	AX2 - 04	7.87534	8.57491	8.87148	7.78896	7.22882	7.22882	7.74663	7.92794	10.2088	12.5119	7.22882	8.51216	8.30454	8.67849	8.67102	7.22882	7.22882	7.22882	9.00925	9.06358	9.15322	7.22882	7.22882	8.14594	9.28823	7.22882	7.3009	7.3009	7.22882	7.22882	7.5003	7.51207	7.26018	7.34129	7.37474	7.22882	7.41785	7.22882	7.22882	7.27912	9.46369	7.56017	8.32668	8.88618	8.44916	8.22491	7.93211
glycolipid-neutral	510	Gala1-4Galb-	7.26941	7.96524	9.11545	7.48463	7.88069	7.22882	7.90662	7.45333	8.29708	11.2887	7.22882	8.19792	7.97141	7.53458	8.97634	7.22882	7.22882	7.22882	7.61925	7.71953	8.11854	7.22882	7.22882	8.15215	7.91152	7.22882	7.22882	7.22882	7.22882	7.22882	7.22882	7.2505	8.7725	7.22882	7.22882	7.22882	7.22882	7.22882	7.22882	7.67783	7.26451	7.49996	7.30444	7.62415	7.22882	8.4625	8.65476
GAG-Hep	511	Hep-NAc-Tetra-06	10.8579	12.2159	10.0909	8.37318	7.22882	8.83213	9.15153	10.3451	10.5465	15.0753	7.22882	10.7164	10.4582	13.1427	11.8489	8.60926	11.1248	10.5742	11.1221	14.7338	15.1517	10.063	14.1694	11.3263	13.5291	7.29408	12.4092	10.6936	7.60879	13.0226	10.4298	10.3407	12.1605	8.01935	14.0133	8.50592	8.56022	9.56588	10.0578	8.50341	11.919	9.64533	10.382	12.0138	9.85741	11.11	12.213
non-human	512	AX3 - 04	7.65764	7.22882	7.65989	7.22882	7.22882	7.22882	7.22882	7.22882	7.22882	8.95233	7.22882	7.22882	11.664	7.22882	7.22882	7.22882	7.22882	7.22882	7.22882	7.22882	7.22882	7.22882	7.22882	7.22882	7.22882	7.22882	7.22882	7.22882	7.22882	7.22882	7.22882	7.22882	7.22882	7.22882	7.22882	7.22882	7.22882	7.22882	7.22882	7.22882	9.70771	7.22882	9.29826	7.22882	9.26774	7.22882	7.22882
peptide	513	AzHex-L-Y-W-NH2 - 05	11.0648	9.57649	7.5468	7.53866	7.22882	7.22882	7.22882	7.7553	8.95328	10.8394	7.22882	8.66403	7.92307	7.6448	7.22882	7.22882	7.22882	7.22882	8.63963	7.82202	8.51224	7.22882	7.22882	7.22882	8.63994	7.22882	7.22882	7.22882	7.22882	7.22882	7.22882	7.22882	7.46754	7.22882	7.22882	7.22882	7.22882	7.2425	7.22882	7.30818	7.88077	7.26451	7.22882	7.22882	7.22882	7.22882	7.22882
peptide	514	AzHex-G-Y-A-NH2 - 04	7.22882	8.79878	7.22882	7.22882	7.22882	7.22882	7.22882	7.22882	7.22882	9.22322	7.26941	8.15743	7.22882	7.22882	7.22882	7.22882	7.22882	7.22882	7.24857	7.4272	7.22882	7.22882	7.22882	7.22882	7.6531	7.22882	7.22882	7.22882	7.22882	7.22882	7.22882	7.22882	7.22882	7.22882	7.22882	7.22882	7.22882	7.22882	7.22882	7.39859	7.2398	7.22882	7.22882	7.22882	7.22882	7.22882	7.22882
peptide	515	AzHex-L-Y-W-NH2 - 08	7.22882	9.00847	7.22882	7.22882	7.22882	7.22882	7.22882	7.22882	7.61925	9.11157	7.22882	8.1016	7.36549	7.22882	7.22882	7.22882	7.22882	7.22882	7.78851	7.30391	7.46786	7.22882	7.22882	7.22882	7.69099	7.22882	7.22882	7.22882	7.22882	7.22882	7.22882	7.22882	7.22882	7.22882	7.22882	7.22882	7.22882	7.22882	7.22882	7.22882	7.43179	7.22882	7.22882	7.22882	7.22882	7.22882	7.22882
peptide	516	AzHex-G-Y-A-NH2 - 11	7.72975	10.153	8.02857	8.05448	7.22882	7.22882	7.36099	8.71501	9.54976	11.6323	7.40537	8.7945	8.7494	8.33517	7.32447	7.22882	7.65061	7.69502	9.06863	7.98551	8.93142	7.22882	7.22882	7.22882	9.42659	7.22882	7.23898	7.30291	7.22882	7.28743	7.54195	7.27541	7.83184	7.22882	7.30604	7.22882	7.22882	7.66866	7.29113	7.84	8.78294	8.3248	7.43727	7.77629	7.25781	7.36221	7.55304
carb-Sia	517	3'Kdn-Galb- 03	7.22882	7.27763	9.71002	7.22882	7.22882	7.22882	7.22882	7.22882	8.1257	11.177	7.22882	8.10038	8.72123	7.27526	9.5232	7.22882	7.36532	9.66204	7.22882	8.67731	7.22882	7.22882	7.22882	7.22882	7.22882	7.22882	7.22882	7.22882	7.22882	7.22882	7.22882	7.22882	7.22882	7.22882	7.22882	7.22882	7.22882	7.22882	7.22882	7.22882	7.47942	7.22882	8.81815	7.22882	7.22882	9.03187	7.22882
peptide-GalNAc Tyr	518	AzHex-G-Y(GalNAc-a)-A-NH2 - 04	11.7329	11.1071	12.6278	8.2188	8.2189	11.2339	11.2197	10.2004	14.4105	10.2849	9.66491	8.96738	9.46179	9.59068	10.5633	7.69607	10.0075	12.1276	9.77782	9.08022	10.3375	7.22882	12.7969	7.59444	9.43787	7.22882	7.4746	7.22882	8.04995	11.0215	13.1524	12.5572	9.49634	9.84758	12.2481	8.40922	8.53243	9.35403	7.22882	9.50855	9.33989	8.69674	10.2158	11.1728	10.1693	11.2504	11.0711
glycolipid	519	3'Neu5Gc-LNnT - 03	7.22882	7.22882	9.75139	7.22882	7.22882	7.22882	7.27127	7.77618	10.5955	12.881	7.22882	7.29733	7.22882	8.01199	8.88231	7.22882	7.22882	7.22882	7.22882	8.79034	9.12093	7.22882	7.41836	9.53583	7.37878	7.22882	7.22882	7.22882	7.22882	7.22882	7.22882	7.22882	7.22882	7.22882	7.22882	7.22882	8.04496	7.84759	7.22882	7.22882	8.20836	8.07298	8.76683	9.38547	8.67726	9.47405	8.73541
peptide-GalNAc Tyr	520	AzHex-L-Y(GalNAc-a)-W-NH2 - 11	8.40959	11.9569	11.3747	7.87594	8.13748	10.0804	9.37486	8.74465	13.1958	11.3692	8.95755	11.5108	9.12652	9.25198	10.2053	7.97368	8.41711	11.0352	9.86863	8.42717	10.0504	9.13463	8.40587	7.8481	11.3272	8.96831	7.23898	7.35481	7.55296	10.5438	13.6496	12.5048	8.88596	10.3145	11.1326	8.26303	7.69427	10.1315	7.56532	9.12434	10.9751	8.78464	10.033	9.73618	10.5837	9.84197	9.75925
glycolipid	521	GD2 tetra (Gc/Ac) - 04	7.22882	7.22882	7.22882	7.22882	7.22882	7.22882	7.22882	7.22882	7.22882	7.22882	7.22882	7.22882	7.22882	7.22882	7.22882	7.22882	7.22882	7.22882	7.22882	7.22882	7.22882	7.22882	7.22882	7.22882	7.22882	7.22882	7.22882	7.22882	7.22882	7.22882	7.22882	7.22882	7.22882	7.22882	7.22882	7.22882	7.22882	7.64693	7.22882	7.22882	7.22882	7.22882	7.22882	7.22882	7.22882	7.22882	7.22882
glycolipid	522	GM2 tri (Ac) - 06	8.04901	7.22882	7.67218	7.22882	7.22882	7.22882	8.1962	7.22882	7.31334	12.0179	7.22882	8.67159	7.45539	7.22882	9.58703	7.90393	7.22882	7.44108	7.5245	8.60729	8.34912	7.22882	7.22882	7.55417	9.02384	8.16656	8.82392	7.22882	7.22882	7.22882	8.61054	8.77685	8.44963	7.22882	7.22882	7.22882	10.6041	8.05794	7.22882	7.22882	7.22882	7.22882	7.22882	7.83227	7.22882	7.24339	7.22882
Lewis	523	LeX-Gal (FucLNnT) - 07	7.22882	7.22882	7.22882	7.22882	7.22882	7.22882	7.22882	7.22882	9.23219	12.0299	7.22882	7.47077	8.32767	7.27566	7.71195	7.22882	7.22882	7.22882	7.22882	7.98699	7.22882	7.22882	7.22882	7.22882	7.22882	7.22882	7.22882	7.22882	7.22882	7.22882	7.22882	7.27252	8.28584	7.22882	7.22882	7.22882	7.22882	7.22882	7.22882	7.22882	7.22882	7.22882	7.22882	8.3766	7.22882	7.24339	7.22882
peptide-GalNAc Tyr	524	AzHex-G-Y(GalNAc-b)-A-NH2 - 12	12.6731	14.0295	10.0283	8.50011	8.02329	8.98142	13.7567	9.73645	12.5297	12.5391	9.93007	10.736	10.4502	9.7882	11.8341	9.14019	11.2222	10.5055	12.6088	8.83312	14.3152	12.951	8.35925	12.6036	9.63256	11.4369	14.0002	7.22882	7.22882	13.262	13.7575	13.4223	12.2563	10.7923	10.3591	9.26054	9.84044	13.0381	7.58665	10.5578	12.3141	11.1419	9.66559	11.6038	9.81681	10.8133	12.3252
glycolipid-neutral	525	Lc3 di - 11	9.08477	7.22882	7.22882	7.22882	7.22882	7.22882	7.22882	7.22882	7.22882	7.22882	7.22882	7.22882	9.00923	7.22882	7.22882	7.22882	7.22882	7.22882	7.22882	12.7175	7.22882	7.22882	7.22882	7.22882	7.22882	7.22882	8.31781	7.22882	7.22882	7.22882	7.22882	7.22882	7.22882	7.22882	7.22882	7.22882	7.22882	7.22882	7.22882	7.22882	7.22882	7.22882	7.22882	7.22882	7.22882	8.94701	7.22882
GAG-Hep	526	Hep-NS-Hexa-04	10.0237	11.2828	9.25548	9.3566	11.3626	10.5185	9.15992	10.6295	11.2735	14.1801	8.19267	13.1212	13.066	15.5077	14.8028	7.78637	12.0113	8.52612	15.4275	11.3684	13.2581	9.73823	7.22882	9.45338	9.4825	7.61163	7.22882	7.22882	11.5376	10.856	11.7836	10.9275	7.22882	12.6632	7.88259	8.25116	7.22882	8.82992	7.22882	9.40141	11.159	9.55402	8.97824	11.0756	9.68359	9.37044	12.1906
peptide-GalNAc Tyr	527	AzHex-L-Y(GalNAc-a)-W-NH2 - 03	11.1594	10.6674	10.3757	7.70784	7.22882	8.65429	7.92139	8.90127	12.7623	10.9388	8.05092	9.80783	9.03659	9.10857	8.82335	7.22882	8.11204	10.7481	8.98926	8.47828	9.14953	7.22882	7.34858	7.48483	9.01273	7.3009	7.22882	7.25659	7.22882	8.11974	12.011	10.8985	7.7466	9.18253	9.59218	7.22882	7.22882	8.33071	7.22882	7.67197	10.5387	8.46599	9.65998	9.05217	9.10312	10.3696	8.85035
glycolipid	528	3'Kdn-LNT - 04	7.53696	8.97927	7.6448	7.36549	7.22882	7.22882	7.41209	7.40676	9.13375	11.5085	7.22882	8.02289	8.01983	7.27203	8.46754	7.22882	7.22882	7.22882	7.52516	7.68187	8.31342	7.22882	7.22882	7.22882	8.8526	7.22882	7.22882	7.22882	7.22882	7.22882	7.23366	7.22882	7.22882	7.22882	7.22882	7.22882	7.22882	7.22882	7.22882	7.37361	8.12806	7.35486	7.22882	7.27836	7.22882	7.25781	7.22882
glycolipid	529	GD3 tri (Ac/Ac) - 04	7.22882	7.22882	7.22882	7.22882	7.22882	7.22882	7.22882	8.39978	11.7075	10.9792	8.88841	7.22882	7.22882	7.22882	7.25781	7.22882	7.22882	7.22882	7.22882	7.454	8.35747	7.22882	7.22882	8.89514	7.22882	7.22882	7.22882	7.22882	7.22882	7.22882	7.22882	7.22882	7.22882	7.22882	7.22882	7.22882	7.22882	7.22882	7.22882	7.22882	7.22882	9.49878	7.22882	8.61945	8.53274	7.22882	7.22882
GAG-Hep	530	Hep-Nona-GT15-04	7.27763	8.2942	8.55207	7.22882	7.22882	7.92679	8.75348	8.48179	10.0477	10.8444	7.22882	7.70265	9.75948	9.20336	11.4301	7.88069	8.4937	9.05378	8.01141	8.16001	12.5546	7.22882	7.22882	7.22882	8.28622	7.22882	7.22882	7.22882	7.22882	7.22882	7.22882	7.22882	8.52806	9.96581	7.22882	7.82125	7.22882	7.61105	7.22882	7.22882	9.63273	7.38279	10.0939	9.92045	9.36536	10.2966	9.82161
peptide-GalNAc Tyr	531	AzHex-G-Y(GalNAc-b)-A-NH2 - 04	12.009	11.2076	8.23436	7.62573	7.32138	7.22882	12.1382	7.65918	10.3321	11.7835	8.10597	8.78058	8.58541	8.22944	8.87312	7.22882	8.77477	8.68054	10.8588	8.40422	10.828	10.2917	7.48582	10.4708	8.66948	9.04152	12.5412	7.22882	7.22882	11.4023	12.9999	12.4112	10.5267	7.31327	7.61181	7.40903	8.73209	11.1133	7.22882	8.24762	9.42798	8.70952	7.92631	9.43467	7.9521	9.63904	9.9015
Lewis	532	3'Neu5Ac-LeX-Gal - 04	7.22882	7.22882	7.41522	7.22882	7.22882	7.22882	7.22882	7.22882	7.22882	11.1659	7.22882	8.32177	7.22882	7.22882	7.25781	7.22882	7.22882	7.22882	7.22882	7.22882	7.22882	7.22882	7.41883	7.22882	7.22882	7.22882	7.22882	7.22882	7.22882	7.22882	7.22882	7.22882	7.22882	7.22882	7.22882	7.22882	7.22882	7.22882	7.22882	7.22882	7.22882	7.22882	7.22882	7.22882	7.22882	7.22882	7.22882
Lewis	533	3'Kdn-LeX-Gal - 03	7.22882	7.22882	10.3253	7.22882	7.22882	7.4843	7.22882	7.64706	10.5668	11.8528	7.22882	7.22882	8.7165	8.14074	10.4108	7.22882	7.74994	9.9437	7.22882	8.12435	8.87048	7.22882	7.30919	9.53441	7.57099	7.22882	7.22882	7.22882	7.22882	7.22882	7.22882	7.22882	7.7298	7.22882	7.22882	7.22882	7.94965	7.22882	7.22882	7.22882	8.33289	7.22882	10.6976	9.78473	9.019	9.97596	8.31696
GAG-Hep	534	Hep-NS-Tetra-05	11.0873	9.58345	8.82099	8.43132	11.4545	10.2218	7.97335	10.6359	10.5905	12.7129	7.22882	12.7369	13.1482	15.6001	14.6437	7.89003	13.4618	8.73088	15.6342	11.4211	13.1667	10.3502	7.22882	9.30817	9.1986	8.89881	7.22882	7.22882	10.2836	11.131	12.386	11.2423	7.22882	13.1605	8.37995	8.5307	7.22882	8.85716	7.22882	9.37259	11.2305	9.64623	9.27524	10.8216	9.92857	10.1162	11.5856
peptide-GalNAc Tyr	535	AzHex-L-Y(GalNAc-b)-W-NH2 - 08	9.9965	10.3366	8.38537	7.82068	7.22882	8.10418	12.2826	10.5905	11.5676	9.41577	8.39674	9.28771	8.08843	8.40771	10.1393	7.22882	8.67266	7.52888	10.1075	8.78357	9.51036	8.47358	7.24885	8.98633	9.13736	8.23265	7.50784	7.22882	7.22882	10.082	11.0286	10.4397	10.9052	7.65084	8.03837	7.22882	8.0264	11.339	9.3633	7.73478	7.67608	9.59678	7.43003	8.75487	7.64724	7.22882	10.4559
GAG-Hep	536	Hep-Octa-GT21-03	10.0374	9.41786	7.88299	7.22882	7.22882	7.22882	9.35374	7.22882	9.71649	9.35163	7.22882	7.95912	10.3976	9.13857	9.73312	7.22882	7.22882	7.22882	7.63831	7.75624	13.0643	7.22882	7.22882	7.51406	10.1938	7.67858	7.99647	7.23898	7.40091	8.39347	7.69598	8.55349	10.1096	7.22882	7.22882	7.22882	7.22882	7.71097	7.39641	7.88829	11.8618	8.58208	7.67211	9.58714	7.51362	7.78742	10.255
glycolipid	537	GD2 tetra (Kdn/Ac) - 03	7.22882	7.22882	7.6372	7.22882	7.22882	7.45314	7.22882	7.22882	8.16005	7.22882	7.22882	7.22882	7.32503	7.22882	7.71917	7.22882	7.22882	9.92703	7.22882	7.22882	7.22882	7.22882	7.22882	7.22882	8.44064	7.22882	7.22882	7.22882	7.22882	7.22882	7.22882	7.22882	7.22882	7.22882	7.22882	7.22882	7.22882	7.46981	7.22882	7.22882	7.22882	7.22882	8.53247	7.22882	7.22882	9.50284	7.22882
non-human	538	KDOa2-4KDOa - 09	16.548	15.1207	13.4989	7.22882	15.7987	12.5228	12.6052	9.68958	14.8115	16.7773	7.22882	17.9152	13.7173	15.2149	15.1357	16.0436	9.08182	14.3973	15.6448	18.3596	17.9971	15.3759	16.3522	15.8311	17.1267	15.3199	14.1603	12.5453	13.9166	12.3151	17.8924	18.0474	10.8812	7.22882	10.5307	8.39873	9.65471	15.3315	16.513	15.9095	13.1961	15.6861	12.9816	15.621	17.4459	8.90242	10.8088
non-human	539	KDOa2-8KDOa2-4KDOa - 06	16.8031	16.2901	14.0636	10.3641	16.1603	14.4029	15.4937	11.3274	15.4337	15.858	8.81173	17.5494	11.8711	14.9583	15.554	16.6162	10.6823	15.2588	15.5127	17.5935	17.5837	15.331	15.3323	14.5055	14.396	16.1763	11.8954	13.1207	13.7697	12.2615	17.4392	17.4075	13.6477	9.19254	11.3048	9.92226	9.36847	16.6978	16.4411	16.717	16.3748	15.9343	12.7232	15.8308	17.0053	11.5593	12.0612
glycolipid	540	3'Neu5Gc-LNT - 06	7.22882	7.22882	7.22882	7.22882	7.22882	7.22882	7.22882	7.22882	7.22882	7.22882	7.22882	7.22882	7.22882	7.22882	7.22882	7.22882	7.22882	7.22882	7.22882	7.22882	7.22882	7.22882	7.22882	7.22882	7.22882	7.22882	7.22882	7.22882	7.22882	7.22882	7.22882	7.22882	7.22882	7.22882	7.22882	7.22882	7.22882	7.22882	7.22882	7.22882	7.22882	7.22882	7.22882	7.22882	7.22882	7.22882	7.22882
non-human	541	KDOa2-8KDOa2-4KDOa - 02	16.2644	15.5979	12.5928	7.22882	14.6078	12.4346	14.3714	7.22882	13.8454	14.9306	7.22882	17.5265	7.22882	14.9822	14.5842	16.3863	7.22882	15.0141	15.0011	17.3447	17.1598	15.2585	15.9681	11.8656	12.457	15.1663	7.22882	12.9923	13.1236	10.1154	16.7776	16.4916	7.47279	7.22882	7.22882	7.88259	7.22882	15.818	15.1232	15.9455	15.5953	15.6872	11.3922	15.9054	16.7171	7.22882	7.22882
GAG-Hep	542	Hep-NAc-Penta-04	8.81173	8.91416	8.13841	7.22882	7.22882	7.40836	8.05866	9.07479	8.72304	7.22882	7.5219	9.08538	7.26712	8.87721	9.38957	7.34187	8.38919	9.94255	7.24702	8.81205	10.9544	7.22882	7.22882	7.22882	7.22882	7.22882	7.22882	7.22882	7.22882	7.22882	7.36762	7.24514	8.99729	9.7041	7.78244	7.22882	7.22882	8.39926	7.22882	8.04497	7.92787	8.00177	10.0237	10.8767	9.96712	9.47054	9.02413
glycolipid	543	GD3 tri (Kdn/Ac) - 05	7.22882	7.70265	9.98048	7.22882	7.22882	7.85231	7.22882	7.22882	9.43884	7.22882	7.22882	7.22882	7.28668	7.22882	11.1588	7.22882	7.71306	9.84696	7.22882	7.22882	7.63075	7.22882	7.22882	7.22882	10.4952	7.22882	7.22882	7.22882	7.22882	7.22882	7.22882	7.22882	7.22882	7.22882	7.22882	7.22882	7.22882	7.22882	7.22882	7.22882	7.22882	8.58451	8.99469	7.31012	7.5148	9.90262	7.22882
glycolipid-neutral	544	iGb5 tetra - 09	12.6039	7.22882	11.3567	9.88787	12.6243	13.732	11.7628	12.6967	15.7416	14.656	11.5203	10.5338	10.8652	11.5442	14.062	9.8257	11.8487	11.627	8.89121	13.7284	14.2966	7.38094	8.59178	10.4921	8.10145	12.3196	8.94284	8.37573	7.22882	10.7182	12.4537	12.5517	12.7886	13.9707	10.7614	10.4367	13.7778	13.9607	8.94568	8.79715	7.22882	12.0486	10.2336	12.4193	9.10567	10.8174	9.51944
non-human	545	AX2 - 19	8.95206	11.2888	8.42279	7.22882	7.22882	7.22882	8.83162	9.85751	9.01835	8.96134	7.22882	9.27366	7.43727	7.73447	9.55834	8.18375	7.38818	9.21328	7.63129	9.81093	9.93165	7.22882	8.22844	8.30157	10.1028	7.61103	7.22882	7.22882	7.22882	7.22882	7.22882	7.4881	7.45911	7.22882	7.22882	7.78244	9.12134	7.69044	7.22882	8.8102	10.0137	8.1171	9.80656	9.93049	10.1702	8.13353	7.57831
glycolipid-neutral	546	Gb4 tri - 07	7.8094	10.5706	9.36599	7.84612	12.4978	7.22882	13.8679	7.22882	10.0105	7.22882	7.22882	9.53863	7.30102	7.68367	14.2927	7.22882	13.2315	9.16814	7.22882	11.1062	8.48658	7.22882	8.83111	7.22882	7.24655	9.94924	13.5315	7.22882	7.22882	8.68481	11.5856	12.0291	7.22882	7.84541	9.3439	9.60153	7.22882	14.3221	8.93199	8.83858	8.03735	7.82305	9.75792	11.0779	9.19936	9.49939	11.4325
non-human	547	Glcb1-3Glcb- 26	14.2328	16.0611	16.333	7.9673	9.99368	13.7686	16.1232	10.9386	14.4163	15.8864	7.75117	15.0812	11.5008	13.3325	14.3416	9.67181	9.38835	11.8599	14.8407	12.1475	18.1952	10.6338	11.5454	11.8929	11.0447	10.0089	15.8853	7.29787	12.0588	17.1019	12.8333	13.285	15.3446	11.1932	12.5925	11.9479	10.4473	11.9818	11.1768	14.7173	7.22882	14.3343	9.56032	12.7473	14.1846	11.0404	12.3036
carb-Sia	548	3'Neu5Ac-Galb- 07	7.91334	8.83604	8.53386	7.22882	8.19242	7.22882	7.22882	9.73359	11.0179	12.7669	8.25525	7.38279	7.22882	8.92426	8.36601	8.6125	9.12916	8.10651	7.22882	9.06358	9.20399	7.26957	7.60924	9.77195	7.22882	7.72059	7.22882	7.22882	7.22882	7.22882	7.22882	7.50667	7.22882	7.22882	7.22882	7.22882	8.09418	7.22882	7.22882	7.22882	10.9395	7.54426	11.1698	10.5402	9.06554	9.47509	7.22882
glycolipid	549	GD2 tetra (Ac/Ac) - 04	7.22882	7.22882	7.22882	7.22882	7.22882	7.22882	7.22882	7.22882	7.22882	7.22882	7.22882	7.22882	7.22882	7.22882	7.22882	7.22882	7.22882	7.22882	7.22882	7.22882	7.22882	7.22882	7.22882	7.22882	7.22882	7.22882	7.22882	7.22882	7.22882	7.22882	7.22882	7.22882	7.22882	7.22882	7.22882	7.22882	7.22882	7.91547	7.22882	7.22882	7.22882	7.22882	7.22882	7.22882	7.22882	7.22882	7.22882
non-human	550	KDOa2-8KDOa - 09	16.6698	13.7923	10.6385	7.22882	15.5154	13.5472	15.8542	11.2098	10.1697	17.0254	7.69525	17.2288	14.4183	14.5845	16.1252	16.0632	8.44896	14.8475	14.374	17.6074	18.1255	17.5513	14.1149	15.7808	17.6432	14.0713	10.8083	12.304	14.4546	7.25885	17.6283	17.7154	13.1634	7.22882	10.8318	9.68925	9.00119	15.6056	13.223	16.7236	14.7429	15.7468	12.4223	15.4374	16.4728	14.0227	11.3137
glycolipid	551	3'Kdn-LNnT - 05	7.22882	7.55632	9.89617	7.22882	7.22882	7.28645	7.22882	7.22882	7.22882	7.22882	7.22882	7.22882	8.38643	7.22882	11.0916	7.22882	7.90662	10.0134	7.22882	7.22882	7.57683	7.22882	7.22882	7.22882	7.71	7.22882	7.22882	7.22882	7.22882	7.22882	7.22882	7.22882	7.22882	7.22882	7.22882	7.22882	7.22882	7.24847	7.22882	7.22882	9.11065	7.29362	8.88584	8.2773	7.76873	9.59915	7.22882
Lewis	552	3'Neu5Ac8Me-LeX-Gal - 04	7.22882	7.22882	7.22882	7.22882	7.22882	7.22882	7.22882	7.22882	7.22882	7.22882	7.22882	7.22882	7.22882	7.22882	7.22882	7.22882	7.22882	7.22882	7.52867	7.22882	7.22882	7.22882	7.22882	7.22882	7.22882	7.22882	7.22882	7.22882	7.22882	7.22882	7.22882	7.22882	8.69863	7.22882	7.22882	7.22882	7.22882	7.22882	7.22882	7.22882	7.22882	7.22882	7.22882	7.22882	7.22882	7.22882	7.22882
glycolipid	553	GD3 tri (Gc/Ac) - 04	9.38699	7.22882	7.45899	7.22882	7.22882	7.22882	7.85874	7.22882	10.6626	10.6533	7.22882	9.5928	7.22882	9.08203	8.24317	7.22882	7.22882	8.40257	7.22882	10.2337	11.3635	7.22882	7.22882	7.22882	7.93467	8.64663	8.46203	7.22882	7.22882	7.22882	7.80222	7.90853	7.22882	7.22882	7.22882	7.22882	7.22882	8.25526	10.6249	10.9535	7.22882	8.66281	7.30442	7.4707	7.22882	7.22882	7.22882
glycolipid	554	GM1 (Ac) - 06	7.38279	7.66645	7.94792	7.22882	7.22882	7.22882	7.22882	7.22882	7.22882	7.22882	7.22882	8.89812	7.61794	7.22882	7.24339	7.22882	7.22882	7.3233	7.22882	7.22882	7.7592	7.22882	7.22882	7.22882	7.22882	7.22882	7.22882	7.22882	7.22882	7.22882	9.22681	9.43073	7.22882	7.22882	7.22882	7.22882	11.4423	8.76672	7.22882	7.22882	7.50641	7.22882	7.22882	8.22344	9.04431	7.22882	7.3714
glycolipid	555	3'Kdn-iGb5 - 04	12.3165	7.22882	9.9776	9.23317	10.4434	13.4902	10.9585	10.0925	11.7973	11.7131	7.22882	8.22471	8.76916	10.8545	13.1128	8.53274	10.6493	10.5899	9.86612	11.4212	14.7344	7.22882	7.22882	11.3567	8.7932	12.9035	8.30833	7.44537	7.22882	7.22882	9.49655	9.80745	7.22882	13.2878	9.62001	9.23861	12.4809	12.2699	7.22882	7.22882	7.93417	10.7077	10.8547	10.0125	8.83545	10.5908	8.63383
Lewis	556	3'Neu5Gc-LeX-Gal - 04	7.22882	7.22882	7.25562	7.22882	7.22882	7.22882	8.46978	7.22882	11.1608	12.781	7.22882	8.62434	8.72964	7.22882	8.42117	7.22882	8.84846	7.22882	7.22882	9.78188	10.2205	7.22882	7.22882	7.22882	7.32077	7.22882	7.22882	7.22882	7.22882	7.22882	7.22882	7.237	8.34315	7.22882	7.22882	7.22882	7.22882	7.22882	7.22882	7.71097	7.22882	8.61652	7.66494	7.32103	7.22882	7.22882	7.22882
peptide-GalNAc Tyr	557	AzHex-L-Y(GalNAc-b)-W-NH2 - 04	11.766	11.8785	8.87896	8.02566	7.59823	7.64183	12.761	9.05318	11.0558	11.342	9.34174	9.12451	9.71778	8.96409	10.6083	7.32138	10.173	9.27891	11.2097	8.5783	10.4455	9.07502	7.60787	9.39345	9.42217	9.5452	7.49673	7.59674	7.22882	11.2949	12.4625	11.8906	10.3951	7.62017	8.34129	7.70154	8.72435	11.112	7.22882	8.25099	10.4749	9.84781	9.1814	9.82576	8.70147	9.60719	9.26634
non-human	558	Glcb1-3Glcb- 06	14.2207	15.4273	15.9166	7.22882	8.33655	12.8278	15.8788	9.83689	12.8934	15.1011	7.22882	13.6285	10.4232	12.5673	13.1128	7.22882	7.83564	10.9096	13.0864	9.8489	18.0238	9.29427	9.10705	10.5501	9.46751	7.84878	15.1952	7.22882	9.08793	16.1115	11.3549	11.9491	14.1785	8.88853	11.5965	10.6272	7.46972	10.4559	10.2235	13.2406	7.65764	13.6279	10.093	10.9451	12.6308	10.9806	11.4612
glycolipid	559	3'Kdn-Gb5 - 04	8.44651	7.22882	11.3434	8.56834	7.76379	7.49509	14.8896	8.69303	12.8533	13.3447	9.22738	11.4283	10.3468	9.8882	14.9535	7.22882	10.5364	10.3522	8.00014	12.1989	10.328	7.22882	8.28512	7.66243	9.35093	10.8758	13.8682	7.22882	7.22882	7.33979	9.56002	9.84814	8.96117	7.22882	8.32845	8.11048	7.22882	12.2339	8.00863	8.12735	8.21156	10.8209	9.44535	10.5236	9.3073	8.46946	9.27224
peptide-GalNAc Tyr	560	AzHex-G-Y(GalNAc-a)-A-NH2 - 12	10.4441	12.6054	13.5378	9.58389	9.25188	12.8162	13.2277	10.6514	15.5737	12.2962	11.7453	12.0232	10.0731	10.0663	12.1789	9.84445	11.0498	13.3522	11.7832	9.82896	12.1953	9.92829	14.1628	9.24956	11.5688	7.98584	8.0507	7.64731	9.62279	12.4467	13.607	13.1398	11.4741	11.7821	13.629	10.4921	10.011	11.3608	8.85239	11.3933	11.3845	10.3306	11.3184	12.3479	11.1214	11.342	12.2922
glycolipid	561	3'Neu5Ac-LNT - 08	7.61383	7.22882	7.73827	7.22882	7.22882	7.22882	7.22882	7.22882	7.22882	7.22882	7.22882	7.22882	7.22882	7.22882	7.22882	7.22882	7.22882	7.22882	7.22882	7.22882	9.83664	7.22882	7.22882	7.22882	7.22882	7.22882	7.22882	7.22882	7.22882	7.22882	7.22882	7.22882	7.82066	7.22882	7.22882	7.22882	7.22882	7.22882	7.22882	7.22882	7.22882	7.22882	7.22882	7.22882	7.22882	7.22882	7.22882
carb-Sia	562	3'Neu5Ac8Me-Galb- 04	8.45941	7.22882	9.7502	8.95818	7.4573	7.22882	7.55965	7.22882	11.1024	12.3741	9.39747	11.8841	7.22882	9.71899	9.40172	7.22882	7.22882	9.89169	7.22882	8.64505	8.3457	7.22882	7.39723	9.80983	7.69333	7.94712	7.22882	7.22882	7.22882	7.22882	7.22882	7.28827	7.22882	7.22882	7.22882	7.22882	7.22882	7.22882	7.22882	7.22882	9.1682	7.22882	8.21203	9.6756	11.0136	7.76379	7.31251
carb-Sia	563	3'Neu5Gc-Galb- 06	8.08912	7.22882	7.30442	7.22882	7.22882	7.22882	7.7859	7.22882	7.54806	11.4836	7.22882	8.51216	7.22882	7.22882	7.54356	7.22882	7.22882	7.41626	7.22882	7.27048	7.27545	7.22882	7.29525	7.22882	7.22882	7.69794	7.22882	7.56697	7.22882	7.22882	7.22882	7.22882	7.22882	7.22882	7.22882	7.22882	7.22882	7.22882	7.22882	7.22882	8.59869	7.38279	7.22882	8.34855	8.32472	7.22882	7.22882
glycolipid	564	3'Neu5Ac8Me-LNT - 04	7.38279	7.26768	9.81199	7.22882	7.22882	7.22882	7.22882	7.22882	11.3837	9.84785	7.22882	7.22882	8.39049	7.22882	9.85212	7.22882	7.53627	9.32473	9.14734	9.81953	8.04526	7.22882	7.22882	7.22882	7.22882	7.22882	7.23898	7.22882	7.22882	7.22882	7.22882	7.22882	7.22882	7.22882	7.22882	7.22882	7.22882	7.22882	7.22882	7.22882	7.83658	7.68032	8.59557	7.97122	7.27936	9.14613	7.22882
GAG-Hep	565	Hep-NAc-Nona-04	7.22882	7.22882	8.89585	7.22882	7.22882	7.22882	8.37024	9.45593	8.64424	7.22882	8.48527	7.22882	7.22882	9.31743	9.18367	7.22882	7.22882	8.13953	7.22882	7.22882	9.36847	7.22882	7.22882	7.22882	7.22882	7.22882	7.22882	7.22882	7.22882	7.22882	7.22882	7.22882	7.22882	9.60749	7.22882	7.22882	7.23468	7.48543	7.22882	7.22882	7.22882	7.22882	8.72353	11.1211	9.90383	7.84212	7.26698
glycolipid	566	GD2 Tetra-06	7.22882	7.22882	7.22882	7.22882	7.22882	7.22882	7.22882	7.22882	7.22882	7.22882	7.22882	7.22882	7.22882	7.22882	7.22882	7.22882	7.22882	7.22882	7.22882	7.22882	7.22882	7.22882	7.22882	7.22882	7.22882	7.22882	7.22882	7.22882	7.22882	7.22882	7.22882	7.22882	7.22882	7.22882	7.22882	7.22882	7.22882	7.70478	7.22882	7.22882	7.22882	7.22882	7.22882	7.22882	7.22882	7.22882	7.22882
GAG-Hep	567	Hep-NS-Octa-03	7.37206	8.54549	8.5413	7.22882	10.2132	9.17518	7.53195	7.82068	10.2424	10.5973	7.22882	12.1587	12.8117	14.3639	13.8765	7.22882	11.3411	7.66303	14.9463	10.2711	11.8417	7.87012	7.22882	7.84715	7.22882	7.22882	7.22882	7.22882	11.3316	8.79493	10.4691	9.19754	7.22882	12.7505	7.98869	7.2563	7.22882	7.57939	7.22882	8.15518	8.60597	8.22389	8.36039	9.75571	9.50866	9.21372	11.4537
GAG-Hep	568	Hep-NAc-Octa-03	7.22882	7.22882	8.20691	7.22882	7.22882	7.48009	9.04021	7.22882	8.37244	10.5697	7.22882	7.22882	7.22882	9.57291	8.16071	7.97137	7.22882	7.35288	7.22882	11.2448	11.8681	7.22882	10.8975	7.22882	7.61997	7.22882	7.22882	7.22882	7.22882	7.22882	7.22882	7.22882	7.55032	7.22882	7.22882	7.22882	7.22882	7.59938	7.22882	7.22882	7.22882	7.22882	8.12777	11.1171	10.1894	8.13323	7.22882
glycolipid	569	GD2 Tetra-12	7.22882	7.22882	7.22882	7.22882	7.22882	7.22882	7.22882	7.22882	7.22882	8.797	7.22882	7.22882	7.22882	7.22882	7.22882	7.22882	7.22882	7.22882	7.22882	7.22882	7.22882	7.22882	7.22882	7.35515	7.22882	7.22882	7.22882	7.22882	7.22882	7.22882	7.22882	7.22882	7.22882	7.22882	7.22882	7.22882	7.22882	8.19737	7.22882	7.22882	7.22882	7.22882	7.22882	7.22882	7.22882	7.22882	7.22882
GAG-Hep	570	Hep-Octa-GT24-02	10.1784	7.5219	8.93461	7.22882	7.22882	7.27936	8.14678	8.68242	8.2754	10.1423	7.22882	13.2224	10.7327	9.6945	10.3422	7.22882	9.29969	8.61254	7.22882	8.90218	13.0728	7.22882	7.22882	10.8537	15.1451	12.2029	7.51461	7.22882	7.22882	11.1057	10.0628	9.68398	7.46803	8.22138	7.33781	7.22882	7.22882	7.22882	7.72024	7.66251	11.7087	9.59231	10.8789	11.1595	7.22882	9.25357	9.5467
GAG-Hep	571	Hep-NAc-Hepta-05	7.22882	7.22882	9.03538	7.22882	7.22882	7.22882	9.52332	10.063	9.62591	7.22882	8.95094	7.22882	7.82804	9.72326	9.80857	8.62504	7.40257	7.7818	7.22882	7.22882	10.7077	7.22882	7.22882	7.22882	7.22882	7.22882	7.22882	7.22975	7.22882	7.22882	7.22882	7.22882	7.22882	10.8075	7.22882	7.22882	7.54627	8.03048	7.22882	7.22882	7.22882	7.32485	9.10039	11.3364	9.83056	7.99236	8.43755
GAG-Hep	572	Hep-Nona-GT16-03	7.22882	7.24757	7.22882	7.22882	7.22882	7.22882	7.22882	7.22882	9.34837	7.67641	7.22882	7.68032	9.3261	7.22882	7.60828	7.22882	7.22882	7.22882	7.22882	7.22882	8.44414	7.22882	7.22882	7.22882	7.22882	7.22882	7.22882	7.22882	7.22882	7.22882	7.237	7.22882	7.22882	7.52043	7.22882	7.22882	7.22882	7.22882	7.22882	7.22882	7.84329	7.22882	7.22882	7.82313	7.22882	7.22882	7.70986
GAG-Hya	573	Hya6-04	12.6895	17.4419	15.975	14.3468	12.9629	15.3735	16.5592	16.8205	15.1525	16.2548	16.2996	17.2063	16.0123	15.7805	16.6551	14.6055	13.5587	12.7882	15.3031	17.4307	17.7021	17.37	14.2008	17.2358	16.3182	14.5713	17.0763	13.7605	8.80247	15.4676	16.7846	16.6508	15.7689	17.3301	17.2708	16.9641	15.6211	15.487	13.948	14.1129	10.3339	17.233	15.4218	16.1943	16.445	11.5295	16.2617
GAG-Hep	574	Hep-NS-Penta-05	7.22882	7.22882	9.04403	7.78673	7.22882	7.22882	8.5097	9.12177	9.71879	11.3118	7.22882	7.76538	13.8753	9.57763	10.6745	8.52071	7.22882	8.00316	7.22882	7.22882	8.54733	7.22882	7.22882	7.22882	7.22882	7.22882	7.22882	7.22882	7.22882	7.22882	7.22882	7.22882	7.22882	9.0629	7.22882	7.22882	7.22882	7.22882	7.22882	7.22882	7.22882	7.22882	9.00026	10.0067	9.29329	8.80349	8.82457
GAG-Hep	575	Hep-Nona-GT13-02	7.5468	7.22882	9.58958	7.22882	7.22882	7.25781	8.23508	7.22882	7.30628	7.22882	7.22882	7.22882	7.71316	7.50085	9.5788	7.22882	7.42458	7.83665	7.22882	10.9238	8.79678	7.22882	7.22882	7.22882	7.22882	7.22882	7.22882	7.22882	7.22882	7.22882	7.22882	7.22882	7.22882	7.65932	7.22882	7.22882	7.22882	7.22882	7.22882	7.22882	9.85504	7.27763	9.63306	9.90745	8.00622	9.81402	8.68422
GAG-Hya	576	Hya7-03	8.41633	13.293	7.69325	7.22882	7.22882	12.3636	11.0756	10.4205	7.22882	7.22882	7.27763	10.452	9.46351	7.22882	11.1694	7.24339	9.27627	7.83977	7.22882	8.34693	8.0447	7.25196	7.22882	7.90085	7.22882	7.22882	12.6272	7.22882	7.22882	7.22882	7.24514	7.25885	7.22882	7.22882	8.84859	7.72033	7.29471	7.77954	7.22882	7.22882	7.22882	10.0318	9.07833	9.47284	9.11967	9.60561	8.45331
non-human	577	Chitotriose - 04	10.9477	13.0517	13.0902	10.0179	8.38342	8.09928	9.7603	11.9638	11.6515	15.3416	10.5483	11.5585	14.354	11.3146	12.7389	10.5475	8.60461	9.08769	17.1261	15.7191	12.3514	8.65573	12.7968	12.7416	9.51512	11.7252	14.484	11.7134	14.9759	11.8545	10.2701	10.9867	13.8153	12.7046	13.963	10.1829	14.1417	9.15045	7.82268	11.7243	12.5233	12.9455	10.9109	12.0216	14.9884	8.45803	13.3689
glycolipid-neutral	578	iGb4 tri - 05	7.27763	9.38831	8.79438	7.25723	11.3124	7.22882	12.6991	7.39496	9.56839	7.22882	7.42674	7.84329	7.22882	7.22882	13.218	7.22882	12.5938	8.59538	7.22882	10.0311	8.24945	7.22882	7.76295	7.22882	7.22882	9.29122	13.0397	7.22882	7.22882	7.5282	10.8648	11.5351	7.22882	7.40903	8.89832	9.3285	7.22882	13.885	7.7025	7.94184	8.41705	7.45332	9.76993	10.5362	8.2396	8.52975	11.2649
glycolipid-neutral	579	LNT tri - 10	7.22882	7.22882	7.22882	7.22882	7.22882	10.3095	7.22882	7.22882	7.22882	7.22882	9.14095	7.22882	8.88325	7.22882	8.12565	7.22882	7.25769	9.99046	7.22882	7.22882	8.05058	7.22882	7.22882	7.22882	7.22882	7.22882	7.22882	7.22882	7.22882	7.22882	7.22882	7.22882	7.22882	7.22882	7.22882	7.22882	7.22882	7.22882	7.22882	7.22882	7.22882	7.55632	7.81666	7.22882	7.22882	7.96263	7.77687
glycolipid-neutral	580	LNnT - 04	7.22882	7.22882	7.22882	7.22882	7.22882	7.22882	7.25769	7.22882	7.22882	11.0456	7.22882	10.7241	8.11512	7.22882	7.22882	7.22882	7.22882	7.22882	7.22882	7.22882	7.22882	7.22882	7.22882	7.22882	7.22882	7.22882	7.22882	7.22882	7.22882	7.22882	7.22882	7.22882	7.22882	7.22882	7.22882	7.22882	7.22882	7.22882	7.22882	7.22882	7.22882	7.22882	7.22882	7.57829	7.22882	7.22882	7.22882
GAG-Hep	581	Hep-NAc-Hexa-05	8.68776	9.07115	9.44299	8.26391	7.22882	7.32138	8.18155	9.27005	9.27913	12.7961	7.22882	9.13275	9.38254	11.8451	10.1086	7.58547	9.33912	9.72464	9.89757	12.9257	13.3129	8.54905	11.9297	9.42894	12.0222	7.22882	7.22882	8.70517	7.22882	11.9995	8.94743	8.71473	11.5439	8.18	11.8932	7.54227	7.94965	8.47133	9.35503	7.33548	9.8155	8.66023	10.2526	11.4473	10.1653	11.0598	11.0773
GAG-Hep	582	Hep-Octa-GT17-02	7.22882	8.00177	7.8262	7.22882	9.7318	8.14527	7.75564	7.87358	9.23186	10.7785	7.22882	11.4118	12.7762	14.0572	12.8303	7.22882	10.5793	7.22882	14.7492	7.83678	11.0089	7.22882	7.22882	7.22882	7.22882	7.22882	7.22882	7.22882	8.12697	7.22882	8.84656	8.07562	7.22882	12.4461	8.03445	7.22882	7.22882	7.22882	7.22882	7.22882	7.86326	7.22882	7.86382	8.92344	9.1646	7.9582	10.6506
non-human	583	AX3 - 11	9.05716	7.22882	9.27216	7.22882	7.22882	7.90189	8.09075	7.22882	7.83507	15.1623	8.35034	7.22882	13.6717	9.39171	8.8712	7.22882	7.22882	7.22882	9.96698	7.22882	7.22882	7.22882	7.22882	7.22882	7.22882	7.22882	7.22882	8.23675	7.22882	9.2312	7.22882	7.22882	7.22882	7.22882	7.22882	7.22882	7.42191	7.24051	7.22882	7.22882	11.1323	8.51216	9.07811	9.82804	10.2137	7.22882	7.22882
GAG-Hep	584	Hep-NS-Hepta-03	7.22882	7.47077	8.10333	7.88514	7.22882	7.88069	7.4037	8.24633	9.2733	8.81291	7.22882	7.22882	13.2773	8.84234	10.105	7.71195	8.0956	8.63826	7.22882	7.22882	8.72626	7.22882	7.22882	7.22882	7.22882	7.22882	7.22882	7.22882	7.22882	7.22882	7.22882	7.22882	8.17183	8.86508	7.24076	7.22882	7.22882	7.23468	7.22882	7.22882	7.73912	7.22882	10.1242	9.37859	8.44043	10.6228	9.68562
GAG-Hep	585	Hep-Nona-GT14-02	7.22882	7.22882	7.80601	7.22882	7.22882	7.22882	7.22882	7.22882	7.51657	9.93262	7.22882	7.22882	7.29636	7.22882	9.21691	7.22882	7.22882	7.22882	7.22882	7.22882	8.236	7.22882	7.22882	7.22882	7.22882	7.22882	7.22882	7.22882	7.22882	7.22882	7.22882	7.22882	7.22882	7.22882	7.22882	7.22882	7.22882	7.22882	7.22882	7.22882	7.22882	7.22882	8.99066	7.8103	7.22882	8.69422	7.54024
Blood group H	586	BG-H di	7.22882	7.22882	8.15995	7.36089	7.22882	7.22882	10.4417	7.22882	8.04831	12.0957	8.40584	7.22882	8.38094	7.22882	7.22882	8.55633	10.277	9.44439	14.2563	7.454	16.8283	7.22882	7.22882	7.22882	7.22882	13.1711	7.22882	7.22882	9.17758	7.22882	7.22882	7.22882	7.22882	7.22882	11.8049	7.22882	7.79424	7.22882	7.90988	7.22882	7.22882	11.5646	7.89903	13.5701	9.70921	7.22882	12.1935
GAG-Hep	587	Hep-Hexa-GT23-04	7.22882	8.46504	8.20332	7.22882	7.22882	7.22882	7.75655	8.67566	8.27775	7.22882	7.22882	7.53025	7.99833	8.96048	8.04858	7.22882	7.48549	7.22882	7.22882	7.84167	12.6139	7.22882	7.22882	8.00496	10.0184	7.30756	7.68778	7.85605	7.22882	8.25707	8.91938	8.75094	7.22882	7.22882	7.22882	7.22882	7.22882	7.22882	7.22882	7.39601	10.7428	7.26768	7.22882	8.40149	7.22882	7.22882	10.71
N-linked	588	A2 (a2-3) - 01.4	7.22882	8.55081	7.7472	7.29636	7.22882	7.22882	7.27127	7.24802	8.60174	11.8678	7.22882	8.32331	7.88514	7.59859	7.66555	7.22882	7.22882	7.22882	7.46308	7.35266	8.02147	7.22882	7.41883	7.22882	8.24275	7.22882	7.22882	7.22882	7.22882	7.22882	7.22882	7.22882	7.22882	7.22882	7.22882	7.22882	7.22882	7.22882	7.22882	7.22882	7.22882	7.32638	7.24228	7.22882	7.22882	7.22882	7.22978
y-glycoprotein	589	alpha 1 acid glycoprotein (isosep)	7.22882	7.22882	7.22882	7.22882	7.22882	7.22882	7.22882	7.22882	7.22882	7.22882	7.22882	7.22882	7.22882	7.22882	7.22882	7.22882	7.22882	7.22882	7.22882	7.22882	8.1493	7.22882	7.22882	7.22882	7.22882	7.22882	7.22882	7.22882	7.22882	7.22882	7.22882	7.22882	7.22882	7.22882	7.22882	7.22882	7.22882	7.22882	7.22882	7.22882	7.22882	7.22882	7.22882	10.1813	7.22882	7.22882	7.22882
GAG-Hep	590	Hep-Octa-GT18-02	7.22882	8.47804	7.33763	7.22882	7.22882	7.22882	7.22882	7.50103	7.59475	10.0588	7.22882	8.92686	11.596	13.0189	10.6116	7.22882	7.22882	7.22882	13.322	7.22882	7.55552	7.22882	7.22882	7.22882	7.22882	7.22882	7.22882	7.22882	7.22882	7.22882	7.22882	7.22882	7.22882	8.45302	7.35578	7.22882	7.22882	7.22882	7.22882	7.22882	7.65	7.22882	7.22882	8.19619	8.80862	7.26508	9.18946
y-glycoprotein	591	alpha 1 acid glycoprotein (asialo)	7.22882	7.82305	7.22882	7.22882	7.22882	7.22882	8.35919	9.41905	7.22882	7.22882	7.22882	7.22882	7.22882	7.22882	7.22882	7.22882	7.22882	7.22882	7.22882	7.22882	7.89798	7.22882	7.22882	7.22882	7.53163	7.22882	7.22882	7.22882	7.22882	7.22882	7.22882	7.22882	7.22882	7.22882	7.22882	7.22882	8.45741	7.22882	7.22882	7.22882	7.38279	7.22882	7.22882	7.22882	7.22882	7.22882	7.22882
Lewis	592	LeY-LeX	7.22882	7.22882	7.22882	13.0626	7.22882	7.22882	7.22882	7.22882	7.22882	7.22882	7.22882	7.22882	7.22882	7.22882	7.22882	7.22882	7.22882	7.22882	7.22882	7.22882	7.22882	7.22882	7.22882	7.22882	7.22882	7.22882	7.22882	7.41619	7.22882	7.22882	7.22882	7.22882	7.22882	7.22882	7.22882	7.22882	7.22882	7.22882	7.22882	7.22882	7.22882	7.22882	7.22882	8.66897	7.22882	7.22882	7.22882
N-linked	593	A2 (a2-6) - 01.5	7.22882	8.61385	7.45899	7.24228	7.22882	7.22882	7.22882	7.31251	8.77396	12.083	7.22882	8.45191	8.04589	7.74359	7.88769	7.22882	7.22882	7.22882	7.47621	7.75105	7.67516	7.22882	7.34858	7.22882	7.78128	7.22882	7.22882	7.22882	7.22882	7.22882	7.22882	7.22882	7.22882	7.22882	7.22882	7.22882	7.22882	7.22882	7.22882	7.22882	7.24757	7.22882	7.22882	7.22882	7.22882	7.22882	7.22882
GAG-Hep	594	Hep-Octa-GT19-03	8.73425	11.2344	8.00219	7.57889	7.22882	7.68001	7.66472	7.77003	9.18057	12.9029	7.22882	9.50726	13.0226	11.2323	8.77579	7.22882	9.63308	8.65796	9.72789	12.9629	14.61	7.66485	11.2382	8.03738	10.4077	7.22882	7.22882	8.16515	7.22882	9.19754	7.78229	8.12951	9.83651	7.22882	8.76022	7.22882	7.22882	7.22882	7.22882	7.24662	10.9133	8.3871	9.45539	10.4978	9.97387	10.9291	8.93641
carb-type 2	595	LNnO-05	7.22882	7.22882	7.22882	7.22882	7.22882	7.22882	7.22882	7.22882	7.22882	7.22882	7.22882	7.22882	7.22882	7.22882	7.22882	7.22882	7.22882	7.22882	7.22882	7.22882	7.22882	7.22882	7.22882	7.22882	7.22882	7.22882	7.22882	7.22882	7.22882	7.22882	7.22882	7.22882	7.22882	7.22882	7.22882	7.22882	7.22882	7.22882	7.22882	7.22882	7.22882	7.22882	7.22882	7.22882	7.22882	7.22882	7.22882
non-human-aGal	596	Galili Hexa-05	7.71119	7.22882	13.3668	10.994	8.31432	11.6376	15.5625	12.4557	14.7224	14.4892	9.24738	7.32638	11.9007	7.22882	11.9334	11.7263	8.93476	11.5962	15.4649	15.3919	13.0233	7.22882	12.3094	14.8675	12.9282	16.6774	13.5488	14.6281	14.3325	13.6469	10.6699	10.9087	10.7358	10.5974	10.0906	10.4652	15.3261	9.95346	11.1363	12.5242	8.27942	7.90285	10.0409	9.35846	8.25413	10.739	10.8308
glycolipid related	597	Gb5 analogue type 1-06	7.22882	8.10038	7.38831	8.17702	7.22882	7.22882	11.6698	11.2517	12.0048	7.90195	7.22882	8.03735	7.22882	7.22882	12.55	8.42336	7.22882	7.27127	8.28202	11.2884	13.2074	7.22882	7.22882	7.22882	7.22882	8.57258	13.1093	7.22882	7.22882	7.22882	7.43266	7.91382	7.22882	7.22882	7.22882	7.82473	7.22882	10.234	7.22882	8.14411	7.22882	11.4687	8.97491	8.6097	9.4387	8.26134	7.89216
Carb-HNK-1	598	HNK 1 precursor-05	7.22882	7.22882	7.22882	7.22882	7.22882	7.22882	7.22882	7.22882	7.22882	7.22882	7.22882	7.32485	7.22882	7.22882	7.22882	7.22882	7.22882	7.22882	7.22882	7.22882	7.22882	7.22882	7.22882	7.22882	7.22882	7.22882	7.22882	7.22882	7.22882	7.22882	7.22882	7.22882	7.22882	7.22882	7.22882	7.22882	7.22882	7.22882	7.22882	7.22882	7.22882	7.22882	7.22882	7.22882	7.22882	7.22882	7.22882
Blood Group H related	599	Globo H analogue type 2-03	7.22882	7.22882	7.22882	7.22882	7.22882	7.22882	7.22882	7.22882	7.22882	7.22882	7.22882	7.22882	7.22882	7.22882	7.22882	7.22882	7.22882	7.22882	7.22882	7.22882	7.22882	7.22882	7.22882	7.22882	7.22882	7.22882	13.2264	7.22882	7.22882	7.22882	7.22882	7.22882	7.22882	7.22882	7.22882	7.22882	7.22882	7.22882	7.22882	7.22882	7.22882	8.1956	7.22882	7.22882	7.22882	7.22882	7.22882
glycolipid related	600	Gb5 analogue type 2-04	7.22882	7.27763	7.22882	7.37466	7.22882	7.52083	8.72149	7.22882	9.39121	7.89594	7.22882	7.86326	7.22882	7.22882	9.46379	7.22882	7.22882	7.22882	7.22882	12.5386	7.66243	7.22882	7.22882	7.22882	7.22882	8.92355	13.6958	7.22882	7.22882	7.22882	7.22882	7.22882	7.22882	7.22882	7.22882	7.41826	7.22882	7.22882	7.22882	7.22882	7.22882	13.7715	8.45246	8.03153	7.22882	7.3755	7.22882
carb-type 2	601	LNnO-16	7.22882	7.22882	7.22882	7.22882	7.22882	14.4973	8.52912	7.22882	7.22882	7.22882	7.22882	7.22882	7.22882	7.22882	7.22882	7.22882	7.22882	7.22882	7.22882	7.22882	7.22882	7.22882	7.22882	7.22882	7.22882	7.22882	7.22882	7.22882	7.22882	7.22882	7.22882	7.22882	7.22882	7.22882	7.22882	7.22882	7.22882	7.22882	7.22882	7.22882	7.22882	7.22882	7.22882	7.22882	7.22882	7.22882	7.22882
non-human-aGal	602	Galili Octa-05	9.51749	10.2362	13.3659	10.7362	9.22552	11.576	15.5337	11.1782	13.0699	14.6628	9.78873	8.37521	11.464	8.23983	11.8094	11.8032	8.50988	11.4077	15.902	15.5505	11.9247	7.78274	12.0437	14.3522	12.4549	16.5913	13.3059	14.4507	13.7192	13.3587	10.3355	11.1424	11.6584	10.7646	9.88967	10.1263	15.4834	9.54101	10.407	11.893	9.90435	8.70449	10.1778	10.1183	9.11967	10.5904	10.5903
glycolipid related	603	Gb5 analogue type 1-14	10.208	8.84222	9.05515	10.3723	7.73286	7.22882	13.2037	13.5548	11.7665	7.22882	7.22882	8.15538	9.52141	7.22882	14.6672	11.0639	7.22882	9.01117	9.57431	13.5926	14.9184	7.79437	7.61658	7.4201	7.28519	9.11667	14.7325	7.22882	7.22882	7.22882	8.7019	9.43442	7.22882	7.22882	7.22882	8.65458	7.22882	12.5687	7.22882	10.691	7.22882	13.6432	9.7135	9.78052	11.6055	9.65667	9.55239
Blood Group H related	604	Globo H analogue type 1-10	7.22882	7.22882	7.22882	9.2399	7.22882	7.22882	7.52912	7.22882	9.28167	7.22882	7.22882	7.22882	7.22882	7.22882	9.13738	7.22882	7.22882	7.22882	7.22882	11.4564	7.22882	7.22882	7.22882	7.22882	7.22882	8.66137	12.4281	7.22882	7.22882	7.22882	7.22882	7.22882	7.22882	7.22882	7.22882	7.22882	7.22882	7.22882	7.22882	7.22882	7.22882	7.22882	7.48187	8.8594	7.22882	7.22882	7.22882
non-human-aGal	605	Galili Hexa-13	7.70265	7.22882	13.928	11.2488	9.2959	12.4286	15.9493	12.9988	14.9031	14.5902	10.8686	7.50506	11.8301	7.22882	12.2669	12.283	8.7082	11.7761	16.1088	15.5707	13.3097	7.22882	12.8732	15.4558	13.372	16.784	14.0403	15.3333	14.3753	14.0915	11.8722	12.1509	11.7978	11.0856	10.6567	11.0396	15.82	10.5506	11.7207	12.6999	8.19831	8.65344	10.986	9.44356	8.55639	10.6617	11.7787
Carb-HNK-1	606	HNK 1 precursor-18	7.22882	7.22882	7.76823	7.22882	7.22882	7.28645	7.22882	9.12031	7.42623	7.22882	7.22882	7.22882	8.03726	7.44509	9.97664	8.21008	8.68068	8.68557	7.58736	7.22882	7.44289	7.22882	7.22882	7.22882	7.22882	7.22882	7.23898	7.22882	7.22882	7.22882	7.22882	7.22882	7.22882	8.57424	7.57925	7.47247	7.79842	7.22882	7.22882	7.22882	7.22882	7.22882	9.43825	8.44989	8.93037	10.0116	8.79997
glycolipid related	607	Gb5 analogue type 2-12	10.3447	7.22882	8.26724	10.2783	7.22882	10.0845	13.0564	11.0321	10.5599	7.22882	8.66281	9.4549	7.95687	8.03449	14.159	7.22882	7.22882	8.85599	7.22882	15.1787	9.17536	7.22882	7.22882	7.22882	7.22882	9.8749	16.0621	7.84194	7.22882	7.22882	7.22882	7.22882	7.22882	8.43915	7.22882	9.55672	7.22882	9.22445	7.22882	9.90833	7.22882	14.9523	9.05262	10.5442	10.0996	7.68097	8.72369
non-human-aGal	608	Galili Hexa-13-HSA	7.27763	7.22882	13.9241	11.0656	8.01605	11.8356	15.8334	12.6698	14.7174	14.5514	10.144	7.22882	11.6297	7.22882	12.0551	12.1259	8.50786	11.4987	16.0169	15.4843	12.8382	7.22882	12.5872	15.1828	13.192	16.622	13.706	15.0354	14.347	14.056	11.6227	11.9499	11.1256	10.9115	10.0913	10.7947	15.7079	10.2647	11.0962	12.5201	7.76056	8.23434	10.8835	9.33096	8.56516	10.6948	11.6942
Blood Group H related	609	Globo H analogue type 1-04	7.22882	7.22882	7.22882	7.22882	7.22882	7.22882	7.22882	7.22882	7.22882	7.22882	7.22882	7.22882	7.22882	7.22882	7.22882	7.22882	7.22882	7.22882	7.22882	7.22882	7.22882	7.22882	7.22882	7.22882	7.22882	7.22882	10.1777	7.22882	7.22882	8.30102	7.22882	7.22882	7.22882	7.22882	7.22882	7.22882	7.22882	7.22882	7.22882	7.22882	7.22882	7.22882	7.22882	7.22882	7.22882	7.22882	7.22882
non-human-aGal	610	Galili Octa-13	7.5531	7.22882	14.8583	12.7409	11.2445	12.8394	16.1634	13.2261	16.2755	14.922	13.4199	9.9447	12.1948	8.54425	13.5151	13.1561	8.26412	11.9485	17.1935	16.3905	13.4654	7.22882	13.4122	16.1974	13.683	17.4215	14.4352	16.5983	14.8143	15.7088	13.2093	13.6237	13.884	12.4678	11.6393	11.414	16.7319	11.3336	12.6444	13.1014	9.9965	11.4216	11.9188	11.273	10.3886	8.235	12.6986
Blood Group H related	611	Globo H analogue type 2-10	7.22882	7.22882	7.22882	7.22882	7.22882	10.0254	12.5536	7.22882	9.68017	7.22882	7.22882	8.49161	12.5746	7.22882	8.78243	7.22882	7.22882	7.22882	7.22882	7.48975	7.22882	7.22882	7.22882	7.30919	7.22882	7.22882	17.2467	7.22882	7.22882	7.22882	7.22882	7.22882	7.22882	7.22882	7.22882	7.39038	7.22882	12.0349	7.22882	8.10324	7.22882	11.7607	8.82056	9.67248	7.22882	7.24339	9.79176
glycolipid-neutral	612	Gb5 tetra - 07	9.56766	7.22882	12.5601	8.40476	12.175	11.2644	14.2303	10.6444	11.8383	13.0503	9.44681	9.68788	9.61338	10.5355	16.4394	7.52083	11.4791	10.4601	9.20528	11.304	10.6268	9.14166	10.6848	9.15123	9.26749	10.41	13.4189	7.22882	7.22882	9.66812	12.2734	12.3579	11.5872	8.65263	10.8465	9.33576	7.24847	14.4993	9.19764	10.6276	8.69034	8.84055	10.0025	10.4543	8.79146	10.6972	10.2205
N-linked	613	Man6 I - 03	7.22882	7.22882	9.65745	8.72353	7.22882	7.22882	10.2026	10.8048	10.3368	13.0018	7.30552	10.4593	9.23314	9.26569	12.0951	7.8806	7.22882	9.97332	8.77848	9.00886	10.4936	7.22882	8.94371	8.85622	9.20536	7.43737	7.22882	7.33772	7.22882	7.22882	7.22882	7.22882	7.22882	7.89445	7.22882	9.31362	8.02395	7.22882	7.22882	7.30588	7.46202	9.41488	7.82068	9.18133	7.40836	7.31243	8.68242
glycolipid	614	SSEA-4-penta-05	8.26368	8.56186	11.9811	8.23651	7.60285	7.22882	13.9304	7.74663	10.5139	12.1232	7.22882	9.0068	9.02378	8.73562	13.2826	10.9444	7.22882	9.48712	8.40307	10.9725	13.6385	7.86205	8.99468	9.76908	7.94823	9.14362	15.5649	7.80525	7.22882	7.22882	8.65928	9.59369	7.22882	7.32314	7.22882	8.48476	7.88857	12.1249	7.22882	9.12795	9.29096	13.1725	10.1729	10.4887	10.5073	10.0836	9.50041
N-linked	615	Man7D3 - 06	7.22882	7.22882	7.26943	7.22882	7.22882	7.22882	7.22882	7.22882	7.22882	7.22882	7.22882	7.22882	7.22882	7.22882	7.33505	7.22882	7.22882	7.22882	7.22882	7.22882	7.22882	7.22882	7.30877	7.22882	7.22882	7.22882	7.22882	7.22882	7.22882	7.22882	7.22882	7.22882	7.22882	7.22882	7.22882	7.22882	7.22882	7.22882	7.22882	7.22882	7.22882	7.22882	7.22882	7.22882	7.22882	7.22882	7.22882
peptide-TF	616	APF (asialo)	10.1167	11.5192	10.5092	9.95818	9.65949	9.15935	10.3041	14.0065	13.746	14.8786	9.91632	13.0314	10.4964	10.3468	11.3528	9.57092	9.46259	9.65297	12.0105	11.1749	11.4462	9.31731	8.56434	9.28376	12.15	9.43496	8.7772	9.75448	9.77374	10.0337	8.9639	9.01163	15.379	8.61008	8.92557	7.33294	8.19329	12.291	9.17896	9.24753	10.1045	11.5411	9.39441	11.3032	11.3502	9.81698	10.0443
glycolipid	617	SSEA-4-penta-11	8.32331	9.61125	13.3724	7.36089	7.22882	7.22882	12.928	8.37259	9.51808	7.22882	7.22882	7.70265	8.4139	7.28684	14.2017	10.2628	7.22882	9.55481	7.76462	12.9591	14.7964	7.22882	7.22882	7.83913	7.22882	9.37035	15.6066	7.22882	7.22882	7.22882	8.33108	8.91146	7.22882	7.22882	7.22882	8.93592	7.22882	12.3514	7.22882	8.70951	7.22882	12.9605	9.9771	9.87984	11.4308	9.82123	9.33483
non-human	618	Chitotriose - 07	11.4979	14.1177	13.657	10.4495	9.74354	10.2157	10.54	13.0525	12.4229	15.9113	11.1045	12.7415	14.9493	10.8452	13.2277	11.0548	9.74916	10.1145	17.0901	15.7181	13.4397	10.6364	14.4314	13.0969	9.8139	12.1281	15.2034	10.7276	15.6935	12.428	12.1927	12.1285	14.0589	13.6152	14.2544	12.4733	14.6139	11.1861	9.19159	13.08	13.3444	13.6354	11.5145	12.5733	15.6412	10.6778	14.3241
non-human	619	Rha-a-23	15.9195	15.2497	16.1776	13.732	14.8463	10.0159	16.013	16.1114	16.398	16.9223	9.89062	15.6015	15.6823	16.9905	17.8109	15.6626	11.585	13.8315	17.3671	17.053	17.5972	14.748	11.5825	14.4934	14.675	14.5773	16.81	15.421	14.5675	16.2506	12.5325	12.998	16.3703	13.5673	17.1587	13.6511	12.0982	13.9015	16.3616	16.1123	14.515	15.8885	10.1453	15.2962	11.9084	9.95624	16.6769
glycolipid-neutral	620	Gb4 - 10-HSA	7.22882	9.60182	9.66418	7.36089	10.8684	7.22882	13.1215	7.22882	9.94911	7.22882	8.07207	8.99479	8.73996	7.66516	12.9885	7.22882	12.8169	9.06051	7.22882	10.9951	8.99581	7.22882	9.18651	7.34867	7.22882	9.13813	13.3001	7.22882	7.22882	8.94319	11.5084	11.9807	7.22882	7.91883	9.38824	10.3279	7.22882	14.5897	8.94851	9.41462	7.22882	7.82305	9.86673	10.3674	8.85239	9.30437	12.7162
Lewis	621	LeY -08 (repeat)	7.22882	7.22882	7.22882	7.22882	7.22882	7.22882	7.22882	7.22882	7.22882	7.22882	7.22882	7.22882	7.22882	7.22882	7.22882	7.22882	7.22882	7.22882	7.22882	7.22882	7.22882	7.22882	7.22882	7.22882	7.22882	7.22882	7.22882	7.22882	7.22882	7.22882	7.22882	7.22882	11.6747	7.22882	7.22882	7.22882	7.22882	7.29471	7.22882	7.22882	7.22882	7.22882	7.22882	7.22882	7.22882	10.4199	7.22882
glycolipid-neutral	622	LNnT - 13-HSA	7.22882	7.22882	11.4914	7.22882	7.22882	7.22882	13.0351	7.22882	7.22882	7.22882	7.22882	7.22882	10.5346	8.48012	7.22882	7.22882	7.22882	7.22882	7.22882	7.22882	10.7529	7.22882	7.22882	15.0344	11.82	7.22882	7.22882	7.22882	7.22882	7.22882	7.47151	7.53605	12.9211	7.22882	7.22882	9.07171	7.22882	7.94268	7.22882	7.22882	7.22882	7.51922	7.22882	7.22882	7.22882	7.22882	8.9218
glycolipid-neutral	623	LNT - 17-HSA	7.22882	7.22882	7.22882	7.22882	7.22882	10.6063	7.24802	7.22882	7.22882	7.22882	10.0928	7.22882	8.79295	7.22882	8.2721	7.22882	7.22882	10.7778	7.22882	7.22882	7.84835	7.22882	7.32695	7.22882	7.22882	7.22882	7.22882	7.22882	7.22882	7.22882	7.22882	7.22882	7.22882	7.22882	7.22882	7.22882	7.22882	7.22882	7.22882	7.22882	7.22882	7.22882	7.48586	7.22882	7.22882	7.59121	7.22882
z-control	624	Human IgG1	11.1873	9.16528	9.09928	9.51398	9.22574	8.72873	8.56433	10.336	9.88378	8.53289	9.4223	9.36109	9.54077	9.26564	9.19158	9.2307	10.0428	10.0561	9.76172	8.85219	9.46959	9.38329	9.93502	9.74684	9.43263	9.40431	9.59252	9.42871	8.99087	9.33793	9.69215	9.52517	9.36312	7.8861	8.84648	8.95066	9.22016	9.84797	10.0152	10.0853	9.06419	9.4249	9.0873	9.31179	8.77511	9.0009	9.67398
peptide-Man	625	Ac-S-S(Mana)-S-G - 06	7.22882	7.22882	7.22882	7.25562	7.22882	7.22882	7.66823	7.22882	11.4223	10.8432	7.22882	9.25283	8.23953	7.70395	9.02744	7.22882	7.60314	7.22882	7.22882	10.6714	7.22882	7.22882	7.22882	7.22882	7.22882	7.22882	7.22882	7.22882	7.22882	7.22882	7.22882	7.22882	7.22882	7.22882	7.22882	7.22882	7.22882	7.22882	7.22882	7.22882	7.22882	8.00177	7.24566	7.80463	7.59121	7.22882	7.63277
peptide-Gal	626	Ac-S-S(Gala)-S-G - 06	7.22882	10.8029	7.22882	7.22882	7.22882	7.22882	9.20104	7.22882	11.7461	7.22882	7.22882	8.30883	7.22882	7.22882	8.04435	7.22882	7.22882	7.22882	11.885	14.6162	7.22882	7.8238	7.22882	13.6252	7.22882	14.9252	7.22882	7.22882	7.22882	7.22882	8.47678	8.83264	10.6884	7.22882	7.22882	7.22882	10.7393	7.22882	7.22882	7.22882	7.22882	7.27763	7.22882	7.52859	7.39537	7.22882	9.61973
z-control	627	Human IgG4	14.9787	14.6145	14.0494	14.3219	14.2151	13.9623	13.7589	14.3593	14.6331	14.5278	14.6426	14.6215	14.3539	14.1376	14.4405	14.079	14.2916	14.3467	14.699	14.2839	15.5231	15.3071	15.5756	15.6574	14.3763	14.2549	14.328	14.2634	14.6269	14.2801	14.7681	14.4346	14.2483	13.8645	13.7688	13.6307	13.9854	14.1568	14.3034	14.5506	14.4552	14.4322	14.1023	14.1071	13.9412	14.2442	14.43
non-human	628	Xylb3 - 16	10.1869	13.4534	15.1621	7.22882	7.22882	7.22882	8.18679	9.50774	11.6129	16.1804	8.29263	7.22882	12.9373	9.42877	12.409	7.89922	7.22882	9.09062	11.6003	12.0181	13.0466	13.3313	7.22882	12.9549	7.22882	8.18553	7.22882	7.22882	7.22882	10.7121	7.22882	7.22882	7.22882	7.27601	8.3008	9.44368	9.06788	8.33203	7.22882	11.1608	10.7308	12.6619	9.09762	12.6665	11.1665	8.12361	8.74377
peptide	629	TSSASTGHATPLPVTD	7.22882	7.22882	7.22882	7.22882	7.22882	7.22882	7.22882	7.22882	7.22882	7.22882	9.31532	7.22882	7.22882	7.22882	7.22882	7.22882	7.22882	7.22882	7.22882	7.22882	7.22882	7.22882	7.22882	7.22882	7.22882	7.22882	7.22882	7.22882	7.22882	8.5148	7.22882	7.22882	7.22882	7.22882	7.22882	7.22882	7.22882	7.22882	7.22882	15.1818	7.22882	7.22882	7.22882	9.87702	7.22882	7.22882	13.0998
z-control	630	Human IgG2	13.3903	13.3423	13.734	12.9649	13.0528	13.1909	13.9575	13.7269	14.7154	14.6743	13.1751	13.0083	13.7788	12.8599	12.978	13.6084	13.1487	13.4944	14.5164	14.747	13.2822	14.5359	14.0329	14.1584	13.4883	13.6761	13.6793	13.9052	13.9065	13.4196	13.7638	13.779	14.2692	13.7219	13.5374	13.9048	13.6882	14.1232	13.4251	13.8046	13.4398	13.7289	12.8884	13.4332	12.7277	12.8364	13.7201
peptide	631	APF peptide	7.42036	15.111	10.9696	10.2361	9.15463	17.5065	10.3053	12.2434	11.4876	10.556	9.2119	12.2926	8.60102	10.7381	11.3238	11.2285	9.36193	9.72261	10.9524	10.7874	11	7.22882	8.54162	9.07992	10.0691	8.23252	8.82898	9.64061	7.7078	7.22882	8.30311	8.71662	9.74084	10.599	8.95792	10.24	9.2882	10.9995	8.72168	9.37459	11.1869	11.2325	9.6724	12.1296	10.6933	8.91083	9.41685
peptide-TF	632	TSSA-(TF)S-TGHATPLPVTD	7.22882	7.22882	7.22882	7.22882	7.22882	7.22882	7.22882	7.22882	7.22882	7.22882	7.22882	7.22882	7.22882	7.22882	7.22882	7.22882	7.22882	7.22882	7.22882	7.22882	7.22882	7.22882	7.22882	7.22882	7.22882	7.22882	7.22882	7.22882	7.22882	7.22882	7.22882	7.22882	7.22882	7.22882	7.22882	7.22882	7.22882	7.22882	7.22882	14.7958	7.22882	7.22882	7.30404	8.84727	7.22882	7.36214	7.22882
z-control	633	Human IgG3	11.8537	11.2322	12.1141	11.0112	12.0584	12.4392	12.9861	13.0297	13.3503	12.4997	11.4807	12.1318	13.129	10.9993	11.4369	12.3401	13.1985	12.9148	12.6687	14.199	14.3713	13.6521	14.1421	13.8702	12.2564	12.3045	12.4142	12.8813	12.2845	12.2689	12.5435	12.2551	13.0693	12.5057	12.235	12.6612	13.2056	13.3328	13.101	13.1962	12.6279	12.2879	11.5145	12.7253	11.9019	11.6715	13.1507
z-control	634	Biotin-BSA	7.22882	7.22882	7.22882	7.22882	7.22882	7.22882	7.22882	7.22882	7.22882	7.22882	7.22882	8.62558	7.22882	7.22882	7.22882	7.22882	7.22882	7.22882	7.22882	7.22882	7.22882	7.22882	7.22882	7.38533	7.22882	7.22882	7.22882	7.22882	7.22882	7.22882	7.22882	7.22882	7.22882	7.22882	7.22882	7.79869	7.22882	7.22882	7.22882	7.22882	7.22882	7.22882	7.22882	7.22882	7.22882	7.22882	7.22882
non-human	635	Ara7 - 07	7.22882	7.22882	7.22882	7.22882	7.22882	7.22882	7.22882	7.22882	7.22882	7.46069	7.22882	7.22882	7.22882	7.22882	7.22882	7.22882	7.22882	7.22882	7.22882	7.22882	10.5922	7.22882	7.22882	7.22882	7.22882	7.22882	7.22882	7.22882	7.22882	7.22882	7.22882	7.22882	7.22882	7.22882	7.22882	7.22882	7.22882	7.22882	7.22882	7.22882	8.24006	7.22882	7.22882	7.22882	7.22882	7.22882	7.22882
z-control	636	No Data (BSA for carry over)	10.0108	8.61777	10.5614	9.90425	9.239	9.39404	8.87683	9.18787	8.04852	7.22882	9.58945	10.129	10.6682	9.97373	9.28723	9.51974	9.67843	9.60713	7.22882	8.69363	8.72209	8.51502	8.38251	8.32713	7.22882	8.22291	7.24907	7.22882	7.22882	7.22882	8.35946	8.26831	7.22882	7.22882	7.22882	7.22882	7.27107	7.83367	7.25889	7.22882	10.2682	9.74208	9.86897	11.1503	9.4156	9.36644	9.7349
z-control	637	No Data (BSA for carry over)	8.46712	7.22882	7.22882	7.22882	7.22882	7.22882	7.22882	7.22882	7.22882	7.22882	7.22882	7.22882	7.22882	7.22882	7.22882	7.22882	7.22882	7.22882	7.22882	7.22882	7.22882	7.22882	7.22882	7.22882	7.22882	7.22882	7.22882	7.22882	7.22882	7.22882	7.22882	7.22882	7.22882	7.22882	7.22882	7.22882	7.22882	7.22882	7.22882	7.22882	7.22882	7.22882	7.22882	7.22882	7.22882	7.22882	7.22882
non-human	638	Forssman Di - 05-HSA	12.9225	13.346	13.4828	14.3096	9.24837	14.496	14.9731	10.5571	12.3515	12.9479	8.25444	14.3129	10.6229	10.2426	10.8324	16.2333	10.4922	13.5441	9.09765	17.1423	14.9575	12.3891	10.6366	14.1696	15.3159	7.60662	16.6629	7.22882	9.30235	14.5998	10.2995	10.3927	13.9159	14.2364	7.22882	9.12687	9.53091	15.9455	12.9378	13.9969	12.0263	11.6338	11.3737	11.4849	12.4454	11.9851	11.7074
non-human	639	Forssman Di - 22-HSA	14.9837	14.7318	15.1978	16.08	11.9391	16.1745	15.8752	14.0378	14.9271	15.2291	9.64845	15.4865	11.7128	12.1626	13.7739	16.7368	11.4631	15.4585	10.5375	17.6405	16.5893	15.0836	12.7221	16.4276	16.6514	8.92367	17.843	7.22882	11.9953	16.4613	12.3062	12.4352	16.4369	16.6393	10.9126	10.4355	10.6374	16.6382	15.5257	16.6378	14.594	13.0043	12.684	14.4693	13.968	12.95	12.4185
carb-type 1+2	640	LNH - 13-HSA	7.22882	7.22882	7.22882	7.22882	7.22882	7.22882	7.31251	7.22882	7.22882	7.22882	7.22882	7.22882	7.22882	7.22882	7.22882	7.25781	7.22882	7.22882	7.22882	7.22882	7.22882	7.22882	7.22882	7.22882	7.22882	7.22882	7.22882	7.22882	7.22882	7.22882	7.22882	7.22882	7.22882	7.22882	7.22882	7.22882	7.22882	7.22882	7.22882	7.22882	7.22882	7.22882	7.22882	7.22882	7.22882	7.22882	7.22882
carb-Man	641	Mana1-6Man-a - 14-HSA	7.82305	14.8054	12.985	7.22882	7.22882	8.40504	13.9794	8.32573	13.2861	14.651	7.48939	15.5732	13.7098	15.6171	7.35542	11.4412	7.32558	8.68562	12.8287	15.2104	11.608	9.3865	13.1506	15.1683	9.91431	14.0861	12.1193	13.1393	15.779	7.3906	15.4937	15.8062	8.25264	7.45911	8.65718	13.1867	11.6942	13.7427	10.0911	11.9189	9.30656	12.8946	11.7913	14.1132	8.00622	8.97606	11.7908
carb-type 2	642	LNnH - 12-HSA	7.22882	7.22882	7.22882	7.3814	7.22882	7.22882	7.31251	7.22882	7.22882	7.22882	7.22882	7.22882	7.22882	7.22882	7.22882	9.1968	7.22882	7.22882	7.22882	7.8071	7.22882	7.22882	7.22882	7.22882	7.22882	7.22882	7.22882	7.22882	7.22882	7.22882	7.22882	7.22882	7.22882	7.22882	7.22882	7.22882	7.22882	7.93593	7.22882	7.22882	7.22882	7.22882	7.22882	7.22882	7.22882	7.22882	7.22882
Lewis	643	3'Neu5Ac-LeX (Sialyl LeX) -APD-HAS	7.22882	13.081	10.0668	9.16788	7.22882	11.2165	9.09336	7.22882	7.22882	13.9212	7.22882	10.3024	12.1852	8.9641	14.5423	12.4115	11.1246	13.3537	12.5019	11.0475	12.9727	8.55806	7.2328	7.22882	10.7148	11.7383	10.9917	9.92726	7.22882	12.2689	12.2187	12.373	8.27536	12.7978	7.22882	7.22882	7.22882	10.8431	9.15289	7.22882	8.93932	12.8792	7.22882	10.9423	7.32806	7.22882	7.87704
glycolipid	644	3'Neu5Ac-LNnT	7.71535	7.22882	7.22882	7.22882	7.22882	7.22882	7.22882	7.22882	7.22882	10.7221	7.22882	7.22882	7.22882	7.7175	7.22882	7.22882	7.22882	7.22882	7.22882	7.5977	7.45729	7.76617	7.61658	7.91595	7.22882	7.22882	7.63826	7.23898	7.22882	7.22882	7.22882	7.22882	7.2859	7.22882	7.22882	7.22882	7.22882	8.2868	7.22882	7.22882	7.22882	7.22882	7.22882	7.22882	7.22882	7.22882	7.22882
glycolipid	645	GM1 (Gc)	7.37206	7.22882	7.83619	7.22882	7.22882	7.22882	7.22882	7.22882	7.22882	7.22882	7.22882	7.22882	7.22882	7.22882	7.22882	7.22882	7.22882	7.22882	7.22882	7.22882	7.22882	7.22882	7.22882	7.22882	7.22882	7.22882	7.22882	7.22882	7.22882	7.22882	7.22882	7.22882	7.22882	7.22882	7.22882	7.22882	7.22882	7.22882	7.22882	7.22882	7.22882	7.22882	7.22882	7.22882	9.41475	7.22882	7.22882
glycolipid	646	GD2 tetra (Ac-Gc)	7.22882	7.22882	7.22882	7.22882	7.22882	7.22882	7.22882	7.22882	7.22882	8.92178	7.22882	7.22882	7.22882	7.22882	9.32806	7.22882	7.22882	8.91336	7.22882	9.97144	7.22882	7.22882	7.22882	7.22882	7.22882	7.22882	7.22882	8.43094	12.6843	7.22882	7.22882	7.22882	7.22882	7.22882	7.22882	7.22882	7.22882	7.22882	7.22882	7.22882	7.22882	7.22882	7.22882	7.97846	7.22882	7.22882	7.22882
glycolipid	647	GD3 tri (Ac-Kdn)	7.22882	7.22882	8.6009	7.22882	7.22882	7.22882	7.22882	7.22882	7.22882	9.73772	7.22882	7.22882	7.22882	7.22882	7.22882	7.22882	7.22882	7.28536	7.22882	7.22882	7.22882	7.22882	7.22882	7.22882	7.22882	7.22882	7.22882	7.22882	7.22882	7.22882	7.22882	7.22882	7.22882	7.22882	7.22882	7.22882	7.22882	7.22882	7.22882	7.22882	7.22882	7.22882	7.33822	7.22882	7.22882	8.04016	7.22882
glycolipid	648	GM1 (Kdn)	7.22882	7.22882	8.79981	7.22882	7.22882	7.22882	7.42458	7.22882	7.22882	7.22882	7.22882	7.22882	8.32876	7.22882	9.66418	7.22882	7.30802	9.10932	7.22882	7.22882	7.22882	7.22882	7.22882	7.54666	7.22882	7.22882	9.3352	7.22882	7.22882	7.22882	7.22882	7.22882	7.22882	7.22882	7.22882	7.22882	7.22882	7.22882	7.22882	7.22882	7.22882	7.22882	7.78025	7.22882	8.54756	9.59907	7.22882
glycolipid	649	GM2 tri (Kdn)	7.22882	7.22882	10.3275	7.22882	7.22882	7.22882	7.22882	8.76358	8.25329	12.404	7.22882	7.30552	8.50016	7.41901	8.91302	7.22882	7.22882	9.16199	7.22882	7.22882	7.47123	7.22882	7.23676	7.22882	7.22882	7.22882	7.22882	7.22882	7.22882	7.22882	7.22882	7.22882	7.22882	7.22882	7.22882	7.22882	7.22882	7.22882	7.22882	7.22882	7.22882	7.22882	8.15463	8.68657	7.54455	7.6478	7.7504
glycolipid	650	GD3 tri (Kdn-Kdn)	7.22882	7.22882	10.2015	7.22882	7.22882	7.90393	7.22882	7.22882	7.22882	7.22882	7.22882	7.22882	7.90558	7.22882	10.0791	7.22882	7.3523	9.77406	7.22882	7.22882	7.22882	7.22882	7.22882	7.22882	7.29117	7.22882	7.22882	7.22882	7.22882	7.22882	7.22882	7.22882	7.22882	7.22882	7.22882	7.22882	7.22882	7.22882	7.22882	7.22882	7.70265	11.4752	9.10734	7.89159	8.05269	9.86087	7.22882
glycolipid	651	GM2 tri (8MeAc)	9.98321	8.84891	10.386	8.27361	8.34789	8.8359	10.9416	9.2345	10.9547	13.5609	7.26768	10.1378	10.0195	8.95944	11.3207	10.6232	9.90346	9.7428	11.0473	11.7547	11.1067	8.53455	8.13231	9.66761	11.5653	11.2612	11.3512	9.97494	7.22882	9.91015	10.532	10.2015	11.5207	7.22882	9.74501	8.26731	8.70002	10.1566	9.11244	10.4428	10.1713	9.76046	8.75516	10.4187	7.94892	8.13745	9.59094
glycolipid	652	GD3 tri (Gc-Gc)	7.22882	7.22882	7.22882	7.22882	7.22882	7.22882	7.22882	7.22882	7.22882	8.91576	7.22882	7.22882	7.22882	7.22882	11.3553	7.22882	7.22882	8.52888	7.22882	8.22628	7.22882	7.22882	7.22882	7.22882	7.22882	7.22882	7.22882	7.22882	12.1869	7.22882	7.22882	7.22882	7.22882	7.22882	7.22882	7.22882	7.22882	7.22882	7.22882	7.22882	7.22882	7.22882	7.22882	7.22882	7.22882	7.22882	7.22882
glycolipid	653	GD3 tri (Ac-Gc)	7.22882	7.22882	7.22882	7.22882	7.22882	7.22882	7.22882	7.22882	7.22882	7.22882	7.22882	7.22882	7.22882	7.22882	7.22882	7.22882	7.22882	7.22882	7.22882	7.22882	7.22882	7.22882	7.22882	7.22882	7.22882	7.22882	7.22882	7.22882	7.22882	7.22882	7.22882	7.22882	7.22882	7.22882	7.22882	7.22882	7.22882	7.22882	7.22882	7.22882	7.22882	7.22882	7.22882	7.22882	7.22882	7.22882	7.22882
glycolipid	654	3'Neu5Ac-Gb5	7.22882	7.22882	11.6115	7.22882	8.91606	7.3755	13.0672	7.22882	11.146	7.22882	7.22882	8.28929	8.11027	7.27566	13.0662	7.22882	11.4852	9.40895	7.22882	10.4134	10.1723	7.22882	8.42345	7.38077	7.70974	9.48075	13.462	7.22882	7.22882	7.8097	11.3611	11.6463	7.22882	7.22882	8.83205	8.64297	7.22882	13.5314	8.60816	7.32773	7.22882	7.27763	9.61919	9.07676	7.40836	9.20195	8.89084
glycolipid	655	GD1a (Kdn,Kdn)	7.22882	7.22882	10.8055	7.22882	7.22882	7.22882	7.22882	7.22882	8.00488	7.22882	7.22882	7.22882	7.7381	7.22882	10.0835	7.22882	7.22882	8.94931	7.22882	7.22882	7.22882	7.22882	7.22882	7.96183	7.22882	7.22882	7.22882	7.22882	7.22882	7.22882	7.22882	7.22882	7.22882	7.22882	7.22882	7.22882	7.22882	7.22882	7.22882	7.22882	7.22882	9.90031	7.33293	8.34815	9.79869	7.68751	7.22882
glycolipid	656	GD2 tetra (Kdn, Kdn)	7.22882	7.22882	10.3659	7.22882	7.22882	7.876	7.22882	7.22882	7.22882	7.22882	7.22882	7.22882	8.11203	7.22882	10.6312	7.22882	7.65768	10.2379	7.56356	7.22882	7.22882	7.22882	7.22882	7.45405	7.47969	7.22882	7.22882	7.22882	7.22882	7.22882	7.22882	7.22882	7.22882	7.22882	7.22882	7.22882	7.22882	7.22882	7.22882	7.22882	7.93417	11.4821	9.19858	8.03509	7.89003	9.85152	7.22882
glycolipid	657	3'Neu5Gc-Gb5	7.22882	7.22882	12.3763	7.22882	8.26146	7.22882	13.4572	7.22882	11.4483	7.22882	7.22882	7.92154	8.23854	7.26399	13.5632	7.22882	11.6569	9.59575	7.22882	9.95751	10.4979	7.22882	9.11463	7.22882	7.81183	9.87297	13.9013	7.22882	7.22882	7.41322	11.4725	11.7665	7.22882	7.22882	9.06321	8.71031	7.22882	13.6526	8.77627	7.48302	7.22882	7.22882	9.65386	9.24674	7.61393	8.80369	9.11868
glycolipid	658	GD1a (Ac, Ac) GD1b (Ac, Ac)	7.43615	7.22882	8.50711	7.22882	7.22882	7.22882	7.31251	8.34416	11.391	12.9237	9.02369	10.4896	8.18443	8.32587	9.70657	7.22882	7.41197	7.22882	7.22882	10.0074	8.40983	7.22882	9.20458	7.97029	7.39136	7.22882	7.36956	7.78001	7.22882	7.22882	7.22882	7.22882	7.7777	7.22882	7.22882	7.22882	7.22882	7.22882	7.22882	7.22882	7.22882	9.97865	8.28838	7.77146	9.81839	7.22882	7.22882
glycolipid	659	GD2 tetra (Kdn, Gc)	7.60328	9.08821	9.16434	7.31077	7.22882	7.62515	7.7333	7.32114	10.7327	13.2201	7.53855	8.10038	8.80183	8.84371	9.06109	7.22882	7.4079	9.47006	7.64592	8.80792	8.97663	7.22882	7.45406	8.71553	8.55603	9.06579	7.4439	7.3759	7.22882	7.22882	8.23175	8.41303	7.22882	7.22882	7.22882	7.22882	7.22882	7.88788	7.22882	7.22882	8.85224	8.43309	9.90938	9.55083	8.74315	10.1473	8.35332
glycolipid	660	3'Neu5Ac-iGb5	8.66595	7.22882	7.41392	7.22882	8.10404	8.31295	7.299	7.22882	7.22882	7.22882	7.22882	7.22882	7.22882	7.22882	8.27656	7.22882	8.30822	7.22882	7.22882	7.22882	12.5838	7.22882	7.22882	7.22882	7.22882	7.51147	7.22882	7.22882	7.22882	7.22882	7.57032	7.67892	7.22882	10.1257	7.22882	7.22882	11.0755	9.41162	7.22882	7.22882	7.22882	7.22882	8.63882	7.22882	7.22882	7.22882	7.22882
glycolipid	661	GD1a (Kdn,Gc)	7.22882	7.22882	8.87014	7.22882	7.22882	7.22882	8.23015	7.22882	9.27228	9.76682	7.22882	7.22882	8.36464	7.22882	10.8546	7.22882	7.22882	8.7036	7.22882	7.22882	7.22882	7.22882	8.91748	9.06419	8.98237	7.22882	10.1838	7.22882	7.22882	7.22882	7.22882	7.22882	7.22882	7.22882	7.22882	7.22882	7.22882	7.22882	7.22882	7.22882	7.22882	7.22882	8.6724	8.21506	10.0875	8.10418	7.90703
glycolipid	662	GD2 tetra (Gc, Kdn)	7.22882	7.22882	7.22882	7.22882	7.22882	7.22882	7.22882	7.22882	7.22882	7.22882	7.22882	7.22882	7.22882	7.22882	7.64735	7.22882	7.22882	9.00392	7.22882	8.29799	7.22882	7.22882	7.22882	7.22882	7.22882	7.22882	7.22882	7.22882	13.7945	7.22882	7.22882	7.22882	7.22882	7.22882	7.22882	7.22882	7.22882	7.22882	7.22882	7.22882	7.22882	7.22882	7.22882	7.49263	7.22882	7.22882	7.22882
glycolipid	663	3'Neu5Gc-iGb5	11.6695	7.22882	9.78638	10.0842	8.28514	9.6238	10.8325	8.30641	11.3836	12.7464	7.22882	7.22882	7.63376	10.6797	11.7227	8.14137	11.9231	7.71306	10.1671	11.1021	15.0346	7.22882	7.34858	8.7263	7.22882	8.56837	9.00977	7.22882	7.22882	8.42684	10.8107	10.7539	7.96493	13.463	9.93716	9.26941	12.8686	12.8646	7.72115	7.22882	7.27763	10.4687	11.15	9.19748	7.22882	8.75546	7.87867
glycolipid	664	GD1a (Gc, Ac)	7.22882	7.22882	7.36089	7.22882	7.22882	7.22882	7.22882	7.22882	8.21456	9.49513	7.22882	7.22882	7.22882	7.22882	9.27559	7.22882	7.22882	7.22882	7.22882	7.22882	7.22882	7.22882	9.24029	7.45933	7.22882	7.22882	7.49778	7.22882	7.22882	7.22882	7.22882	7.22882	7.22882	7.22882	7.22882	7.22882	7.22882	7.22882	7.22882	7.22882	7.22882	7.22882	7.22882	7.22882	9.56801	7.22882	7.22882
glycolipid	665	GD1a (Gc, Gc)	8.08346	7.22882	7.5685	7.22882	7.22882	7.22882	7.45739	7.22882	7.22882	7.22882	7.22882	7.22882	7.22882	7.22882	10.0642	7.22882	7.22882	7.33564	7.22882	7.71953	7.22882	7.22882	7.22882	8.3839	7.22882	7.22882	9.85775	7.22882	11.8897	7.22882	7.22882	7.22882	7.22882	7.22882	7.22882	7.22882	7.22882	7.22882	7.22882	7.22882	7.41019	7.22882	7.22882	7.22882	9.42281	7.22882	7.22882
Lewis	666	LeY tetra-HSA -05	7.22882	7.22882	7.22882	7.22882	7.22882	7.22882	7.22882	7.22882	7.22882	7.22882	7.22882	7.22882	7.22882	7.22882	7.22882	7.22882	7.22882	7.22882	7.22882	7.22882	7.22882	7.22882	7.22882	7.22882	7.22882	7.22882	7.22882	7.22882	7.22882	7.22882	7.22882	7.22882	7.22882	7.22882	7.22882	7.22882	7.22882	7.22882	7.22882	7.22882	7.22882	7.22882	7.40845	7.22882	7.22882	7.22882	7.22882
Lewis	667	LeY tetra-HSA -10	7.22882	7.22882	7.22882	7.22882	9.20339	7.22882	7.22882	7.22882	7.22882	7.22882	7.22882	7.22882	7.22882	7.22882	7.22882	7.22882	7.22882	7.22882	7.22882	7.22882	7.22882	7.22882	7.22882	7.22882	7.22882	7.22882	7.22882	7.22882	7.22882	7.22882	7.22882	7.22882	7.22882	7.22882	7.22882	7.22882	7.22882	7.22882	7.22882	7.22882	7.22882	7.22882	7.22882	7.22882	7.22882	7.22882	7.22882
Lewis	668	LeY tetra-10	7.22882	7.22882	7.29259	7.22882	10.4457	7.22882	7.22882	7.22882	7.31162	7.22882	7.22882	7.22882	7.22882	7.22882	7.22882	7.22882	7.22882	7.22882	7.22882	7.22882	7.22882	7.22882	7.22882	7.44895	7.22882	7.22882	7.22882	7.22882	7.22882	7.22882	7.22882	7.22882	9.26522	7.22882	7.22882	7.22882	7.22882	7.32106	7.22882	7.22882	7.22882	7.22882	7.78945	7.22882	7.22882	7.22882	7.22882
non-human	669	cellotetraose - 05	12.2236	13.5531	12.1969	7.30921	8.55013	11.7331	14.0736	9.83782	11.2876	12.0261	7.22882	8.70516	10.0753	9.93435	12.988	7.79047	8.68061	9.59728	13.3993	12.628	15.3606	8.99205	11.0551	10.0856	8.03331	10.7145	9.73697	7.22882	13.8369	12.8382	10.3146	10.8407	11.35	9.61152	11.7112	8.29225	11.5953	9.77246	9.37948	11.3304	9.4043	11.8765	10.1415	14.2908	9.56714	10.6973	11.6741
z-control	670	BSA (ozonyzed)	7.33711	7.22882	7.22882	7.22882	7.22882	7.22882	7.22882	7.22882	10.8478	7.22882	7.22882	7.22882	7.22882	7.22882	7.22882	7.22882	7.22882	7.22882	7.22882	7.22882	7.22882	7.22882	7.22882	7.22882	7.22882	7.22882	7.22882	7.22882	7.22882	7.22882	7.22882	7.22882	7.22882	7.22882	7.22882	7.22882	7.22882	7.22882	7.22882	7.22882	7.22882	7.22882	7.22882	7.22882	7.22882	7.22882	7.22882
non-human	671	laminarihexaose - 05	13.1039	17.8307	16.6222	8.16696	10.8453	13.4945	16.7419	13.9029	13.4069	15.2601	7.63459	15.9594	12.9791	13.6646	14.3863	11.2285	10.4263	12.8644	12.4287	13.2529	18.4034	11.8413	13.8026	11.919	8.19789	9.64609	13.4472	7.61103	12.5987	16.1426	15.5733	15.9751	15.9454	11.5671	10.5698	12.749	10.9433	14.6322	9.97755	15.8772	8.75587	14.8962	12.6829	12.991	13.3575	13.8481	12.3239
carb-Glc	672	Isomaltotriose - 14	13.1366	14.1481	14.0842	7.22882	13.6749	14.6419	12.1382	10.2408	12.7445	7.22882	7.22882	10.8288	10.6099	13.4717	9.90461	10.2346	7.69942	9.16024	15.0378	12.0245	15.1068	7.22882	9.45347	12.3103	9.62648	14.242	7.84419	16.2485	11.4716	7.73983	12.3918	12.1566	13.1088	7.91231	7.22882	8.7382	11.5311	8.19024	8.20155	15.7038	7.22882	12.3027	8.71498	14.9511	12.8587	9.91074	13.0016
carb-Gal	673	Gal-BSA-21	7.22882	7.22882	7.22882	7.22882	7.22882	7.22882	7.22882	7.22882	7.22882	7.22882	7.22882	7.22882	7.22882	7.22882	7.22882	7.22882	7.22882	7.22882	7.22882	7.22882	7.22882	7.22882	7.22882	9.03625	7.22882	7.22882	7.22882	7.22882	7.22882	7.22882	7.22882	7.22882	7.22882	7.22882	7.22882	7.22882	7.22882	7.22882	7.22882	7.22882	7.22882	7.22882	7.22882	7.22882	7.22882	7.22882	7.22882
non-human	674	chitotriose - 04	12.1097	13.3325	11.9795	8.60902	9.43323	8.21008	11.1391	10.7191	10.4369	14.8272	9.14367	11.032	13.5362	9.70854	11.951	9.77531	9.74956	8.9704	16.4332	15.331	12.0734	9.45983	11.2034	12.5868	8.95763	12.5578	13.3557	7.56797	14.8573	9.08753	11.0718	10.9961	12.7564	11.4239	12.6815	10.3424	11.5837	10.9946	7.9627	11.8096	12.0138	12.5718	10.4825	10.6767	13.6921	10.1196	11.7784
carb-Gal	675	Galb1-3Galb1 - 07	9.0855	7.22882	10.686	9.50987	7.22882	10.7935	9.63393	9.16287	10.0357	14.1812	7.22882	11.3034	10.3627	13.692	11.4235	8.92447	9.22158	8.94566	9.96457	10.1229	10.6925	7.23081	8.92891	10.8313	10.659	10.537	16.4556	7.22882	9.25778	8.759	9.62802	9.55325	10.0669	7.36194	7.47247	9.05764	8.87725	7.89222	12.6525	10.5914	8.21873	8.16077	10.1706	9.7011	9.9004	9.81848	11.2905
glycolipid	676	GD2 (Xuefei)	7.22882	7.22882	7.22882	7.22882	7.22882	7.22882	7.22882	7.22882	7.22882	7.22882	7.22882	7.22882	7.22882	7.22882	7.22882	7.22882	7.22882	7.22882	7.22882	7.22882	7.22882	7.22882	7.22882	7.22882	7.22882	7.22882	7.22882	7.22882	7.22882	7.22882	7.22882	7.22882	7.22882	7.22882	7.22882	7.22882	7.22882	7.22882	7.22882	7.22882	7.22882	7.22882	7.22882	7.22882	7.22882	7.22882	7.22882
carb-Glc	677	maltoheptaose - 21	7.22882	7.22882	7.64795	7.22882	7.22882	7.22882	7.22882	7.90067	7.22882	7.22882	7.22882	7.22882	7.22882	7.22882	7.22882	7.22882	7.22882	7.22882	7.22882	7.22882	9.36816	7.22882	7.22882	7.22882	7.22882	7.22882	7.22882	7.22882	7.22882	9.0609	7.22882	7.22882	7.22882	7.22882	7.22882	7.22882	7.22882	7.22882	7.22882	7.22882	7.22882	7.22882	7.22882	7.22882	8.36877	7.34187	7.22882
carb-Glc	678	maltononaose - 14	7.22882	7.22882	7.72944	7.22882	7.22882	7.22882	7.33916	7.92139	7.22882	7.22882	7.22882	7.22882	7.22882	7.22882	7.22882	7.22882	7.22882	7.22882	7.22882	7.22882	8.75006	7.22882	7.34217	7.23081	7.22882	7.22882	7.22882	7.22882	7.22882	7.22882	7.22882	7.22882	7.22882	7.22882	7.22882	7.22882	7.22882	7.53608	7.22882	7.22882	7.22882	7.22882	7.22882	7.22882	7.30046	7.28645	7.22882
carb-Glc	679	maltose - 20	7.22882	7.22882	7.97335	7.22882	7.22882	7.22882	7.22882	7.85874	7.22882	7.22882	7.69525	7.22882	7.22882	7.22882	7.22882	7.22882	7.22882	7.22882	7.22882	7.22882	10.5258	7.22882	7.6518	7.22882	7.22882	7.22882	8.36376	7.22882	7.22882	7.22882	7.22882	7.22882	7.22882	7.22882	7.22882	7.22882	7.22882	7.22882	7.22882	7.22882	7.22882	7.22882	7.22882	7.22882	7.22882	7.22882	7.22882
carb-Glc	680	maltotriose - 21	7.22882	7.22882	7.22882	7.22882	7.22882	7.22882	7.22882	7.38677	7.22882	7.22882	7.22882	7.22882	7.22882	7.22882	7.22882	7.22882	7.22882	7.22882	7.22882	7.22882	7.22882	7.22882	7.22882	7.22882	7.22882	7.22882	7.22882	7.22882	7.22882	7.22882	7.22882	7.22882	7.22882	7.22882	7.22882	7.22882	7.22882	7.22882	7.22882	7.22882	7.22882	7.22882	7.22882	7.22882	7.56813	7.3282	7.22882
Carb-Man	681	Mana1-2Man	9.01786	7.22882	7.22882	7.22882	7.22882	8.81104	7.24802	7.22882	7.22882	7.22882	7.22882	7.22882	7.70784	11.0913	9.35008	7.22882	7.48151	7.22882	10.235	10.647	11.7274	7.22882	7.22882	7.22882	7.22882	7.22882	7.22882	7.22882	8.98583	7.22882	7.22882	7.27186	7.22882	9.59736	8.88687	7.22882	7.22882	7.22882	7.22882	9.95165	7.22882	7.22882	7.33822	7.22882	7.22882	7.22882	7.25611
y-protein	682	CRM197	9.2452	13.0761	9.20434	8.21203	7.22882	7.50253	9.72369	10.9115	9.85724	14.7015	7.61652	12.4041	8.45467	10.3118	10.5041	11.8486	13.0601	14.2712	13.0256	11.425	11.775	10.7373	11.8474	7.30919	11.4392	12.0706	7.8745	8.90712	9.5107	9.31366	16.3666	15.7579	12.2853	12.0161	10.4147	10.6291	7.56222	9.90978	7.84622	8.73623	9.32019	12.4642	12.2399	12.1049	11.3477	9.92336	12.7296
carb-Gal	683	Galb1-6Galb1 - 05	11.2014	8.22389	14.3175	8.72649	7.22882	7.22882	13.4515	8.57292	11.85	15.1085	9.60834	13.2598	8.57973	7.79521	9.50694	7.22882	9.37701	8.35403	7.77539	8.91846	12.228	7.90169	8.44105	8.64758	7.74771	8.17465	9.93758	7.22882	7.22882	9.26634	8.14625	8.41	11.9474	8.58704	7.68415	7.22882	7.22882	7.41076	7.22882	10.4915	8.36591	12.5256	9.03049	11.3493	7.28645	9.18364	9.83885
non-human	684	chitobiose - 03	7.53158	8.95193	9.19429	8.35476	9.24261	7.64183	7.80195	10.1056	8.94262	12.7699	7.22882	8.22389	10.7154	7.59859	9.7829	8.99107	9.23616	8.82709	12.9691	10.7258	8.82835	7.22882	9.32267	9.12923	8.52215	7.55164	9.13245	7.22882	12.6893	7.22882	7.237	7.32054	11.6744	7.29834	9.9014	8.76004	9.3959	8.93548	7.22882	10.161	8.15909	9.30488	9.5116	9.59762	7.98022	10.4954	10.3776
z-control	685	No Data (BSA for carry over)	7.22882	7.22882	7.22882	7.22882	7.22882	7.22882	7.22882	7.22882	7.22882	7.22882	7.22882	7.22882	7.22882	7.22882	7.98022	7.22882	7.22882	7.22882	7.22882	7.22882	7.22882	7.22882	7.22882	7.22882	7.22882	7.22882	7.22882	7.22882	7.22882	7.22882	7.22882	7.22882	7.22882	7.22882	7.22882	7.22882	7.22882	7.22882	7.22882	7.22882	7.22882	7.22882	7.22882	7.22882	7.22882	7.22882	7.22882
carb-Glc	686	Isomaltotriose - 05	10.9364	9.80087	11.658	7.29636	8.4767	11.0432	9.24099	8.34042	10.7946	12.9146	7.5219	8.98874	9.1504	10.5506	9.36051	9.18037	7.29868	7.54057	12.0784	9.82324	11.9271	7.22882	8.45437	8.6345	9.11329	11.3291	7.22882	11.9551	7.22882	7.22882	9.29001	9.95619	9.49342	7.22882	7.22882	7.22882	9.00045	7.22882	7.22882	13.9911	9.64432	9.99825	9.53622	13.0069	11.0016	9.01474	10.146
carb-Glc	687	maltohexaose - 04	7.22882	7.22882	7.22882	7.22882	7.22882	7.22882	7.22882	7.22882	7.22882	8.13151	7.22882	7.22882	7.22882	7.22882	7.22882	7.22882	7.22882	7.22882	7.22882	7.22882	7.22882	7.22882	7.22882	7.22882	7.22882	7.22882	7.22882	7.22882	7.22882	7.22882	7.71606	7.22882	7.22882	7.22882	7.22882	7.22882	7.22882	7.22882	7.22882	7.22882	7.22882	7.22882	7.22882	7.22882	7.22882	7.22882	7.22882
non-human	688	chitopentaose - 06	14.6682	13.3081	11.341	9.11961	8.5896	9.62582	14.4417	11.8269	13.1136	14.1467	9.4549	12.4007	14.5349	9.9423	13.3894	11.9153	9.3151	9.66088	16.0044	15.289	12.5703	9.10319	9.09961	13.269	11.0701	15.6883	13.5135	10.0266	14.669	11.9394	12.4038	12.6899	11.7339	10.601	13.2602	12.5599	12.8721	13.6062	10.0717	12.0171	11.7929	14.3079	12.4829	13.5101	13.1658	7.22882	13.0163
z-control	689	HSA (ozonyzed)	7.22882	7.22882	7.22882	7.22882	7.22882	7.22882	7.22882	7.22882	7.22882	7.22882	7.22882	7.22882	7.40631	7.22882	7.22882	7.22882	7.22882	7.22882	7.22882	7.22882	7.22882	7.22882	7.22882	7.22882	7.22882	7.22882	7.22882	7.22882	7.22882	7.22882	7.22882	7.22882	7.22882	7.22882	7.22882	7.22882	7.22882	7.22882	7.22882	7.22882	7.22882	7.22882	7.22882	7.22882	7.22882	7.22882	7.22882
non-human	690	laminaritriose - 06	9.75949	16.6172	14.6599	7.50147	8.92517	7.84352	15.6304	9.95847	10.358	12.4532	7.22882	12.4149	9.62856	9.73025	10.8444	7.22882	8.11671	8.6432	9.42183	9.18201	17.8016	7.22882	8.83422	8.52975	9.00025	7.46191	10.7689	7.22882	10.1035	14.3481	8.84543	9.39637	14.9668	7.36672	8.53869	9.8914	7.59476	10.5015	7.3727	12.7946	8.10038	11.8917	9.57794	9.59003	9.65397	11.8278	11.0026
carb-Glc	691	Glcb1-4Glcb1-3Glc - 17	12.7304	14.6632	14.042	8.20177	9.36721	11.6507	14.5509	11.1788	12.8864	10.4906	9.32177	12.0816	12.6874	13.027	14.8139	8.50863	9.23264	10.9306	14.6203	14.0001	17.1877	10.0993	12.8428	10.5651	10.0402	13.8328	11.1435	7.22882	13.7836	13.4002	12.0792	12.7018	13.4992	10.928	12.852	9.74649	12.5093	10.8079	10.4581	12.7366	7.22882	13.2877	9.44535	14.8327	10.8818	9.24168	12.446
non-human	692	Xylb5 - 05	8.14455	11.4146	13.6141	7.22882	7.22882	7.22882	7.23389	8.07196	9.4663	13.0751	7.61902	7.22882	9.89305	7.4295	9.86843	7.22882	7.22882	8.91637	8.90592	9.16694	11.7056	12.3482	7.22882	9.31898	7.22882	7.22882	7.22882	7.22882	7.22882	7.22882	7.57576	7.237	7.22882	7.22882	7.29692	7.41826	8.53417	7.22882	7.22882	8.43035	10.6819	12.205	9.93053	11.2213	10.2623	9.11494	7.88412
non-human	693	chitobiose - 12	10.721	12.9392	10.3924	9.5192	9.86635	8.42445	8.59664	10.3833	8.79649	13.4998	8.68129	8.71252	13.994	8.10562	10.8326	9.21017	9.8193	8.16541	15.7971	14.3836	11.2384	8.62475	8.01898	12.6503	10.5216	11.529	13.5433	8.6062	15.8755	9.98753	9.84009	9.49111	14.1537	11.191	12.5698	10.327	9.9162	9.72537	8.1451	13.4063	10.9934	11.8956	9.98752	9.85645	9.85246	8.90919	13.1044
Carb-Man	694	Mana1-3Man	10.5171	7.22882	7.61938	7.99135	7.22882	7.22882	7.43343	10.2849	9.47432	7.22882	9.82427	7.22882	7.85163	9.75279	10.1665	7.22882	7.22882	7.83168	7.66725	9.94897	13.196	7.22882	8.6518	10.5023	16.5142	7.8051	7.22882	7.22882	8.33706	8.94075	7.22882	7.22882	11.8967	10.0089	7.22882	8.33084	9.68972	9.95675	7.22882	14.2626	7.22882	8.45928	7.4388	11.9331	7.22882	8.48081	7.22882
glycolipid	695	GD2-NHAc (Xuefei)	7.22882	7.22882	7.22882	7.22882	7.26508	7.22882	7.22882	7.22882	7.22882	7.22882	7.22882	7.22882	7.22882	7.22882	7.22882	7.22882	7.22882	7.22882	7.22882	7.22882	7.22882	7.22882	7.22882	7.22882	7.22882	7.22882	7.22882	7.22882	7.22882	7.22882	7.22882	7.22882	7.22882	7.22882	7.22882	7.22882	8.90175	7.3167	7.22882	7.22882	7.22882	7.22882	7.22882	7.22882	7.22882	7.22882	7.22882
carb-Glc	696	maltooctaose - 20	7.22882	7.30708	7.24228	7.22882	7.22882	7.22882	7.22882	7.24835	7.22882	7.22882	7.22882	7.22882	7.22882	7.22882	7.22882	7.22882	7.22882	7.22882	7.22882	7.22882	9.10388	7.22882	7.22882	7.22882	7.22882	7.22882	7.22882	7.22882	7.22882	7.22882	7.22882	7.22882	7.22882	7.22882	7.22882	7.22882	7.22882	7.22882	7.22882	7.22882	7.22882	7.22882	7.22882	7.22882	7.22882	7.22882	7.22882
non-human	697	chitotetraose - 11	12.8034	13.1633	12.1312	10.7824	8.83624	7.22882	10.1063	12.7014	11.3095	15.3287	10.2654	13.7587	15.7737	10.4675	13.2834	10.8172	8.86969	9.02782	17.4239	15.9727	12.8641	12.0428	10.1624	14.1714	9.7457	13.2721	15.0998	11.2814	15.8299	12.0098	11.154	11.5949	14.2112	12.405	14.0935	12.0607	12.2611	10.4601	8.85703	12.5255	11.9569	14.4064	11.1699	11.5168	12.9386	7.9603	13.6256
carb-Glc	698	maltopentaose - 17	7.22882	7.22882	7.61028	7.22882	7.22882	7.22882	7.22882	7.22882	7.22882	7.22882	7.22882	7.22882	7.22882	7.22882	7.22882	7.22882	7.22882	7.22882	7.22882	7.22882	8.92054	7.22882	7.22882	7.22882	7.22882	8.5835	7.22882	7.22882	7.22882	7.22882	7.22882	7.22882	7.22882	7.22882	7.22882	7.22882	7.22882	7.22882	7.22882	7.22882	7.22882	7.22882	7.22882	7.22882	7.24339	7.22882	7.22882
Carb-Man	699	Mana1-4Man	7.96529	7.22882	7.22882	7.45061	7.22882	7.22882	7.22882	7.22882	8.8358	7.22882	7.22882	7.22882	7.22882	7.22882	7.22882	7.22882	7.22882	7.22882	7.22882	7.22882	7.22882	7.22882	7.22882	7.34308	7.22882	7.22882	7.22882	7.22882	8.39453	7.22882	7.22882	7.22882	8.35377	7.22882	7.22882	7.22882	7.22882	7.22882	7.22882	7.22882	7.22882	7.22882	7.22882	7.27566	7.22882	7.52083	11.3485
Lewis	700	LeA tri	8.86371	14.8701	12.6668	7.27534	8.42708	10.6851	10.4221	8.74377	8.86038	10.5676	7.22882	12.6528	8.38634	7.25181	12.5449	8.6025	7.22882	7.22882	13.5884	10.4396	16.469	7.22882	7.22882	7.22882	7.22882	10.8113	8.09817	7.22882	8.41541	7.22882	8.2542	8.81616	12.9254	7.22882	7.22882	8.09205	7.22882	9.41593	7.22882	10.2268	7.22882	11.2889	8.37169	13.0089	7.22882	7.22882	10.8808
carb-Glc	701	Glcb1-4Glcb1-4Glc - 04	9.04862	10.9285	10.1971	7.30442	7.72766	8.49652	13.9101	10.418	9.53383	11.7653	7.22882	8.49946	9.10196	8.68285	11.8995	9.15495	9.26657	9.41254	12.0079	9.10279	14.1971	7.58359	10.9567	7.3616	8.80644	11.272	7.3009	7.22882	12.0184	10.0245	7.85906	8.39871	9.2085	9.1184	9.54567	8.69123	9.91558	9.06138	8.17033	10.3883	7.86326	9.38888	10.2425	11.3946	7.67462	10.5673	10.34
non-human	702	chitotetraose - 03	8.47019	9.39772	9.82547	8.24319	9.53886	7.76366	7.83665	9.57511	9.75075	13.7268	7.22882	9.39061	12.5956	8.54648	10.9964	7.98022	8.67069	8.12395	15.4815	12.7014	9.51555	7.54413	7.95227	9.60767	8.81926	8.97013	11.2244	7.22882	13.4473	7.22882	10.0469	9.50521	11.1254	7.22882	10.3839	8.60893	8.88921	7.93853	7.36529	8.57218	9.40681	10.916	9.68074	9.0583	9.73261	9.6698	10.3961
carb-Glc	703	maltose - 05	7.22882	7.22882	8.17577	7.22882	7.22882	7.22882	7.22882	8.23961	7.22882	7.22882	7.22882	7.22882	7.22882	7.22882	7.22882	7.22882	7.22882	7.22882	7.52864	7.22882	8.90419	7.22882	7.5867	7.22882	7.22882	7.22882	7.22882	7.22882	7.22882	7.22882	7.22882	7.22882	7.22882	7.22882	7.22882	7.22882	7.22882	7.22882	7.22882	7.22882	7.22882	7.22882	7.22882	8.49517	7.22882	7.22882	7.25769
carb-Gal	704	Galb1-6Galb1 - 19	12.8466	10.0863	14.5584	10.5144	7.22882	9.44992	14.0072	11.0463	12.7725	15.1741	11.8769	14.4639	10.5526	8.54481	13.3082	8.28277	10.7504	10.5091	11.6511	12.4691	14.6651	11.0644	7.22882	12.9071	8.17605	11.3923	12.1382	9.41087	7.32054	12.0123	11.4409	11.9417	14.8451	12.6367	11.3056	8.35852	9.08743	10.3169	8.68481	13.3427	10.6727	13.3726	10.4668	12.6185	8.96037	10.6389	12.1736
carb-Glc	705	maltoheptaose - 04	7.22882	7.22882	7.22882	7.22882	7.22882	7.22882	7.22882	7.22882	7.22882	9.01439	7.22882	7.27763	7.22882	7.22882	7.22882	7.22882	7.22882	7.22882	7.58736	7.22882	7.66993	7.22882	7.22882	7.22882	7.22882	7.22882	7.22882	7.22882	7.22882	7.22882	7.22882	7.22882	7.22882	7.22882	7.22882	7.22882	7.22882	7.22882	7.22882	7.22882	7.22882	7.22882	7.22882	7.22882	7.22882	7.22882	7.22882
carb-Glc	706	maltopentaose - 06	7.22882	7.22882	7.22882	7.22882	7.22882	7.22882	7.22882	7.22882	7.22882	7.22882	7.22882	7.22882	7.22882	7.22882	7.22882	7.22882	7.22882	7.22882	7.22882	7.22882	7.22882	7.22882	7.22882	7.22882	7.22882	7.22882	7.22882	7.22882	7.22882	7.22882	7.22882	7.22882	7.22882	7.22882	7.22882	7.22882	7.22882	7.22882	7.22882	7.22882	7.22882	7.22882	7.22882	7.22882	7.22882	7.22882	7.22882
carb-Gal	707	Galb1-3Galb1 - 24	9.96959	7.22882	11.7891	10.7078	7.39531	11.1402	9.7954	10.3118	11.3467	14.5804	8.22389	13.5747	11.0166	14.5405	12.6425	9.55986	9.5344	9.60281	11.8388	12.3858	11.5344	7.8238	7.22882	12.8984	10.925	11.7318	16.82	7.22882	10.8721	9.852	10.8477	11.0045	10.2856	9.49725	8.67784	9.13109	9.79494	8.57489	14.2257	11.3866	9.42663	9.23508	10.4248	10.6757	10.2224	10.0877	12.4005
carb-Glc	708	Glcb1-4Glcb1-4Glc - 13	12.2109	12.5413	12.3966	7.43727	9.24167	12.3091	14.5822	10.241	11.7209	13.036	7.41019	9.14095	10.6858	10.9199	14.1997	9.11127	10.2687	9.92442	14.8166	12.4548	15.8413	8.76424	11.9106	9.60278	8.87615	12.702	11.3772	7.22882	14.1233	13.3285	10.9123	11.3215	12.6764	10.2825	12.4953	8.80122	12.1192	10.0717	10.1376	12.6487	8.66023	11.82	9.89804	14.0463	9.96339	10.8231	12.2445
non-human	709	cellotetraose - 17	12.1007	14.0421	12.341	8.27216	7.6478	12.2114	13.7223	10.699	11.8705	7.22882	8.66281	8.50235	10.4457	10.0617	13.894	7.79372	8.23264	9.59019	13.2934	12.3111	16.0093	7.22882	11.413	10.5859	8.17294	10.7268	9.38907	7.22882	13.7342	13.0605	11.9181	12.4995	12.6962	10.1569	11.9455	8.93362	11.2893	9.32119	9.88897	11.6553	7.22882	11.9377	9.44535	13.9408	10.3349	8.28762	11.5526
carb-Glc	710	maltohexaose - 20	7.22882	7.22882	8.79973	7.22882	7.22882	7.22882	7.22882	7.32558	7.22882	7.22882	7.22882	7.22882	7.22882	7.46051	7.22882	7.22882	7.22882	7.22882	7.22882	7.22882	7.88144	7.22882	7.22882	7.22882	7.22882	7.22882	8.79183	7.22882	7.22882	7.22882	7.22882	7.22882	7.22882	7.22882	7.22882	7.22882	7.22882	7.22882	7.22882	7.22882	7.22882	7.22882	7.22882	7.22882	7.44683	7.27936	7.22882
carb-Glc	711	maltotetraose - 18	7.22882	7.22882	7.33293	7.22882	7.22882	7.22882	7.22882	7.22882	7.22882	7.22882	7.22882	7.22882	7.22882	7.22882	7.22882	7.22882	7.22882	7.22882	7.22882	7.22882	8.09868	7.22882	7.22882	7.22882	7.22882	7.22882	7.22882	7.22882	7.22882	7.22882	7.22882	7.22882	7.22882	7.22882	7.22882	7.22882	7.22882	7.22882	7.22882	7.22882	7.22882	7.22882	7.22882	7.22882	7.22882	7.22882	7.22882
carb-Glc	712	maltooctaose - 04	7.22882	7.22882	8.797	7.22882	7.22882	7.22882	7.7504	7.22882	7.22882	11.9698	7.22882	7.87432	7.22882	7.22882	8.3073	7.22882	7.22882	7.22882	7.22882	7.22882	9.04412	7.22882	7.51853	7.22882	7.4439	7.22882	7.22882	7.22882	7.22882	7.22882	7.22882	7.22882	7.22882	7.22882	7.22882	7.22882	7.22882	7.22882	7.22882	7.22882	7.22882	7.22882	7.22882	7.60565	7.22882	7.22882	7.22882
carb-GalNAc	713	GalNAcb-phenyl Dz- high	10.5878	11.4011	9.00603	7.22882	7.24339	7.73804	11.5157	7.49877	11.2746	9.35077	7.65764	8.36124	9.21126	9.2077	10.1095	8.12797	7.60009	8.89435	11.6316	7.9987	10.3402	12.7944	7.81908	8.08541	7.30453	9.35868	8.43947	7.22882	7.22882	11.3131	13.9846	13.5086	10.0904	7.22882	8.38937	8.64481	9.51852	11.9162	7.22882	8.30158	11.942	8.64771	8.53781	9.65213	8.34859	9.49941	12.7723
carb-Glc	714	maltotriose - 05	7.22882	7.22882	7.27566	7.22882	7.22882	7.22882	7.22882	7.22882	7.22882	7.22882	7.22882	7.22882	7.22882	7.22882	7.22882	7.22882	7.22882	7.22882	7.22882	7.22882	7.22882	7.22882	7.22882	7.22882	7.22882	7.22882	7.22882	7.22882	7.22882	7.22882	7.22882	7.22882	7.22882	7.22882	7.22882	7.22882	7.22882	7.22882	7.22882	7.22882	7.22882	7.22882	7.22882	7.22882	7.22882	7.22882	7.22882
carb-GalNAc	715	GalNAcb-phenyl Dz- low	7.22882	7.22882	7.22882	7.22882	7.22882	7.22882	7.22882	7.22882	7.22882	7.22882	7.22882	7.22882	7.22882	7.22882	7.22882	7.22882	7.22882	7.22882	7.22882	7.22882	7.22882	7.22882	7.22882	7.22882	7.22882	7.22882	7.22882	7.22882	7.22882	7.22882	7.22882	7.22882	7.22882	7.22882	7.22882	7.22882	7.22882	7.22882	7.22882	7.22882	7.22882	7.22882	7.22882	7.22882	7.22882	7.22882	7.22882
carb-Glc	716	maltotetraose - 05	7.22882	7.22882	7.53866	7.22882	7.22882	7.22882	7.22882	7.22882	7.22882	8.35835	7.22882	7.22882	7.22882	7.22882	7.22882	7.22882	7.22882	7.22882	7.22882	7.22882	7.22882	7.22882	7.22882	7.22882	7.22882	7.22882	7.22882	7.22882	7.22882	7.22882	7.22882	7.22882	7.22882	7.22882	7.22882	7.22882	7.22882	7.22882	7.22882	7.22882	7.22882	7.22882	7.22882	7.22882	7.22882	7.22882	7.22882
carb-GalNAc	717	GalNAca-phenyl amide- low	8.12263	7.22882	8.83175	7.22882	7.22882	10.5211	8.23219	9.55952	14.9549	7.22882	11.5105	7.22882	10.2167	8.73205	11.2802	7.22882	8.29188	10.9725	9.54426	8.68277	8.97702	7.76617	7.87012	7.37978	7.56548	7.22882	7.22882	7.22882	7.22882	9.36573	11.7735	10.7989	7.22882	7.95661	10.6716	8.53843	9.23812	8.37711	9.07993	7.43768	9.40277	8.36591	10.7079	10.0406	9.82768	11.1115	10.4025
non-human	718	chitotriose - 16	14.5618	14.5055	13.0285	10.8038	8.6377	7.53623	13.0687	13.8056	12.6596	15.7878	12.539	13.772	15.7959	11.1244	13.774	11.9301	9.30757	9.3151	17.5006	15.8206	13.9949	12.1232	13.2833	14.3306	11.7718	15.2348	15.259	11.5628	16.5743	13.8717	11.7348	12.3345	13.856	12.9858	14.901	13.1597	15.2504	13.4438	9.9571	14.0067	13.2368	14.5273	12.2758	13.1346	15.826	8.27464	14.6754
carb-GalNAc	719	GalNAca-phenyl amide- high	10.9799	14.0392	11.8863	10.8423	11.4469	14.5268	14.1051	11.6646	16.5994	14.3443	14.8559	14.1169	13.1489	10.9207	14.8245	12.5993	11.6664	14.0675	14.7416	10.1078	14.0755	13.9026	11.4877	13.2487	14.5446	9.9879	8.80176	11.3668	9.58926	13.533	14.4524	13.9939	13.2242	14.1212	14.9917	12.058	11.9351	12.9465	12.9127	13.2157	13.7824	12.2298	14.6413	13.635	11.9563	12.0708	14.1862
carb-Glc	720	Glcb1-4Glcb1-3Glc - 06	13.9705	14.6969	13.149	7.87548	8.9091	10.8061	14.3859	10.0697	11.5805	12.0153	7.22882	9.57943	11.8521	11.4053	13.5344	7.52083	9.43424	10.6778	13.6825	12.1563	16.2886	8.81756	11.1298	9.05391	8.00264	13.3216	10.565	7.22882	13.5613	12.6474	9.61087	10.2268	12.0345	9.67454	11.3723	8.62119	11.9531	9.95542	9.64809	12.3573	9.06829	11.9643	10.1771	14.9151	9.62289	10.5359	12.2842
carb-Glc	721	maltononaose - 04	7.74931	7.40981	8.39891	7.22882	7.22882	7.22882	8.25368	8.23961	7.22882	9.74621	7.22882	7.98777	8.53941	7.22882	7.70128	7.22882	7.22882	7.22882	9.631	8.11764	8.96094	7.22882	7.22882	7.22882	7.22882	7.22882	7.22882	7.22882	7.22882	7.22882	7.22882	7.22882	7.22882	7.22882	7.22882	7.22882	7.22882	7.72969	7.22882	7.22882	7.22882	7.69287	7.22882	7.55932	7.22882	7.22882	7.22882
Peptide	722	TSSASTGH-BSA	7.22882	7.30708	7.33822	7.22882	7.22882	7.22882	7.22882	7.22882	7.22882	7.22882	7.22882	7.22882	7.22882	7.22882	7.22882	7.22882	7.22882	7.22882	7.22882	7.22882	7.22882	7.22882	7.22882	7.22882	7.22882	7.22882	7.22882	7.22882	7.22882	7.22882	7.22882	7.22882	7.22882	7.22882	7.22882	7.22882	7.22882	7.22882	7.22882	7.22882	7.22882	7.22882	7.22882	7.37615	7.22882	7.22882	12.3709
peptide-TF	723	TSSA(S-TF)-TGH-BSA	7.22882	7.22882	7.22882	7.22882	7.22882	7.22882	7.22882	7.22882	7.22882	7.22882	7.22882	7.22882	7.22882	7.22882	7.22882	7.22882	7.22882	7.22882	7.22882	7.22882	7.22882	7.22882	7.22882	7.22882	7.22882	7.22882	7.22882	7.22882	7.22882	7.22882	7.22882	7.22882	7.22882	7.22882	7.22882	7.22882	7.22882	7.22882	7.22882	7.22882	7.22882	7.22882	7.22882	7.22882	7.22882	7.22882	7.22882
Peptide	724	ATPLPVTD-BSA	7.22882	7.22882	7.22882	7.22882	7.22882	7.22882	7.22882	7.22882	11.638	7.22882	7.22882	7.22882	8.72539	7.22882	7.22882	7.22882	7.22882	7.22882	7.22882	10.4135	7.22882	7.22882	7.22882	7.22882	7.22882	7.22882	7.22882	7.22882	7.22882	7.22882	7.22882	7.22882	7.22882	7.22882	7.22882	7.22882	7.31117	7.22882	7.22882	11.7065	7.22882	7.22882	7.22882	7.72964	7.22882	7.22882	7.22882
peptide-TF	725	TSSA(S-TF)TGHA(T-TF)PLPVTD-BSA	7.89592	7.22882	7.22882	7.22882	7.22882	7.22882	7.22882	7.22882	7.22882	7.22882	7.22882	7.22882	7.22882	7.22882	7.22882	7.22882	7.22882	7.22882	7.22882	7.22882	7.22882	7.22882	7.22882	7.22882	7.22882	7.22882	7.22882	7.22882	7.22882	7.22882	7.22882	7.22882	7.22882	7.22882	7.22882	7.22882	7.22882	7.22882	7.22882	7.22882	9.25363	7.22882	7.22882	7.22882	8.56516	8.16848	7.22882
peptide-TF	726	TSSAS(T-TF)GHA(T-TF)PLPVTD-BSA	8.08912	7.22882	7.22882	7.22882	7.22882	7.22882	7.22882	7.22882	7.22882	7.22882	7.22882	7.22882	7.22882	7.22882	7.22882	7.22882	7.22882	7.22882	7.22882	7.22882	7.22882	7.22882	7.22882	7.22882	7.22882	7.22882	7.22882	7.22882	7.22882	7.22882	7.22882	7.22882	7.22882	7.22882	7.22882	7.22882	7.22882	7.22882	7.22882	7.22882	8.26448	7.22882	7.22882	7.22882	7.22882	7.24339	7.22882
peptide-TF	727	TSSASTGHA(T-TF)PLPVTD-BSA	7.22882	7.22882	7.22882	7.22882	7.22882	7.22882	7.22882	7.22882	7.22882	7.22882	7.22882	7.22882	7.22882	7.22882	7.22882	7.22882	7.22882	7.22882	7.22882	7.22882	7.22882	7.22882	7.22882	7.22882	7.22882	7.22882	7.22882	7.22882	7.22882	7.22882	7.22882	7.22882	7.22882	7.22882	7.22882	7.22882	7.22882	7.22882	7.22882	7.22882	7.22882	7.22882	7.22882	7.22882	10.2359	7.22882	10.4137
carb-GalNAc	728	GalNAca-phenyl Dz- low	7.22882	7.22882	7.22882	7.22882	7.22882	7.22882	7.22882	7.22882	7.37547	7.22882	7.22882	7.22882	7.22882	7.22882	7.22882	7.45314	7.22882	7.22882	7.22882	7.24857	7.22882	7.22882	7.22882	7.22882	7.22882	7.22882	7.22882	7.22882	7.22882	7.22882	7.22882	7.22882	7.22882	7.22882	7.22882	7.22882	7.22882	7.25889	7.22882	7.22882	7.22882	7.22882	7.22882	7.22882	7.22882	7.22882	7.22882
carb-GalNAc	729	GalNAca-phenyl Dz- high	9.03641	11.2062	9.8771	7.55454	9.28136	12.2273	10.6804	9.99907	13.9222	10.0555	12.8786	7.98365	9.07118	9.21072	12.332	8.5458	8.77583	11.165	11.2114	9.88855	10.0641	9.11405	9.45783	8.57138	10.1665	7.22882	7.56771	7.22882	7.22882	11.2753	12.8461	12.2454	8.18	7.22882	12.0968	9.88128	9.49714	10.5818	7.22882	8.61626	11.4253	10.4039	10.7723	11.1794	10.3977	11.0531	11.7764
Lewis	730	LeX trisaccharide	7.22882	7.22882	7.22882	7.22882	7.22882	7.22882	7.22882	7.22882	7.22882	7.22882	7.22882	7.22882	7.22882	7.22882	7.22882	7.22882	7.22882	7.22882	7.22882	7.22882	7.22882	7.22882	7.22882	7.22882	7.22882	7.22882	7.41394	7.22882	7.22882	7.22882	7.22882	7.22882	7.22882	7.22882	7.22882	7.22882	7.22882	7.22882	7.22882	7.22882	7.22882	7.22882	7.22882	7.22882	7.22882	7.22882	7.22882
carb-GalNAc	731	GalNAcb-phenyl amide- low	7.22882	7.22882	7.22882	7.22882	7.22882	7.22882	9.47049	7.22882	7.22882	7.22882	7.22882	7.22882	7.22882	7.22882	7.22882	7.22882	7.22882	7.22882	7.80525	7.22882	7.30688	7.48582	7.22882	7.22882	7.22882	7.22882	7.22882	7.22882	7.22882	7.53509	10.4327	9.99052	7.22882	7.22882	7.22882	7.22882	8.08652	7.22882	7.22882	7.22882	8.68342	7.22882	7.22882	7.22882	7.22882	7.22882	7.77431
carb-GalNAc	732	GalNAcb-phenyl amide- high	11.5961	13.8373	9.33439	7.59735	7.22882	9.24531	13.8863	8.98024	11.0022	10.9976	10.3268	10.5465	10.1194	8.55617	12.7813	7.22882	10.6389	9.83031	13.3514	9.36727	13.8917	12.5045	7.87468	9.93383	7.22882	12.2844	8.12003	7.22882	7.22882	13.478	14.1139	13.4746	12.1	9.48307	10.0354	8.76389	10.0387	11.621	7.50643	9.14291	13.8423	11.5791	8.83526	11.5343	10.0974	10.6902	13.9011
non-human	733	Manb3 - 16	8.13427	7.22882	12.1672	8.70548	7.22882	7.55066	15.5835	10.7169	12.9886	7.22882	9.23761	10.1644	9.31743	10.5905	12.546	10.501	8.04605	12.0674	14.7878	11.8596	15.5133	9.24593	8.35224	10.8777	10.6456	10.5801	13.9497	7.22882	11.0867	11.6284	10.3387	10.2543	12.398	10.7836	9.65071	10.698	10.5453	10.6427	11.1457	13.2694	7.22882	11.2926	10.7747	12.2846	11.0966	8.74196	10.321
non-human PNAG	734	PNAG 0 (00000)	17.2308	17.822	16.9325	16.3667	15.9043	15.5746	17.1274	16.7363	16.6174	17.0445	12.9657	17.649	17.4016	16.1638	17.8181	16.9382	16.8016	16.7347	17.0573	17.3599	17.9649	16.6773	16.9611	17.1439	17.9531	11.3314	17.4188	17.0212	15.3394	15.7719	17.754	17.8006	16.877	16.5369	17.3939	15.936	16.8534	17.1522	11.6734	15.9913	15.4556	17.7423	13.1571	17.1133	17.2439	16.0587	17.373
Carb-Glc	735	Glcb1-4Manb1 - 05	8.87058	7.22882	12.8319	7.22882	7.22882	9.42657	11.0841	8.8889	7.70887	10.4301	7.27763	7.96529	8.77827	7.71647	10.5093	7.22882	8.47928	9.64365	10.1966	8.00743	11.6395	7.22882	10.0411	7.49176	7.22882	7.26717	7.51798	7.22882	7.60879	7.5003	7.47185	7.24181	11.7134	7.22882	7.99178	7.61181	7.22882	8.16316	7.23468	10.6199	7.62808	9.7036	9.56319	9.04992	9.08553	10.1141	8.65102
Carb-Glc	736	Glca1-6Glca -15	11.1863	7.22882	10.596	7.22882	8.93578	8.01335	9.67396	10.028	10.3768	7.22882	8.29263	10.7565	9.39973	12.692	9.22852	7.79372	7.22882	7.85254	9.02184	10.085	13.3377	7.22882	7.51853	11.359	8.4201	9.50936	8.06714	10.6301	7.22882	7.57669	7.22882	7.22882	12.1633	7.45718	7.22882	7.39038	7.22882	7.29471	7.22882	13.0697	7.22882	10.5948	8.78329	11.1642	11.5026	7.22882	9.67396
non-human PNAG	737	PNAG 16 (10000)	16.0586	17.6929	15.9966	15.9	12.7894	15.6133	16.7796	15.9117	16.7836	16.0319	12.2763	16.8455	16.5124	14.2427	17.5309	15.6973	15.972	14.335	14.9573	16.1736	16.6122	14.146	15.4401	15.1347	17.8159	10.9612	16.2978	15.7616	15.8004	14.7597	17.3759	17.0977	16.3324	15.2029	17.4318	15.4385	15.5737	16.8789	10.9187	16.1034	14.2244	16.7114	11.2202	16.0481	17.1929	12.6028	16.8495
GAG-Hep	738	Hep-Octa-GT24-C5-03	7.61118	8.10597	8.21575	7.22882	7.22882	7.22882	8.44954	8.30158	8.53349	7.22882	7.22882	11.7115	9.02339	9.32491	9.01373	7.22882	9.07645	7.54774	7.265	7.6599	10.6669	7.22882	7.22882	9.73096	13.9267	11.126	7.3759	7.56036	7.52342	10.7857	9.8904	9.40705	7.22882	8.39263	8.54525	7.22882	7.22882	7.22882	8.07243	8.37499	9.88676	8.61706	9.92142	9.69135	7.51843	8.63744	9.47576
non-human PNAG	739	PNAG 10 (01010)	16.3302	17.1222	15.7005	17.1725	15.0781	15.809	17.1112	16.244	16.8632	16.0822	11.8595	17.7291	17.0513	15.0456	17.3468	16.5323	16.5326	16.6554	16.1664	17.1923	17.7075	15.4126	15.6228	16.0049	17.6378	13.3118	16.6254	17.0978	13.8375	16.3881	16.5492	16.8292	17.0315	16.208	17.3185	16.7167	16.4132	16.8007	13.4287	15.7045	14.7769	17.1183	11.705	16.8124	17.1654	11.8351	17.0728
non-human PNAG	740	PNAG 19 (10011)	14.868	16.7672	15.0862	15.1516	14.2355	14.8134	15.668	14.644	16.4521	15.4951	9.4878	15.8796	15.2867	12.8684	16.5736	14.6489	15.4124	13.97	12.0411	16.4613	16.0285	11.7058	13.7517	14.0835	16.4903	17.151	14.4527	13.5447	13.4457	13.0931	16.4821	16.1864	14.2631	13.1465	16.4894	14.4236	14.7016	15.4805	7.97793	14.4107	10.7358	15.5461	9.85062	15.4209	16.4077	9.71581	16.3583
non-human	741	Ara2 - 08	7.22882	7.22882	7.22882	7.22882	7.22882	7.22882	7.22882	7.22882	7.24857	10.6953	7.22882	7.22882	8.94278	7.22882	7.22882	7.22882	7.22882	7.22882	7.22882	7.22882	12.5204	7.22882	7.22882	7.22882	7.22882	7.22882	7.22882	7.22882	7.22882	7.22882	7.22882	7.22882	7.22882	7.22882	8.70773	7.22882	7.22882	7.22882	7.22882	7.22882	7.38279	7.22882	7.2463	7.22882	7.22882	7.22882	7.22882
non-human PNAG	742	PNAG 11 (01011)	15.0949	16.6665	15.0716	16.5732	14.0397	14.7571	16.191	15.2475	16.6912	15.8662	10.744	16.7512	16.2697	13.8912	17.0366	15.9977	15.9593	15.6398	15.2302	16.6675	17.0967	13.7449	14.5104	14.9733	16.9192	17.2841	15.1777	15.9813	12.7023	14.5586	15.0041	15.2157	14.9266	13.8812	16.6386	16.0902	15.4781	15.7801	8.96587	14.8897	13.6308	16.3195	10.266	15.9839	16.4008	9.71499	16.5221
non-human	743	Ara3 - 06	7.22882	7.22882	7.22882	7.22882	7.22882	7.22882	8.19133	7.22882	7.22882	7.22882	7.22882	7.22882	8.36871	7.22882	8.33258	7.22882	7.22882	7.22882	7.22882	7.22882	11.8442	7.22882	7.22882	7.22882	7.4439	7.22882	7.22882	7.22882	7.22882	7.22882	7.22882	7.22882	7.22882	7.22882	9.75457	7.22882	7.22882	7.26702	7.22882	7.22882	7.22882	7.22882	7.22882	7.22882	10.0316	7.22882	7.64706
non-human PNAG	744	PNAG 22 (10110)	15.5625	16.8666	14.5889	15.9357	13.7742	15.7938	16.4371	15.0874	16.6565	15.9335	7.82305	16.2862	15.8315	12.2681	16.8272	14.6963	15.2773	15.0473	12.8762	17.0292	16.5112	11.1208	13.5585	13.9731	16.7871	16.7798	14.7813	15.4562	13.1917	13.5236	15.9833	15.4661	15.2688	14.2102	16.5177	14.9622	15.507	16.0355	9.50758	15.0624	13.388	15.5303	10.2107	15.455	16.1143	10.2766	15.899
Carb-GlcNAc	745	GlcNAc-ITC - 06	11.7728	14.7437	8.59996	8.76248	7.22882	11.0968	15.9965	10.2062	12.2371	12.0483	10.4081	10.4505	10.4889	9.99267	11.5889	14.2595	8.23264	9.74137	7.35266	10.6727	11.9753	7.76189	11.0062	9.50081	10.2613	7.70201	11.938	7.22882	7.22882	7.22882	9.45614	9.92247	13.2127	8.15417	9.76847	8.41167	13.034	8.33203	9.4545	11.537	7.42036	12.3956	10.43	12.5273	12.4765	8.87974	12.1408
non-human PNAG	746	PNAG 25 (11001)	16.1844	17.7052	15.8513	16.4286	14.8016	16.8777	16.9434	15.6747	16.7697	16.4611	10.5894	16.9205	16.3934	14.0253	17.3003	15.8425	15.8937	15.5935	14.6826	17.4207	17.4451	13.5826	15.0937	15.7513	17.7946	17.5998	16.1968	15.5107	16.0619	15.2124	17.179	17.0115	15.8726	14.9975	17.3249	17.233	16.6306	16.8242	11.4421	16.2745	14.5027	16.6392	12.0786	16.2616	16.8982	11.1529	16.7598
non-human	747	Manb2 - 04	7.82305	7.22882	10.5413	7.80601	7.32827	9.19544	11.3973	8.0235	10.7228	12.2956	7.61902	8.19267	9.09624	8.54365	10.155	7.86185	8.58141	9.34993	12.1094	10.6168	16.918	8.11575	9.72473	10.3155	9.33583	7.26717	8.89411	7.31117	7.22882	9.76264	7.28743	8.18834	8.30636	7.22882	7.63229	10.4996	9.02422	8.30967	7.22882	10.3639	9.54894	8.51216	11.2679	10.0249	9.92909	10.7555	9.46249
non-human	748	4-Me-GlcAa1-2Xylb1 - 07	11.1914	7.22882	7.22882	7.22882	7.22882	7.22882	14.6041	15.4884	7.22882	10.6314	7.22882	7.22882	7.22882	7.22882	9.25767	15.1427	7.22882	9.90174	7.22882	7.22882	7.71408	7.22882	7.22882	7.22882	7.22882	7.22882	7.22882	7.22882	7.22882	9.8798	7.22882	7.22882	7.22882	7.22882	7.22882	7.22882	7.22882	7.22882	7.22882	7.22882	7.22882	7.69287	7.50711	8.90145	12.8021	7.22882	7.22882
non-human PNAG	749	PNAG 4 (00100)	15.0977	16.8125	14.5621	14.943	12.7514	13.5291	15.4004	14.2997	15.9851	14.7122	9.86257	15.8684	15.511	12.866	16.1548	14.4772	15.7828	14.3601	12.9715	16.2738	16.1477	11.7973	13.8893	13.5051	16.6801	16.7656	14.3959	13.4201	10.8797	12.2556	14.5531	14.2687	13.118	12.4632	15.9839	13.7677	14.6729	15.5684	7.22882	13.2229	11.8127	15.3798	9.40562	15.2852	15.788	9.99944	16.2649
non-human	750	Arafa1-3(Arafa1-2)Xylb1 - 05	7.22882	8.72348	9.8768	7.41522	7.22882	10.8734	7.98005	7.87358	10.1818	13.0074	7.22882	8.00177	7.86092	9.01452	9.25805	7.34176	7.22882	7.62137	7.25659	9.01897	10.282	7.67283	9.44619	10.0298	8.58637	7.22882	7.22882	7.22882	7.22882	7.22882	7.90853	8.36605	7.22882	7.22882	7.22882	7.22882	8.56884	7.22882	7.22882	10.4447	10.1385	7.72464	11.2919	9.83845	9.59127	8.8422	8.12392
non-human PNAG	751	PNAG 12 (01100)	14.967	16.68	15.065	16.6012	13.9552	14.5626	16.0938	15.2497	16.5792	15.9228	10.7404	16.6777	16.2698	13.8058	17.1323	15.9312	15.9536	15.6172	15.1063	16.6785	16.9318	13.5074	14.4363	14.8978	16.7669	17.2699	15.1316	15.9473	12.6892	14.3921	14.9962	15.2456	14.8347	13.829	16.6606	16.1216	15.5203	15.73	8.99307	15.1178	13.7018	16.2733	9.49455	15.7992	16.6955	9.39945	16.5986
non-human PNAG	752	PNAG 18 (10010)	14.3866	15.7499	13.339	14.1666	8.41113	13.4394	15.6536	13.7275	15.2701	12.1078	8.05481	14.7287	14.2795	11.3156	15.4798	12.5226	14.6027	12.4315	10.7149	14.0108	15.0044	10.256	12.1673	10.8255	15.5059	13.4668	12.8183	12.2894	11.2904	10.7845	15.4336	15.0984	13.5532	10.7029	15.5628	13.0559	13.1004	14.8139	7.22882	12.7901	9.11554	14.0472	8.7711	14.0897	15.7913	9.00634	15.0211
non-human	753	Manb3 - 04	8.33765	7.22882	9.60659	7.22882	7.22882	8.29336	14.0706	7.60742	7.80955	7.22882	7.29733	7.22882	7.22882	7.22882	8.76154	7.50875	7.97335	8.58166	10.519	7.41957	13.5778	7.22882	7.22882	7.6831	7.52295	7.48199	12.778	7.22882	7.22882	7.22882	7.22882	7.22882	8.54501	7.22882	7.22882	7.935	7.23468	7.34694	7.22882	9.30832	7.73912	7.85663	9.61593	9.45594	9.29186	10.6173	7.55304
non-human PNAG	754	PNAG 9 (01001)	15.0486	16.6399	15.4235	16.5161	12.7916	14.0856	15.9452	15.3405	16.5731	15.5559	11.3841	16.8842	16.4205	14.5511	17.4347	16.205	16.1401	15.6749	15.5632	16.5724	17.1883	14.7289	15.2658	15.4785	17.315	11.6648	16.1408	15.246	13.6022	15.2362	13.3392	13.5786	15.4064	13.5592	17.052	17.1155	15.6516	16.1991	9.16598	15.4676	12.8419	16.6258	9.91954	16.0308	16.7365	11.6143	16.7288
non-human	755	Xylb2 - 05	10.1458	14.1254	13.948	7.22882	7.22882	7.22882	8.06666	8.24868	7.22882	10.005	7.38131	7.93417	9.52661	7.9033	9.65319	7.22882	7.22882	9.04902	7.34786	9.29975	8.81655	8.574	7.22882	7.94221	7.49725	7.22882	7.22882	7.22882	7.22882	7.22882	8.43231	7.61528	7.22882	7.22882	7.68095	7.22882	7.22882	7.22882	7.22882	9.12519	12.3873	12.1795	9.80686	10.6007	10.6008	7.28645	7.69432
non-human	756	Ara4 - 08	7.22882	7.22882	7.22882	7.22882	7.22882	7.22882	7.22882	7.22882	7.22882	9.70493	7.22882	7.22882	7.22882	7.22882	7.22882	7.22882	7.22882	7.22882	7.22882	7.22882	11.713	7.22882	7.22882	7.22882	7.22882	7.22882	7.22882	7.22882	7.22882	7.22882	7.22882	7.22882	7.22882	7.22882	7.36994	7.22882	7.22882	7.22882	7.22882	7.22882	7.22882	7.22882	7.22882	7.22882	7.22882	7.22882	7.22882
non-human PNAG	757	PNAG 13 (01101)	16.4742	17.3488	15.4604	16.9378	15.014	15.8446	17.0367	16.0914	17.0018	17.0182	10.2248	17.3717	17.2215	15.0651	17.7431	16.5673	16.5085	16.6461	16.2693	17.7127	17.8857	14.1799	15.9082	15.8713	17.6552	17.2256	16.4234	15.7153	14.5209	16.3519	16.0047	16.376	16.1223	16.1098	17.3456	17.2855	16.7632	16.7381	12.1908	16.1841	15.2219	17.0178	12.1018	16.8492	16.9206	11.4751	16.8385
non-human PNAG	758	PNAG 5 (00101)	16.4814	17.5095	15.4982	15.5473	13.2654	15.3064	16.3497	14.9101	16.5613	15.5287	10.7767	16.4601	16.4717	14.3779	16.7239	15.5739	16.3771	15.8597	15.2048	16.2467	17.0492	14.2552	15.3275	14.9162	17.4098	10.9064	16.0615	14.9661	13.5884	14.3591	15.4457	15.2577	15.1171	14.5406	16.9278	16.1906	15.5272	16.3241	9.80575	14.4048	13.2684	16.3242	11.0719	15.7053	16.3308	12.3754	16.8231
Carb-Glc	759	Glca1-6Glca -05	8.30397	7.22882	8.23399	7.22882	7.22882	7.22882	7.22882	7.22882	7.22882	7.22882	7.22882	7.22882	7.22882	7.43727	7.22882	7.22882	7.22882	7.22882	7.22882	7.22882	9.32773	7.22882	7.22882	7.22882	7.22882	7.22882	7.22882	7.22882	7.22882	7.22882	7.22882	7.22882	7.22882	7.22882	7.22882	7.22882	7.22882	7.22882	7.22882	8.15803	7.32638	7.22882	7.22882	7.22882	7.22882	7.22882	7.22882
non-human PNAG	760	PNAG 17 (10001)	15.9103	17.1873	15.6733	16.3842	14.6355	15.0192	16.5692	15.7013	16.8967	16.0336	12.4041	16.8523	16.5527	14.6881	17.7179	15.781	15.9356	14.7399	15.2833	15.9974	16.7172	13.7131	15.6376	15.933	17.2991	12.7468	16.1232	15.8459	15.047	15.2391	15.0698	15.3677	15.9502	14.8904	17.4533	16.5077	15.7873	16.633	10.4757	15.4887	13.6486	17.4241	11.334	16.4788	17.4033	11.6275	16.9661
non-human	761	Manb1-4Glcb1 - 06	10.6882	7.22882	11.3613	8.69755	10.0126	10.9691	12.251	9.65098	13.3806	13.3417	8.01373	10.9145	9.93379	11.4071	12.2988	12.9192	10.4413	12.6585	15.8972	15.2324	16.9074	7.73552	7.90789	12.8092	9.93642	11.1989	15.3253	13.3727	10.4133	13.3869	11.8809	11.6965	11.5988	8.54434	10.1659	13.1251	12.3258	12.4553	11.1032	10.3227	11.8476	10.4417	9.22963	10.5354	11.0745	10.5815	11.2929
non-human PNAG	762	PNAG 2 (00010)	16.8959	17.4412	15.7296	16.5069	15.2478	15.6804	16.4875	15.4393	16.5867	15.7907	11.2259	16.5117	16.653	14.9167	17.1746	15.6032	16.5246	16.1271	16.054	16.6225	17.2872	15.0111	15.7976	15.6609	17.5933	13.134	16.3656	15.749	13.9981	14.3977	16.7081	16.3417	15.6296	15.1636	17.0687	14.9735	15.7474	16.5965	9.85643	15.0341	13.8479	16.67	11.7992	16.1011	16.6105	13.5794	16.9711
non-human	763	4-Me-GlcAa1-2Xylb1-4Xylb- 07	9.88617	10.5016	8.38537	8.87661	7.22882	7.22882	12.524	10.3309	8.75636	11.6776	7.22882	9.84115	9.59171	7.32103	10.4017	9.5177	8.07592	8.60051	8.3133	9.5616	9.59224	7.22882	7.22882	7.22882	8.89231	7.22882	7.22882	7.22882	7.22882	9.39166	7.22882	7.22882	7.29088	7.22882	9.24422	8.18155	8.74948	7.30588	7.22882	7.22882	7.22882	9.10418	7.36089	9.01373	12.2095	7.22882	9.38096
non-human PNAG	764	PNAG 14 (01110)	16.6706	17.5726	15.6988	16.9389	15.6645	16.8182	16.8951	16.3003	16.8154	16.3914	10.3359	17.3796	17.0297	14.2395	17.2772	16.3099	16.3606	16.4385	15.4962	17.5718	17.7304	14.0869	15.5125	15.8329	17.6142	17.3358	16.3049	15.7568	14.0208	16.0161	16.6541	16.6218	16.766	16.3776	17.1444	16.4216	16.6119	16.8238	12.9193	15.818	15.5285	16.5487	11.7804	16.5334	16.4635	11.374	17.0704
non-human PNAG	765	PNAG 26 (11010)	17.0187	17.5917	16.0409	17.2134	16.4897	17.1072	16.9289	16.9263	16.733	16.9191	9.85351	17.5909	17.0625	13.4047	17.4825	15.9528	15.9396	16.212	15.6857	17.4801	17.7119	14.1911	14.7375	15.8323	17.6521	17.4271	15.5686	16.2208	15.5942	16.1136	17.1804	17.0821	17.0964	16.8541	17.2052	17.11	16.616	16.6851	13.7857	16.2696	15.672	16.7106	12.4287	16.7129	16.7548	11.5588	16.9028
non-human	766	Ara6 - 08	7.22882	7.22882	7.22882	7.22882	7.22882	7.22882	7.22882	7.22882	7.22882	7.22882	7.22882	7.22882	7.22882	7.22882	7.22882	7.22882	7.22882	7.22882	7.22882	7.22882	12.0416	7.22882	7.22882	7.22882	7.22882	7.22882	7.22882	7.22882	7.22882	7.22882	7.22882	7.22882	7.22882	7.22882	7.29088	7.22882	7.22882	7.22882	7.22882	7.22882	7.22882	7.22882	7.22882	7.22882	8.12951	7.22882	7.22882
non-human PNAG	767	PNAG 3 (00011)	15.6332	17.0753	15.1146	15.7284	14.5518	14.2966	15.6376	14.7081	16.3101	15.3567	10.4716	16.187	15.8114	13.2655	16.4996	14.9402	15.9447	14.9544	13.883	16.6447	16.5502	12.5332	14.4954	14.2396	16.894	17.0707	14.8608	14.1988	11.778	12.9722	15.1675	14.7214	13.838	13.1864	16.2815	14.4139	15.0688	15.8497	8.07948	13.8385	12.6552	15.805	9.74565	15.6318	15.9893	10.5498	16.6252
non-human PNAG	768	PNAG 29 (11101)	16.5801	17.6314	15.7092	16.9077	15.9737	16.9317	16.6992	16.5451	16.8042	16.2803	8.19267	17.313	17.1181	13.0949	17.2848	15.9552	15.7184	16.4463	15.4547	17.4763	17.6429	12.3025	15.1174	15.34	17.5591	17.4126	14.8157	15.6124	14.8994	15.8253	16.6172	16.4422	16.1007	16.6195	17.0313	16.5098	16.5389	16.2505	11.9829	15.6005	16.1139	16.4936	12.5081	16.4613	16.0312	10.6202	16.3633
non-human	769	Xylb3 - 05	10.21	12.4497	14.8154	7.22882	7.22882	7.22882	7.75701	8.84641	10.4348	15.4539	8.27286	7.22882	12.7642	7.41828	11.1266	7.22882	7.22882	8.84908	10.2974	10.9991	12.716	12.5672	7.22882	11.6366	7.22882	7.22882	7.22882	7.22882	7.22882	8.87709	7.22882	7.22882	7.22882	7.22882	7.22882	8.81975	7.94965	7.62075	7.22882	10.1903	10.9817	13.0713	9.40787	12.2283	11.2622	7.26946	8.286
non-human PNAG	770	PNAG 20 (10100)	16.2644	17.4926	15.5023	16.5357	13.9427	15.6302	16.5009	15.4728	16.7801	15.6013	9.46434	17.1365	16.4251	12.9985	17.0472	15.3868	15.6999	15.1267	14.464	16.8843	16.8155	12.6054	14.4732	14.5111	17.2026	12.2631	15.6561	16.1671	13.6408	14.4061	16.6301	16.3713	16.4129	15.4559	17.0482	16.1112	15.4283	16.2687	11.361	15.2958	13.7326	16.1287	10.8693	15.8887	16.6907	11.0491	16.3242
non-human PNAG	771	PNAG 15 (01111)	16.7871	17.6053	16.5013	16.8915	16.4363	17.0933	16.729	16.6228	16.7803	16.8867	10.0569	17.2958	17.2362	14.3582	17.4184	16.121	16.3294	16.6938	15.5487	17.5452	17.7534	13.2573	15.8273	16.0551	17.7058	17.5931	15.9382	15.4253	14.8714	16.9618	16.8433	16.7241	15.5694	16.6142	17.0507	16.7225	16.8249	16.2347	10.7844	15.9541	16.4013	16.7649	13.5512	16.7406	16.0911	11.0307	17.1574
non-human PNAG	772	PNAG 8 (01000)	15.9661	17.1092	15.934	17.1346	13.2032	15.3766	16.9414	15.7444	16.8135	16.1874	12.4461	17.7758	17.1305	15.6136	17.6493	16.8911	16.7034	16.4401	16.1291	16.8559	17.7493	15.8569	16.1432	16.0472	17.6607	13.4653	16.9245	16.3964	14.6579	16.1834	14.9754	15.4135	16.0687	14.7232	17.4771	16.7575	16.3871	16.9441	10.9533	16.1315	14.4153	17.6036	11.6475	16.8923	17.3402	12.9318	17.1781
Carb-Glc	773	Glca1-6Glca1-6Glca1-6Glca1-6Glca -09	12.8362	16.1929	15.5393	7.53758	14.9671	14.1396	15.0099	15.9083	13.1209	12.8531	8.84891	10.2645	15.0122	15.8253	10.5221	13.7	7.99425	9.92669	16.0109	13.2605	15.9586	7.45576	11.5722	13.0763	11.0603	14.3991	10.6889	15.6767	14.7993	9.7298	12.9862	13.1256	13.8664	7.8282	13.9995	10.5852	13.1116	13.6761	9.60643	15.3589	7.22882	13.0733	10.338	15.5139	14.121	9.82138	15.1874
non-human PNAG	774	PNAG 6 (00110)	17.067	17.4627	15.8974	16.1953	15.0463	16.2139	16.6809	15.0917	16.8395	16.6542	10.973	17.034	16.6866	14.9379	17.1696	15.7531	16.5509	16.0894	14.8489	17.4575	17.3886	14.3933	15.7953	15.6781	17.6573	17.2799	16.3193	15.0174	13.9342	14.6255	15.9459	15.5941	15.4384	14.8688	17.0385	14.6393	16.1945	16.8153	10.5648	15.1995	13.7778	16.8245	11.3732	16.0993	16.6601	12.5236	17.0442
non-human PNAG	775	Arafa1-3(Arafa1-2)Xylb1-4Xylb - 04	7.68343	7.22882	10.8734	7.22882	7.22882	7.22882	8.78635	11.3491	7.22882	7.22882	7.22882	7.22882	10.2975	7.22882	8.49652	8.28624	8.28984	8.19503	7.22882	9.91691	8.94804	7.22882	7.22882	9.98707	10.5975	7.22882	7.22882	7.22882	7.22882	9.67043	7.22882	7.22882	7.22882	7.22882	7.22882	7.22882	7.36282	8.00361	7.22882	7.22882	7.40266	8.43281	7.22882	10.4801	9.90383	7.22882	8.35291
z-control	776	XH Cys linker	7.22882	7.22882	13.2729	7.22882	7.22882	7.29344	7.22882	7.22882	7.22882	7.22882	10.5063	7.22882	7.22882	7.22882	7.69065	7.22882	7.22882	7.22882	7.22882	8.16392	7.7874	7.22882	7.22882	7.22882	7.22882	7.22882	8.05121	7.22882	7.22882	7.22882	10.2263	9.39269	7.22882	7.22882	9.31662	7.22882	7.22882	7.22882	8.35369	7.22882	7.24757	7.22882	8.96215	7.27566	7.68001	7.32827	8.36372
non-human PNAG	777	PNAG 21 (10101)	14.3869	16.2099	12.6176	15.0248	13.589	13.8367	15.1503	13.9833	15.283	13.2475	7.61118	15.4143	15.3035	10.4326	15.7195	13.8646	14.6221	14.3091	13.1347	15.4164	15.6945	10.1765	12.4111	12.2296	15.6127	11.9855	13.6319	14.368	11.3745	12.6706	15.3039	14.7424	15.1945	14.2589	15.8582	15.2056	13.9019	14.8251	9.20352	13.1806	11.7633	14.0722	8.40133	14.1374	15.4558	9.2192	15.1322
non-human PNAG	778	Manb5 - 04	7.40981	7.22882	11.7484	7.22882	7.22882	7.35082	14.5698	9.85104	10.5942	7.22882	9.23761	7.22882	9.25098	9.69311	10.3704	9.22484	7.56303	10.0596	13.3455	10.1237	15.1197	7.75211	7.22882	9.22486	9.28841	10.78	13.4763	7.22882	8.69215	9.32563	8.78854	8.78759	11.7703	7.49259	8.15216	10.0949	8.14434	9.51628	8.18755	12.1073	7.22882	10.715	11.2443	11.6645	10.5192	8.57203	9.21344
non-human PNAG	779	PNAG 27 (11011)	15.8854	17.4182	15.5226	16.3173	15.0948	16.5375	16.5796	15.9638	16.6519	16.4133	8.09476	16.7402	16.3994	12.8396	17.0088	15.6151	15.2533	15.8055	14.9618	17.3763	17.3115	12.0622	14.3462	15.1046	17.2898	17.5685	14.2712	14.9523	14.6695	15.0454	16.7703	16.6496	15.5351	15.5551	16.8568	16.0563	16.2434	15.9018	10.2282	15.5967	15.2578	16.0591	11.4077	16.0764	16.2367	9.85519	16.2112
non-human PNAG	780	PNAG 23 (10111)	15.348	16.6826	15.0714	15.1013	14.0449	15.4801	15.5414	15.1395	15.7354	14.9935	7.22882	15.9686	16.0411	11.0921	16.3387	14.4514	14.9461	14.9423	12.1379	16.6188	16.5047	8.54877	13.319	14.1386	16.4448	16.6841	13.5025	13.7092	11.0878	14.8396	15.6476	15.4437	14.093	14.7916	15.7281	14.5739	15.4254	14.8359	8.94783	14.0603	14.6702	15.0293	9.47187	15.5901	15.4083	9.34319	15.2704
non-human PNAG	781	Glcb1-3Glcb1-3Glcb -03	9.49743	15.3682	13.764	9.26231	7.63431	7.39945	14.6156	9.56718	11.0984	13.2702	8.63985	12.4194	9.55865	10.2701	10.6082	7.25781	8.18957	8.68434	9.9759	10.5542	17.3268	8.05228	10.2803	9.19629	9.26809	7.22882	10.4654	7.35481	8.95081	14.0515	8.17383	9.51529	14.5362	7.71123	7.22882	9.45494	7.62523	9.76211	7.65513	11.9455	7.9625	12.2846	9.64234	10.4209	10.3637	10.2757	9.81194
[truncated: 35 more rows]
[truncated: 33 more columns]

## Sheet: IgM
	Sample =		PS314	PS359	PS318	PS358	PS329	PS357	PS336	PS355	PS341	PS354	PS302	PS364	PS306	PS361	PS311	PS349	PS330	PS348	PS340	PS345	PS360	PS334	PS327	PS343	PS372	PS326	PS316	PS366	PS362	PS333	PS373	PS332	PS376	PS322	PS308	PS339	PS370	PS313	PS375	PS331	SN204	SN213	SN205	SN212	SN211	SN206	SN207
[truncated: 834 more rows]
[truncated: 33 more columns]
